# Supplementary material for: Pervasive Inter-Individual Variation in Allele-Specific Expression in Monozygotic Twins
Source: Front Genet. 2019 Nov 26;10:1178. doi: 10.3389/fgene.2019.01178 (PMC6887657; doi:10.3389/fgene.2019.01178)
Supplement: Dataset S4 — Summary of the average distribution of eSNVs per gene in the entire set of biosamples and heterogeneity scores across genes. (A) Summary of informative of eSNVs, (B) Summary of eSNVs by ASE profile. Ranking of genes by ASE heterogeneity/homogeneity scores in either heterokaryotypic (C) and homokaryotypic (D) twins. [file Table_8.xlsx]

## Sheet: INDEX
Sheet Index
README
Dataset S4A
Dataset S4B
Dataset S4C
Dataset S4D

## Sheet: README
Pervasive Inter-individual Variation in Allele-Specific Expression in Monozygotic Twins Ronaldo da Silva Francisco Junior;1,#,&,* Cristina dos Santos Ferreira;2,# Juan Carlo Santos e Silva;2 Douglas Terra Machado;2 Yasmmin Martins Cortes;1 Victor Ramos;3,¥ Gustavo Simões Carnivali;4 Ana Beatriz Garcia;2 Enrique Medina-Acosta2,** 1 Laboratório Nacional de Computação Científica, Petrópolis, RJ, Bra…
Dataset S4. Summary of the average distribution of eSNVs per gene in the entire set of biosamples and heterogeneity scores across genes. (A) Summary of informative of eSNVs, (B) Summary of eSNVs by ASE profile. Ranking of genes by ASE heterogeneity/homogeneity scores in either heterokaryotypic (C) and homokaryotypic (D) twins.

## Sheet: Dataset S4A
Heterokaryotypic twins								Homokaryotypic twins pair 1				Homokaryotypic twins pair 2				Homokaryotypic twins pair 3				Homokaryotypic twins pair 4				Homokaryotypic twins pair 5				Homokaryotypic twins pair 6				Homokaryotypic twins pair 7				Homokaryotypic twins pair 8				Homokaryotypic twins pair 9
gene_consensus	Fib_ALLELIC_EFFECT	Quantity of SNP		gene_consensus	iPSC_ALLELIC_EFFECT	Quantity of SNP		gene_consensus	B_cell_ALLELIC_EFFECT	Quantity of SNP		gene_consensus	B_cell_ALLELIC_EFFECT	Quantity of SNP		gene_consensus	B_cell_ALLELIC_EFFECT	Quantity of SNP		gene_consensus	B_cell_ALLELIC_EFFECT	Quantity of SNP		gene_consensus	B_cell_ALLELIC_EFFECT	Quantity of SNP		gene_consensus	B_cell_ALLELIC_EFFECT	Quantity of SNP		gene_consensus	B_cell_ALLELIC_EFFECT	Quantity of SNP		gene_consensus	B_cell_ALLELIC_EFFECT	Quantity of SNP		gene_consensus	B_cell_ALLELIC_EFFECT	Quantity of SNP
(AGO2)	CONCORDANT	7		A2MP1	CONCORDANT	1		AARS	CONCORDANT	8		A2MP1	CONCORDANT	2		A2MP1	DISCORDANT MONO-TO-IMB	1		A2MP1	DISCORDANT MONO-TO-IMB	1		A2MP1	CONCORDANT	1		(AGO2)	CONCORDANT	7		A2MP1	DISCORDANT IMB-TO-MONO	1		A2MP1	DISCORDANT MONO-TO-IMB	1		(AGO2)	CONCORDANT	6
(AGO2)	DISCORDANT IMB-TO-MONO	1		A2MP1	DISCORDANT IMB-TO-MONO	1		AARS	DISCORDANT IMB-TO-MONO	1		A2MP1	DISCORDANT IMB-TO-MONO	1		ABHD17B	CONCORDANT	1		AAMDC/AP002812.2	CONCORDANT	1		A2MP1	DISCORDANT MONO-TO-IMB	2		(AGO2)	DISCORDANT MONO-TO-IMB	1		A2MP1	DISCORDANT MONO-TO-IMB	1		AAAS	CONCORDANT	3		(AGO2)	DISCORDANT MONO-TO-IMB	1
AARS2/TMEM151B/AL353588.1	CONCORDANT	5		AAK1	CONCORDANT	25		ABCF2/ABCF2	CONCORDANT	8		AAK1	CONCORDANT	18		ABHD17B	DISCORDANT MONO-TO-IMB	1		AAMDC/AP002812.2	DISCORDANT MONO-TO-IMB	1		A2MP1/MIR1244-3	DISCORDANT MONO-TO-IMB	1		AARS	CONCORDANT	9		AAK1	CONCORDANT	21		AAAS	DISCORDANT IMB-TO-MONO	1		(AGO3)	DISCORDANT IMB-TO-MONO	1
AARS2/TMEM151B/AL353588.1	DISCORDANT MONO-TO-IMB	1		AAK1	DISCORDANT IMB-TO-MONO	1		ABCF2/ABCF2	DISCORDANT IMB-TO-MONO	1		AAK1	DISCORDANT IMB-TO-MONO	1		ABI1	CONCORDANT	1		AARS2/TMEM151B/AL353588.1	CONCORDANT	5		AARS2/TMEM151B/AL353588.1	CONCORDANT	6		AARS	DISCORDANT MONO-TO-IMB	1		AAK1	DISCORDANT IMB-TO-MONO	1		ABCD3	DISCORDANT MONO-TO-IMB	1		AARS	CONCORDANT	4
ABHD12	CONCORDANT	6		ABAT	DISCORDANT IMB-TO-MONO	1		ABCF2/ABCF2	DISCORDANT MONO-TO-IMB	1		ABHD6	CONCORDANT	5		ABI1	DISCORDANT IMB-TO-MONO	1		AARS2/TMEM151B/AL353588.1	DISCORDANT IMB-TO-MONO	1		AARS2/TMEM151B/AL353588.1	DISCORDANT MONO-TO-IMB	1		ABCD4/AC005519.1	CONCORDANT	3		AAK1	DISCORDANT MONO-TO-IMB	1		ABLIM1	CONCORDANT	9		AARS	DISCORDANT IMB-TO-MONO	1
ABHD12	DISCORDANT IMB-TO-MONO	2		ABAT/TMEM186	CONCORDANT	5		ABHD17B	DISCORDANT IMB-TO-MONO	2		ABHD6	DISCORDANT MONO-TO-IMB	1		AC011529.1	CONCORDANT	1		ABCA7	CONCORDANT	8		ABCA5	CONCORDANT	11		ABCD4/AC005519.1	DISCORDANT IMB-TO-MONO	1		AARS2/TMEM151B/AL353588.1	CONCORDANT	5		ABLIM1	DISCORDANT MONO-TO-IMB	1		ABCC4	CONCORDANT	11
ABHD17A	CONCORDANT	9		ABAT/TMEM186	DISCORDANT IMB-TO-MONO	1		AC004448.2	CONCORDANT	2		ABLIM1	CONCORDANT	10		AC011529.1	DISCORDANT IMB-TO-MONO	1		ABCA7	DISCORDANT IMB-TO-MONO	1		ABCA5	DISCORDANT IMB-TO-MONO	2		ABHD12	CONCORDANT	4		AARS2/TMEM151B/AL353588.1	DISCORDANT IMB-TO-MONO	2		AC004448.2	CONCORDANT	4		ABCC4	DISCORDANT IMB-TO-MONO	1
ABHD17A	DISCORDANT MONO-TO-IMB	1		ABCA2	CONCORDANT	2		AC004448.2	DISCORDANT IMB-TO-MONO	2		ABLIM1	DISCORDANT IMB-TO-MONO	1		AC021092.1/ZNF224	CONCORDANT	8		ABHD12	CONCORDANT	3		ABCC4	CONCORDANT	8		ABHD12	DISCORDANT MONO-TO-IMB	1		ABHD17A	CONCORDANT	7		AC004448.2	DISCORDANT IMB-TO-MONO	1		ABHD17B	CONCORDANT	2
ABHD17C	CONCORDANT	2		ABCA2	DISCORDANT IMB-TO-MONO	2		AC004551.1/OAS3	CONCORDANT	19		ABTB2	DISCORDANT MONO-TO-IMB	1		AC021092.1/ZNF224	DISCORDANT MONO-TO-IMB	1		ABHD12	DISCORDANT IMB-TO-MONO	1		ABCC4	DISCORDANT IMB-TO-MONO	1		ABRAXAS2	DISCORDANT IMB-TO-MONO	1		ABHD17A	DISCORDANT IMB-TO-MONO	1		AC005726.1/RPS7P1	DISCORDANT IMB-TO-MONO	1		ABHD17B	DISCORDANT IMB-TO-MONO	1
ABHD17C	DISCORDANT IMB-TO-MONO	1		ABCA7	CONCORDANT	8		AC004551.1/OAS3	DISCORDANT IMB-TO-MONO	1		AC002519.2	CONCORDANT	6		AC026471.4	CONCORDANT	5		ABHD17B	CONCORDANT	1		ABHD12	CONCORDANT	6		AC005726.1/RPS7P1	DISCORDANT MONO-TO-IMB	1		ABR	CONCORDANT	2		AC006001.3	CONCORDANT	3		ABHD2	CONCORDANT	5
ABHD2	CONCORDANT	8		ABCA7	DISCORDANT IMB-TO-MONO	1		AC004847.1	CONCORDANT	3		AC002519.2	DISCORDANT IMB-TO-MONO	1		AC026471.4	DISCORDANT IMB-TO-MONO	1		ABHD17B	DISCORDANT IMB-TO-MONO	1		ABHD12	DISCORDANT MONO-TO-IMB	1		AC006453.2	DISCORDANT MONO-TO-IMB	1		ABR	DISCORDANT IMB-TO-MONO	1		AC006001.3	DISCORDANT IMB-TO-MONO	1		ABHD2	DISCORDANT MONO-TO-IMB	1
ABHD2	DISCORDANT IMB-TO-MONO	1		ABCB8	CONCORDANT	2		AC004847.1	DISCORDANT MONO-TO-IMB	1		AC004076.1	CONCORDANT	1		AC079089.1/RF00017	DISCORDANT IMB-TO-MONO	1		ABHD4	CONCORDANT	1		ABHD17B	CONCORDANT	1		AC009022.1/NPIPB14P	DISCORDANT IMB-TO-MONO	1		ABTB2	CONCORDANT	1		AC006001.3	DISCORDANT MONO-TO-IMB	1		ABI1	CONCORDANT	9
AC004987.3	DISCORDANT MONO-TO-IMB	1		ABCB8	DISCORDANT IMB-TO-MONO	2		AC005037.1/FAM126B	CONCORDANT	10		AC004076.1	DISCORDANT MONO-TO-IMB	1		AC084337.2	CONCORDANT	5		ABHD4	DISCORDANT MONO-TO-IMB	1		ABHD17B	DISCORDANT MONO-TO-IMB	1		AC010186.3	CONCORDANT	15		ABTB2	DISCORDANT IMB-TO-MONO	1		AC006946.2	CONCORDANT	1		ABI1	DISCORDANT MONO-TO-IMB	2
AC006001.3	CONCORDANT	4		ABCC4	CONCORDANT	11		AC005037.1/FAM126B	DISCORDANT IMB-TO-MONO	1		AC004448.2	CONCORDANT	4		AC084337.2	DISCORDANT MONO-TO-IMB	1		AC005261.1	CONCORDANT	12		ABHD6	CONCORDANT	2		AC010186.3	DISCORDANT MONO-TO-IMB	1		AC005726.1/RPS7P1	DISCORDANT IMB-TO-MONO	1		AC006946.2	DISCORDANT MONO-TO-IMB	1		AC005726.1/RPS7P1	DISCORDANT MONO-TO-IMB	1
AC006001.3	DISCORDANT IMB-TO-MONO	1		ABCC4	DISCORDANT IMB-TO-MONO	1		AC005726.1/RPS7P1	DISCORDANT IMB-TO-MONO	1		AC004448.2	DISCORDANT MONO-TO-IMB	2		AC087521.2	CONCORDANT	7		AC005261.1	DISCORDANT IMB-TO-MONO	1		ABHD6	DISCORDANT MONO-TO-IMB	1		AC015911.10/AC015911.11	CONCORDANT	1		AC006453.2	DISCORDANT IMB-TO-MONO	1		AC007969.1	DISCORDANT MONO-TO-IMB	1		AC006001.3	CONCORDANT	7
AC006001.3	DISCORDANT MONO-TO-IMB	2		ABCD4	CONCORDANT	1		AC005837.2/SRSF2/MFSD11	CONCORDANT	2		AC006504.5/AC006504.7	CONCORDANT	13		AC087521.2	DISCORDANT MONO-TO-IMB	1		AC006001.3	CONCORDANT	6		ABL2	CONCORDANT	7		AC015911.10/AC015911.11	DISCORDANT MONO-TO-IMB	1		AC006504.5/AC006504.7	CONCORDANT	11		AC010149.1	CONCORDANT	10		AC006001.3	DISCORDANT IMB-TO-MONO	1
AC006504.5/AC006504.7	CONCORDANT	1		ABCD4	DISCORDANT IMB-TO-MONO	1		AC005837.2/SRSF2/MFSD11	DISCORDANT IMB-TO-MONO	1		AC006504.5/AC006504.7	DISCORDANT MONO-TO-IMB	1		AC096677.1	CONCORDANT	41		AC006001.3	DISCORDANT IMB-TO-MONO	1		ABL2	DISCORDANT IMB-TO-MONO	1		AC016739.1	DISCORDANT IMB-TO-MONO	1		AC006504.5/AC006504.7	DISCORDANT IMB-TO-MONO	1		AC010149.1	DISCORDANT MONO-TO-IMB	2		AC006213.1	CONCORDANT	4
AC006504.5/AC006504.7	DISCORDANT MONO-TO-IMB	2		ABHD17A	CONCORDANT	1		AC006213.4/ZNF45	CONCORDANT	7		AC006946.2	CONCORDANT	1		AC096677.1	DISCORDANT IMB-TO-MONO	2		AC009533.1	CONCORDANT	4		AC004448.2	CONCORDANT	4		AC016739.1	DISCORDANT MONO-TO-IMB	1		AC006946.2	CONCORDANT	1		AC010343.1/AC010343.3	CONCORDANT	1		AC006213.1	DISCORDANT MONO-TO-IMB	1
AC016739.1	CONCORDANT	5		ABHD17A	DISCORDANT IMB-TO-MONO	2		AC006213.4/ZNF45	DISCORDANT MONO-TO-IMB	2		AC006946.2	DISCORDANT IMB-TO-MONO	1		AC096677.1	DISCORDANT MONO-TO-IMB	2		AC009533.1	DISCORDANT IMB-TO-MONO	1		AC004448.2	DISCORDANT IMB-TO-MONO	1		AC026471.4	CONCORDANT	9		AC006946.2	DISCORDANT MONO-TO-IMB	1		AC010343.1/AC010343.3	DISCORDANT MONO-TO-IMB	1		AC009403.1/AC009403.2	CONCORDANT	1
AC016739.1	DISCORDANT IMB-TO-MONO	1		ABHD17A	DISCORDANT MONO-TO-IMB	2		AC006504.5/AC006504.7/SLC25A1P5	DISCORDANT MONO-TO-IMB	1		AC007969.1	DISCORDANT IMB-TO-MONO	1		AC098850.3	DISCORDANT MONO-TO-IMB	1		AC009950.1	CONCORDANT	16		AC005726.1/RPS7P1	DISCORDANT IMB-TO-MONO	1		AC026471.4	DISCORDANT IMB-TO-MONO	2		AC016739.1	CONCORDANT	1		AC012236.1	CONCORDANT	1		AC009403.1/AC009403.2	DISCORDANT MONO-TO-IMB	1
AC016831.1/LINC00513/AC016831.7	CONCORDANT	4		ABRACL	DISCORDANT MONO-TO-IMB	1		AC006511.4/HSPD1P12	DISCORDANT MONO-TO-IMB	1		AC008267.5	DISCORDANT MONO-TO-IMB	1		AC134878.2	CONCORDANT	11		AC009950.1	DISCORDANT IMB-TO-MONO	1		AC009950.1	CONCORDANT	17		AC068152.1	CONCORDANT	3		AC016739.1	DISCORDANT MONO-TO-IMB	1		AC012236.1	DISCORDANT IMB-TO-MONO	1		AC009950.1	CONCORDANT	16
AC016831.1/LINC00513/AC016831.7	DISCORDANT MONO-TO-IMB	1		AC004112.1	DISCORDANT IMB-TO-MONO	9		AC009126.1/ERAP2	CONCORDANT	2		AC008543.1/ZNF887P	DISCORDANT MONO-TO-IMB	1		AC134878.2	DISCORDANT MONO-TO-IMB	1		AC010343.1/AC010343.3	DISCORDANT MONO-TO-IMB	1		AC009950.1	DISCORDANT MONO-TO-IMB	1		AC068152.1	DISCORDANT IMB-TO-MONO	1		AC027559.1	CONCORDANT	1		AC016739.1	CONCORDANT	1		AC009950.1	DISCORDANT MONO-TO-IMB	1
AC018638.5	CONCORDANT	4		AC004656.1	CONCORDANT	4		AC009126.1/ERAP2	DISCORDANT IMB-TO-MONO	1		AC008736.2	CONCORDANT	1		AC138123.1	DISCORDANT IMB-TO-MONO	1		AC021092.1/ZNF224	CONCORDANT	7		AC021092.1/ZNF224	CONCORDANT	7		AC068533.3	CONCORDANT	11		AC027559.1	DISCORDANT MONO-TO-IMB	1		AC016739.1	DISCORDANT IMB-TO-MONO	1		AC010149.1	CONCORDANT	24
AC018638.5	DISCORDANT MONO-TO-IMB	1		AC004656.1	DISCORDANT IMB-TO-MONO	1		AC009652.2/E2F8	CONCORDANT	2		AC008736.2	DISCORDANT IMB-TO-MONO	1		AC243829.1/CCL3L1	DISCORDANT IMB-TO-MONO	1		AC021092.1/ZNF224	DISCORDANT IMB-TO-MONO	1		AC021092.1/ZNF224	DISCORDANT IMB-TO-MONO	1		AC068533.3	DISCORDANT MONO-TO-IMB	1		AC096677.1	CONCORDANT	39		AC021092.1/ZNF224	CONCORDANT	6		AC010149.1	DISCORDANT MONO-TO-IMB	1
AC022167.2	CONCORDANT	10		AC004656.1	DISCORDANT MONO-TO-IMB	1		AC009652.2/E2F8	DISCORDANT MONO-TO-IMB	1		AC012236.1	CONCORDANT	18		AC245060.7	CONCORDANT	2		AC021092.1/ZNF224	DISCORDANT MONO-TO-IMB	1		AC021092.1/ZNF224	DISCORDANT MONO-TO-IMB	1		AC068898.1	DISCORDANT IMB-TO-MONO	1		AC096677.1	DISCORDANT IMB-TO-MONO	2		AC021092.1/ZNF224	DISCORDANT IMB-TO-MONO	2		AC016739.1	DISCORDANT IMB-TO-MONO	1
AC022167.2	DISCORDANT IMB-TO-MONO	1		AC004889.1	CONCORDANT	17		AC009950.1	CONCORDANT	14		AC012236.1	DISCORDANT IMB-TO-MONO	1		AC245060.7	DISCORDANT IMB-TO-MONO	1		AC022167.2	CONCORDANT	6		AC068533.3	CONCORDANT	19		AC079089.1	CONCORDANT	2		AC096677.1	DISCORDANT MONO-TO-IMB	1		AC021092.1/ZNF224	DISCORDANT MONO-TO-IMB	1		AC016739.1	DISCORDANT MONO-TO-IMB	1
AC022400.7	DISCORDANT MONO-TO-IMB	1		AC004889.1	DISCORDANT MONO-TO-IMB	1		AC009950.1	DISCORDANT IMB-TO-MONO	1		AC016065.1	CONCORDANT	10		ACBD4	CONCORDANT	9		AC022167.2	DISCORDANT IMB-TO-MONO	1		AC068533.3	DISCORDANT IMB-TO-MONO	1		AC079089.1	DISCORDANT IMB-TO-MONO	1		AC124319.1	CONCORDANT	21		AC068533.3	CONCORDANT	8		AC018638.5	CONCORDANT	5
AC068533.3	CONCORDANT	19		AC004987.2/AC004987.3	CONCORDANT	4		AC009950.1/SP110	CONCORDANT	9		AC016065.1	DISCORDANT MONO-TO-IMB	1		ACBD4	DISCORDANT IMB-TO-MONO	1		AC022167.2	DISCORDANT MONO-TO-IMB	2		AC083899.1	DISCORDANT MONO-TO-IMB	1		AC079089.1	DISCORDANT MONO-TO-IMB	1		AC124319.1	DISCORDANT MONO-TO-IMB	3		AC068533.3	DISCORDANT IMB-TO-MONO	1		AC018638.5	DISCORDANT IMB-TO-MONO	1
AC068533.3	DISCORDANT IMB-TO-MONO	1		AC004987.2/AC004987.3	DISCORDANT IMB-TO-MONO	1		AC009950.1/SP110	DISCORDANT MONO-TO-IMB	1		AC021660.3	CONCORDANT	19		ACO2	CONCORDANT	2		AC026471.4	CONCORDANT	2		AC087521.2	CONCORDANT	6		AC083899.1	DISCORDANT IMB-TO-MONO	1		AC138123.1	DISCORDANT MONO-TO-IMB	1		AC068533.3/CRCP	CONCORDANT	12		AC021092.1/ZNF224	CONCORDANT	6
AC068533.3/CRCP	CONCORDANT	12		AC005696.4	CONCORDANT	4		AC011450.1/CD37	CONCORDANT	6		AC021660.3	DISCORDANT IMB-TO-MONO	1		ACO2	DISCORDANT MONO-TO-IMB	1		AC026471.4	DISCORDANT MONO-TO-IMB	1		AC087521.2	DISCORDANT MONO-TO-IMB	1		AC096677.1	CONCORDANT	30		AC243829.1/CCL3L1	CONCORDANT	2		AC068533.3/CRCP	DISCORDANT MONO-TO-IMB	1		AC021092.1/ZNF224	DISCORDANT IMB-TO-MONO	4
AC068533.3/CRCP	DISCORDANT IMB-TO-MONO	1		AC005696.4	DISCORDANT MONO-TO-IMB	1		AC011450.1/CD37	DISCORDANT MONO-TO-IMB	1		AC022182.1/AC022182.2	DISCORDANT MONO-TO-IMB	1		ACTN4/CAPN12	DISCORDANT MONO-TO-IMB	1		AC068533.3	CONCORDANT	24		AC093890.1/AC107223.1	DISCORDANT MONO-TO-IMB	2		AC096677.1	DISCORDANT IMB-TO-MONO	2		AC243829.1/CCL3L1	DISCORDANT IMB-TO-MONO	1		AC087521.2	CONCORDANT	2		AC025165.1/ARHGEF25	DISCORDANT IMB-TO-MONO	1
AC068631.1/AC068631.2/AC068631.3	DISCORDANT MONO-TO-IMB	1		AC005726.1/RPS7P1	CONCORDANT	3		AC011477.4/AC011477.1/ZNF506	CONCORDANT	10		AC060766.5/AC060766.7	DISCORDANT MONO-TO-IMB	2		ADAM19	CONCORDANT	12		AC068533.3	DISCORDANT MONO-TO-IMB	2		AC116347.1	CONCORDANT	3		AC115837.1/MIR2052HG	DISCORDANT IMB-TO-MONO	1		AC244205.1	CONCORDANT	1		AC087521.2	DISCORDANT MONO-TO-IMB	1		AC068152.1	CONCORDANT	3
AC092718.2/AC092718.4/AC092718.8	CONCORDANT	11		AC005726.1/RPS7P1	DISCORDANT IMB-TO-MONO	1		AC011477.4/AC011477.1/ZNF506	DISCORDANT IMB-TO-MONO	1		AC064807.1	DISCORDANT IMB-TO-MONO	1		ADAM19	DISCORDANT MONO-TO-IMB	1		AC083899.1	DISCORDANT MONO-TO-IMB	1		AC116347.1	DISCORDANT IMB-TO-MONO	1		AC129492.1	CONCORDANT	2		AC244205.1	DISCORDANT IMB-TO-MONO	3		AC096677.1	CONCORDANT	37		AC068152.1	DISCORDANT IMB-TO-MONO	1
AC092718.2/AC092718.4/AC092718.8	DISCORDANT IMB-TO-MONO	1		AC006001.2/AC027644.4	CONCORDANT	1		AC017083.3/PPP3R1	CONCORDANT	3		AC068152.1	CONCORDANT	4		ADAM8	CONCORDANT	21		AC096677.1	CONCORDANT	36		AC124319.1	CONCORDANT	10		AC129492.1	DISCORDANT IMB-TO-MONO	1		AC244502.1	CONCORDANT	11		AC096677.1	DISCORDANT MONO-TO-IMB	2		AC068152.1/LRRC37A17P	CONCORDANT	1
AC093323.1/LINC02482	CONCORDANT	1		AC006001.2/AC027644.4	DISCORDANT IMB-TO-MONO	1		AC017083.3/PPP3R1	DISCORDANT IMB-TO-MONO	1		AC068152.1	DISCORDANT IMB-TO-MONO	1		ADAM8	DISCORDANT MONO-TO-IMB	1		AC096677.1	DISCORDANT IMB-TO-MONO	1		AC124319.1	DISCORDANT IMB-TO-MONO	1		ACSF3	CONCORDANT	7		AC244502.1	DISCORDANT IMB-TO-MONO	1		AC105285.1	CONCORDANT	4		AC068152.1/LRRC37A17P	DISCORDANT IMB-TO-MONO	1
AC093323.1/LINC02482	DISCORDANT IMB-TO-MONO	1		AC006305.1	CONCORDANT	6		AC018523.2/PSMA1	CONCORDANT	2		AC068234.1/AC068234.2	CONCORDANT	6		ADAR	CONCORDANT	15		AC105001.1/PINX1/PINX1	DISCORDANT MONO-TO-IMB	1		AC124319.1	DISCORDANT MONO-TO-IMB	1		ACSF3	DISCORDANT MONO-TO-IMB	1		AC245060.4/AC245060.7	CONCORDANT	12		AC105285.1	DISCORDANT IMB-TO-MONO	1		AC068473.1/AC068473.5	CONCORDANT	1
AC116347.1	CONCORDANT	6		AC006305.1	DISCORDANT IMB-TO-MONO	1		AC018523.2/PSMA1	DISCORDANT IMB-TO-MONO	1		AC068234.1/AC068234.2	DISCORDANT IMB-TO-MONO	1		ADAR	DISCORDANT MONO-TO-IMB	1		AC244502.1	CONCORDANT	13		AC136475.3	CONCORDANT	3		ACTB	CONCORDANT	1		AC245060.4/AC245060.7	DISCORDANT MONO-TO-IMB	1		AC132008.2	CONCORDANT	2		AC068473.1/AC068473.5	DISCORDANT IMB-TO-MONO	1
AC116347.1	DISCORDANT MONO-TO-IMB	1		AC006504.5/AC006504.7	CONCORDANT	14		AC018523.2/PSMA1	DISCORDANT MONO-TO-IMB	1		AC068533.3	CONCORDANT	34		ADRM1	DISCORDANT IMB-TO-MONO	1		AC244502.1	DISCORDANT MONO-TO-IMB	1		AC136475.3	DISCORDANT MONO-TO-IMB	1		ACTB	DISCORDANT MONO-TO-IMB	1		ACLY	CONCORDANT	1		AC132008.2	DISCORDANT IMB-TO-MONO	1		AC087521.2	CONCORDANT	20
AC136632.1	CONCORDANT	1		AC006504.5/AC006504.7	DISCORDANT IMB-TO-MONO	2		AC068896.1/FAM53B	CONCORDANT	2		AC068533.3	DISCORDANT IMB-TO-MONO	1		ADRM1/AL354836.1	DISCORDANT IMB-TO-MONO	1		ACCS	CONCORDANT	10		AC245060.7	CONCORDANT	2		ACTG1	CONCORDANT	4		ACLY	DISCORDANT MONO-TO-IMB	1		AC139887.2	CONCORDANT	5		AC087521.2	DISCORDANT IMB-TO-MONO	1
AC136632.1	DISCORDANT IMB-TO-MONO	1		AC007218.1	CONCORDANT	21		AC068896.1/FAM53B	DISCORDANT MONO-TO-IMB	1		AC073610.2/AC073610.3	CONCORDANT	4		AEN	CONCORDANT	15		ACCS	DISCORDANT IMB-TO-MONO	1		AC245060.7	DISCORDANT MONO-TO-IMB	1		ACTG1	DISCORDANT MONO-TO-IMB	1		ACOT9	CONCORDANT	8		AC139887.2	DISCORDANT MONO-TO-IMB	1		AC091057.1	CONCORDANT	3
AC246787.1	DISCORDANT MONO-TO-IMB	1		AC007218.1	DISCORDANT MONO-TO-IMB	1		AC073111.4/AC073111.5	CONCORDANT	3		AC073610.2/AC073610.3	DISCORDANT IMB-TO-MONO	1		AEN	DISCORDANT MONO-TO-IMB	1		ACOT9	DISCORDANT MONO-TO-IMB	1		ACAP2	CONCORDANT	6		ACTR2	CONCORDANT	11		ACOT9	DISCORDANT IMB-TO-MONO	3		ACADM/RABGGTB	CONCORDANT	1		AC091057.1	DISCORDANT MONO-TO-IMB	1
ACAN	CONCORDANT	13		AC007773.1	CONCORDANT	1		AC073111.4/AC073111.5	DISCORDANT MONO-TO-IMB	1		AC080038.1	CONCORDANT	3		AES	CONCORDANT	2		ACTN4	DISCORDANT MONO-TO-IMB	1		ACAP2	DISCORDANT MONO-TO-IMB	1		ACTR2	DISCORDANT IMB-TO-MONO	1		ACSL4	DISCORDANT IMB-TO-MONO	2		ACADM/RABGGTB	DISCORDANT IMB-TO-MONO	1		AC096677.1	CONCORDANT	32
ACAN	DISCORDANT IMB-TO-MONO	2		AC007773.1	DISCORDANT MONO-TO-IMB	1		AC083899.1	DISCORDANT MONO-TO-IMB	1		AC080038.1	DISCORDANT IMB-TO-MONO	1		AES	DISCORDANT IMB-TO-MONO	1		ACTR1B	CONCORDANT	3		ACER3	CONCORDANT	11		ADAM8	CONCORDANT	12		ACTR1B	CONCORDANT	5		ACER3	CONCORDANT	9		AC096677.1	DISCORDANT MONO-TO-IMB	1
ACAP3	CONCORDANT	7		AC008012.1	CONCORDANT	7		AC084871.4	CONCORDANT	2		AC087521.2	CONCORDANT	25		AGAP4	CONCORDANT	2		ACTR1B	DISCORDANT MONO-TO-IMB	1		ACER3	DISCORDANT IMB-TO-MONO	1		ADAM8	DISCORDANT MONO-TO-IMB	4		ACTR1B	DISCORDANT IMB-TO-MONO	1		ACER3	DISCORDANT MONO-TO-IMB	1		AC119428.2	CONCORDANT	2
ACAP3	DISCORDANT IMB-TO-MONO	1		AC008012.1	DISCORDANT MONO-TO-IMB	1		AC084871.4	DISCORDANT IMB-TO-MONO	1		AC087521.2	DISCORDANT IMB-TO-MONO	1		AGAP4	DISCORDANT MONO-TO-IMB	1		ACTR2	CONCORDANT	10		ACLY	CONCORDANT	2		ADAP1/COX19	CONCORDANT	1		ACTR2	CONCORDANT	11		ACTR1B	CONCORDANT	3		AC119428.2	DISCORDANT MONO-TO-IMB	1
ACOT9	CONCORDANT	4		AC009055.1	CONCORDANT	3		AC087500.1/SCIMP	CONCORDANT	29		AC087632.1	CONCORDANT	27		AGPAT3	CONCORDANT	16		ACTR2	DISCORDANT MONO-TO-IMB	1		ACLY	DISCORDANT MONO-TO-IMB	1		ADAP1/COX19	DISCORDANT IMB-TO-MONO	1		ACTR2	DISCORDANT IMB-TO-MONO	1		ACTR1B	DISCORDANT IMB-TO-MONO	1		AC138123.1	DISCORDANT MONO-TO-IMB	1
ACOT9	DISCORDANT MONO-TO-IMB	1		AC009055.1	DISCORDANT MONO-TO-IMB	1		AC087500.1/SCIMP	DISCORDANT MONO-TO-IMB	2		AC087632.1	DISCORDANT MONO-TO-IMB	1		AGPAT3	DISCORDANT IMB-TO-MONO	1		ADAM8	CONCORDANT	19		ACOX1/AC087289.5	CONCORDANT	13		ADIPOR2	CONCORDANT	1		ADAR	CONCORDANT	10		ADAM8	CONCORDANT	12		AC139887.2	CONCORDANT	14
ACOX1	CONCORDANT	3		AC009120.2	CONCORDANT	9		AC091564.7/TPP1	CONCORDANT	2		AC104389.4/TRIM6-TRIM34/TRIM34	CONCORDANT	4		AGPAT5	CONCORDANT	15		ADAM8	DISCORDANT IMB-TO-MONO	2		ACOX1/AC087289.5	DISCORDANT IMB-TO-MONO	1		ADIPOR2	DISCORDANT MONO-TO-IMB	1		ADAR	DISCORDANT MONO-TO-IMB	1		ADAM8	DISCORDANT MONO-TO-IMB	2		AC139887.2	DISCORDANT IMB-TO-MONO	1
ACOX1	DISCORDANT IMB-TO-MONO	1		AC009120.2	DISCORDANT MONO-TO-IMB	1		AC091564.7/TPP1	DISCORDANT IMB-TO-MONO	1		AC104389.4/TRIM6-TRIM34/TRIM34	DISCORDANT MONO-TO-IMB	1		AGPAT5	DISCORDANT IMB-TO-MONO	1		ADAP1/COX19	DISCORDANT IMB-TO-MONO	1		ACP2	CONCORDANT	1		AEN	CONCORDANT	10		ADCY3	CONCORDANT	13		ADAMTS12	CONCORDANT	5		AC244502.1	CONCORDANT	6
ACOX3	CONCORDANT	4		AC009403.1/AC009403.2	CONCORDANT	2		AC092718.8/ATMIN	CONCORDANT	6		AC116407.2	DISCORDANT IMB-TO-MONO	1		AHR/AC019117.3	CONCORDANT	19		ADAR	CONCORDANT	11		ACP2	DISCORDANT MONO-TO-IMB	1		AEN	DISCORDANT IMB-TO-MONO	1		ADCY3	DISCORDANT IMB-TO-MONO	1		ADAMTS12	DISCORDANT MONO-TO-IMB	1		AC244502.1	DISCORDANT IMB-TO-MONO	1
ACOX3	DISCORDANT IMB-TO-MONO	1		AC009403.1/AC009403.2	DISCORDANT MONO-TO-IMB	1		AC092718.8/ATMIN	DISCORDANT IMB-TO-MONO	1		AC126177.5	CONCORDANT	5		AHR/AC019117.3	DISCORDANT MONO-TO-IMB	1		ADAR	DISCORDANT IMB-TO-MONO	1		ACTG1	CONCORDANT	4		AEN	DISCORDANT MONO-TO-IMB	1		ADCY3	DISCORDANT MONO-TO-IMB	1		ADCY3/CENPO	CONCORDANT	6		AC245060.5	DISCORDANT MONO-TO-IMB	1
ACP2	DISCORDANT IMB-TO-MONO	1		AC009446.1	CONCORDANT	102		AC092718.8/ATMIN	DISCORDANT MONO-TO-IMB	1		AC126177.5	DISCORDANT IMB-TO-MONO	1		AKIRIN1	CONCORDANT	8		ADAR	DISCORDANT MONO-TO-IMB	1		ACTG1	DISCORDANT MONO-TO-IMB	1		AFF1	CONCORDANT	12		ADGRE1	DISCORDANT IMB-TO-MONO	1		ADCY3/CENPO	DISCORDANT MONO-TO-IMB	1		ACAP2	CONCORDANT	4
ACSF3	CONCORDANT	9		AC009446.1	DISCORDANT IMB-TO-MONO	2		AC093884.1/WDFY1	CONCORDANT	12		AC126177.5	DISCORDANT MONO-TO-IMB	1		AKIRIN1	DISCORDANT IMB-TO-MONO	1		ADORA2A/ADORA2A-AS1/SPECC1L-ADORA2A	DISCORDANT IMB-TO-MONO	1		ACTR2	CONCORDANT	6		AFF1	DISCORDANT IMB-TO-MONO	1		ADGRE1	DISCORDANT MONO-TO-IMB	1		ADGRE1	CONCORDANT	4		ACAP2	DISCORDANT MONO-TO-IMB	1
ACSF3	DISCORDANT MONO-TO-IMB	1		AC009446.1	DISCORDANT MONO-TO-IMB	5		AC093884.1/WDFY1	DISCORDANT IMB-TO-MONO	2		AC134878.2	DISCORDANT MONO-TO-IMB	1		AKIRIN2	CONCORDANT	3		ADRM1	DISCORDANT IMB-TO-MONO	1		ACTR2	DISCORDANT MONO-TO-IMB	1		AFMID	DISCORDANT MONO-TO-IMB	1		ADGRG1	CONCORDANT	4		ADGRE1	DISCORDANT MONO-TO-IMB	1		ACD	DISCORDANT IMB-TO-MONO	1
ACTB	CONCORDANT	5		AC009533.1	CONCORDANT	30		AC096677.1	CONCORDANT	16		AC138969.2	CONCORDANT	2		AKIRIN2	DISCORDANT IMB-TO-MONO	1		AEN	CONCORDANT	10		ADAM15	DISCORDANT MONO-TO-IMB	1		AHRR/AHRR	CONCORDANT	4		ADGRG1	DISCORDANT MONO-TO-IMB	1		ADNP	CONCORDANT	2		ACTR2	CONCORDANT	6
ACTB	DISCORDANT MONO-TO-IMB	1		AC009533.1	DISCORDANT IMB-TO-MONO	1		AC096677.1	DISCORDANT MONO-TO-IMB	1		AC138969.2	DISCORDANT MONO-TO-IMB	2		AKNA	CONCORDANT	3		AEN	DISCORDANT IMB-TO-MONO	2		ADAM8	CONCORDANT	25		AHRR/AHRR	DISCORDANT MONO-TO-IMB	1		ADPGK	CONCORDANT	5		ADNP	DISCORDANT MONO-TO-IMB	1		ACTR2	DISCORDANT IMB-TO-MONO	1
ACTG1	CONCORDANT	5		AC009563.1	CONCORDANT	6		AC104316.1/DERL1	CONCORDANT	1		AC243829.1/CCL3L1	DISCORDANT IMB-TO-MONO	1		AKNA	DISCORDANT MONO-TO-IMB	1		AES	CONCORDANT	2		ADAM8	DISCORDANT MONO-TO-IMB	2		AKIRIN1	CONCORDANT	1		ADPGK	DISCORDANT MONO-TO-IMB	1		ADORA2A/ADORA2A-AS1/SPECC1L-ADORA2A	DISCORDANT MONO-TO-IMB	1		ADAM15	CONCORDANT	2
ACTG1	DISCORDANT IMB-TO-MONO	1		AC009563.1	DISCORDANT IMB-TO-MONO	1		AC104316.1/DERL1	DISCORDANT MONO-TO-IMB	1		ACIN1	CONCORDANT	5		AL354714.2	CONCORDANT	1		AES	DISCORDANT IMB-TO-MONO	1		ADCK1	DISCORDANT IMB-TO-MONO	1		AKIRIN1	DISCORDANT MONO-TO-IMB	1		ADRM1/AL354836.1	DISCORDANT IMB-TO-MONO	1		ADPGK	CONCORDANT	2		ADAM15	DISCORDANT IMB-TO-MONO	1
ACTG2	CONCORDANT	1		AC010186.2/AC010186.4/AC092821.3	CONCORDANT	1		AC104452.1/NICN1	CONCORDANT	14		ACIN1	DISCORDANT MONO-TO-IMB	1		AL354714.2	DISCORDANT MONO-TO-IMB	1		AGFG1	CONCORDANT	4		ADCY3	CONCORDANT	9		AL035587.1	CONCORDANT	8		AES	CONCORDANT	2		ADPGK	DISCORDANT IMB-TO-MONO	1		ADAR	CONCORDANT	12
ACTG2	DISCORDANT MONO-TO-IMB	1		AC010186.2/AC010186.4/AC092821.3	DISCORDANT MONO-TO-IMB	1		AC104452.1/NICN1	DISCORDANT MONO-TO-IMB	1		ACO2	CONCORDANT	2		AL450998.1	DISCORDANT MONO-TO-IMB	1		AGFG1	DISCORDANT IMB-TO-MONO	1		ADCY3	DISCORDANT IMB-TO-MONO	1		AL035587.1	DISCORDANT MONO-TO-IMB	1		AES	DISCORDANT IMB-TO-MONO	1		AEN	CONCORDANT	11		ADAR	DISCORDANT IMB-TO-MONO	1
ACTR1A/MFSD13A	CONCORDANT	5		AC010226.1/TMED7-TICAM2	CONCORDANT	2		AC116347.1	CONCORDANT	3		ACO2	DISCORDANT MONO-TO-IMB	1		ALG10B	CONCORDANT	14		AHR/AC073332.1	DISCORDANT MONO-TO-IMB	1		ADGRG7/GMFBP1	CONCORDANT	1		AL050344.1/AL050344.2	CONCORDANT	10		AFG3L1P	CONCORDANT	2		AEN	DISCORDANT IMB-TO-MONO	1		ADCY3	CONCORDANT	10
ACTR1A/MFSD13A	DISCORDANT IMB-TO-MONO	1		AC010226.1/TMED7-TICAM2	DISCORDANT IMB-TO-MONO	1		AC116347.1	DISCORDANT MONO-TO-IMB	3		AD000090.1	CONCORDANT	3		ALG10B	DISCORDANT MONO-TO-IMB	1		AIFM2	DISCORDANT IMB-TO-MONO	1		ADGRG7/GMFBP1	DISCORDANT IMB-TO-MONO	1		AL050344.1/AL050344.2	DISCORDANT MONO-TO-IMB	1		AFG3L1P	DISCORDANT MONO-TO-IMB	2		AEN	DISCORDANT MONO-TO-IMB	2		ADCY3	DISCORDANT MONO-TO-IMB	1
ACTR1B	CONCORDANT	5		AC010342.1/C5orf17	DISCORDANT MONO-TO-IMB	1		AC127029.3/CD79B	CONCORDANT	3		AD000090.1	DISCORDANT MONO-TO-IMB	1		ALKBH5	CONCORDANT	3		AKAP11	CONCORDANT	10		AEN	CONCORDANT	11		AL109918.1	CONCORDANT	11		AHNAK	CONCORDANT	3		AFF4	CONCORDANT	4		ADCY3/CENPO	CONCORDANT	3
ACTR1B	DISCORDANT IMB-TO-MONO	1		AC010522.1/ZNF587B	CONCORDANT	41		AC127029.3/CD79B	DISCORDANT MONO-TO-IMB	1		ADAM19	CONCORDANT	7		ALKBH5	DISCORDANT IMB-TO-MONO	1		AKAP11	DISCORDANT IMB-TO-MONO	1		AEN	DISCORDANT MONO-TO-IMB	2		AL109918.1	DISCORDANT MONO-TO-IMB	1		AHNAK	DISCORDANT MONO-TO-IMB	1		AFF4	DISCORDANT IMB-TO-MONO	1		ADCY3/CENPO	DISCORDANT MONO-TO-IMB	1
ACTR3	DISCORDANT IMB-TO-MONO	1		AC010522.1/ZNF587B	DISCORDANT MONO-TO-IMB	1		AC132008.2	CONCORDANT	4		ADAM19	DISCORDANT MONO-TO-IMB	1		ALKBH5	DISCORDANT MONO-TO-IMB	2		AKAP11	DISCORDANT MONO-TO-IMB	1		AFF1	CONCORDANT	12		AL355497.1/BTF3P10	DISCORDANT IMB-TO-MONO	1		AICDA	CONCORDANT	2		AFMID	DISCORDANT MONO-TO-IMB	1		ADPGK	CONCORDANT	11
ACTR8	CONCORDANT	5		AC012615.1	DISCORDANT MONO-TO-IMB	1		AC132008.2	DISCORDANT IMB-TO-MONO	1		ADAM8	CONCORDANT	20		AMPD3	CONCORDANT	13		AKAP13/AC021739.2	CONCORDANT	9		AFF1	DISCORDANT IMB-TO-MONO	1		AL450998.1	DISCORDANT MONO-TO-IMB	1		AICDA	DISCORDANT MONO-TO-IMB	1		AGRN	CONCORDANT	10		ADPGK	DISCORDANT IMB-TO-MONO	1
ACTR8	DISCORDANT IMB-TO-MONO	1		AC016065.1	CONCORDANT	11		AC136475.5	DISCORDANT IMB-TO-MONO	1		ADAM8	DISCORDANT IMB-TO-MONO	1		AMPD3	DISCORDANT MONO-TO-IMB	1		AKAP13/AC021739.2	DISCORDANT MONO-TO-IMB	1		AGGF1/AC008581.2	CONCORDANT	1		ALKBH5	CONCORDANT	6		AK3	CONCORDANT	27		AGRN	DISCORDANT IMB-TO-MONO	1		AEBP1	DISCORDANT IMB-TO-MONO	1
ACVR1	CONCORDANT	2		AC016065.1	DISCORDANT IMB-TO-MONO	1		AC138123.1	DISCORDANT IMB-TO-MONO	1		ADRM1/AL354836.1	DISCORDANT IMB-TO-MONO	1		ANAPC16	CONCORDANT	13		AKAP17A	CONCORDANT	4		AGGF1/AC008581.2	DISCORDANT MONO-TO-IMB	1		ALKBH5	DISCORDANT MONO-TO-IMB	1		AK3	DISCORDANT IMB-TO-MONO	1		AGRN/AL645608.5	CONCORDANT	4		AEN	CONCORDANT	11
ACVR1	DISCORDANT MONO-TO-IMB	1		AC016739.1	CONCORDANT	1		AC243829.1/CCL3L1	CONCORDANT	3		AES	CONCORDANT	6		ANAPC16	DISCORDANT MONO-TO-IMB	1		AKAP17A	DISCORDANT IMB-TO-MONO	1		AGPAT5	CONCORDANT	6		ANAPC16	CONCORDANT	9		AK3	DISCORDANT MONO-TO-IMB	2		AGRN/AL645608.5	DISCORDANT MONO-TO-IMB	1		AEN	DISCORDANT IMB-TO-MONO	1
ADA2	CONCORDANT	3		AC016739.1	DISCORDANT IMB-TO-MONO	1		AC243829.1/CCL3L1	DISCORDANT MONO-TO-IMB	1		AES	DISCORDANT IMB-TO-MONO	1		ANAPC5	CONCORDANT	27		AKIRIN1	CONCORDANT	7		AGPAT5	DISCORDANT MONO-TO-IMB	1		ANAPC16	DISCORDANT MONO-TO-IMB	1		AKAP13/AC021739.2	CONCORDANT	8		AK6/RAD17/TAF9	CONCORDANT	1		AFF1	CONCORDANT	7
ADA2	DISCORDANT MONO-TO-IMB	1		AC018638.5	CONCORDANT	5		AC243919.1/GOLGA6L9	DISCORDANT MONO-TO-IMB	1		AES	DISCORDANT MONO-TO-IMB	1		ANAPC5	DISCORDANT MONO-TO-IMB	1		AKIRIN1	DISCORDANT IMB-TO-MONO	1		AGRN/AL645608.5	CONCORDANT	4		ANKRD10	CONCORDANT	28		AKAP13/AC021739.2	DISCORDANT MONO-TO-IMB	1		AK6/RAD17/TAF9	DISCORDANT IMB-TO-MONO	1		AFF1	DISCORDANT IMB-TO-MONO	1
ADAMTS1	CONCORDANT	16		AC018638.5	DISCORDANT IMB-TO-MONO	2		AC244205.1/IGKJ2	CONCORDANT	1		AES/AC005944.1	CONCORDANT	1		ANKRD12	CONCORDANT	2		AL035587.1	CONCORDANT	3		AGRN/AL645608.5	DISCORDANT MONO-TO-IMB	1		ANKRD10	DISCORDANT IMB-TO-MONO	1		AKNA	CONCORDANT	5		AKAP13/AC087286.3	CONCORDANT	4		AFF1	DISCORDANT MONO-TO-IMB	2
ADAMTS1	DISCORDANT IMB-TO-MONO	2		AC022075.2	CONCORDANT	8		AC244205.1/IGKJ2	DISCORDANT BI-TO-MONO	1		AES/AC005944.1	DISCORDANT MONO-TO-IMB	1		ANKRD12	DISCORDANT MONO-TO-IMB	1		AL035587.1	DISCORDANT IMB-TO-MONO	1		AKAP13	CONCORDANT	12		ANKRD16	CONCORDANT	1		AKNA	DISCORDANT MONO-TO-IMB	1		AKAP13/AC087286.3	DISCORDANT MONO-TO-IMB	1		AGBL3	CONCORDANT	4
ADAMTS2	CONCORDANT	21		AC022075.2	DISCORDANT IMB-TO-MONO	1		AC245060.7	CONCORDANT	1		AFG3L1P	CONCORDANT	15		ANKRD33B	CONCORDANT	24		AL157935.2	CONCORDANT	1		AKAP13	DISCORDANT MONO-TO-IMB	1		ANKRD16	DISCORDANT IMB-TO-MONO	1		AL354714.2	CONCORDANT	1		AKAP17A	CONCORDANT	6		AGBL3	DISCORDANT IMB-TO-MONO	2
ADAMTS2	DISCORDANT IMB-TO-MONO	1		AC022167.2	CONCORDANT	19		AC245060.7	DISCORDANT MONO-TO-IMB	1		AFG3L1P	DISCORDANT MONO-TO-IMB	1		ANKRD33B	DISCORDANT IMB-TO-MONO	1		AL157935.2	DISCORDANT IMB-TO-MONO	1		AKAP13/AC021739.2	CONCORDANT	11		ANKRD17	CONCORDANT	1		AL354714.2	DISCORDANT MONO-TO-IMB	1		AKAP17A	DISCORDANT MONO-TO-IMB	1		AGPAT1/PPT2-EGFL8	DISCORDANT IMB-TO-MONO	1
ADAMTS7	CONCORDANT	16		AC022167.2	DISCORDANT IMB-TO-MONO	2		ACOX1/AC087289.5	CONCORDANT	14		AGPAT2	CONCORDANT	1		AP006621.3	CONCORDANT	8		AL354714.2	DISCORDANT IMB-TO-MONO	2		AKAP13/AC021739.2	DISCORDANT IMB-TO-MONO	1		ANKRD17	DISCORDANT MONO-TO-IMB	1		AL390728.4	DISCORDANT MONO-TO-IMB	1		AKNA	CONCORDANT	4		AGRN	CONCORDANT	10
ADAMTS7	DISCORDANT IMB-TO-MONO	1		AC022400.3/BMS1P4/AC022400.5	DISCORDANT MONO-TO-IMB	1		ACOX1/AC087289.5	DISCORDANT IMB-TO-MONO	1		AGPAT2	DISCORDANT IMB-TO-MONO	1		AP006621.3	DISCORDANT MONO-TO-IMB	1		AL355497.1/BTF3P10	DISCORDANT IMB-TO-MONO	1		AKNA	CONCORDANT	4		AP3S2	CONCORDANT	7		ALPK1	CONCORDANT	14		AKNA	DISCORDANT IMB-TO-MONO	1		AGRN	DISCORDANT IMB-TO-MONO	1
ADAMTSL1	CONCORDANT	9		AC022893.1	CONCORDANT	13		ACSL1	CONCORDANT	5		AGRN	CONCORDANT	14		APOBEC3D/AL022318.4	CONCORDANT	28		AL645929.3	CONCORDANT	21		AKNA	DISCORDANT MONO-TO-IMB	1		AP3S2	DISCORDANT IMB-TO-MONO	2		ALPK1	DISCORDANT IMB-TO-MONO	1		AL161909.1	CONCORDANT	3		AGRN/AL645608.5	CONCORDANT	2
ADAMTSL1	DISCORDANT IMB-TO-MONO	2		AC022893.1	DISCORDANT IMB-TO-MONO	3		ACSL1	DISCORDANT MONO-TO-IMB	1		AGRN	DISCORDANT MONO-TO-IMB	1		APOBEC3D/AL022318.4	DISCORDANT MONO-TO-IMB	1		AL645929.3	DISCORDANT IMB-TO-MONO	1		AL160408.3	CONCORDANT	17		APIP	CONCORDANT	1		ALPK2/AC105105.1	CONCORDANT	18		AL161909.1	DISCORDANT MONO-TO-IMB	1		AGRN/AL645608.5	DISCORDANT IMB-TO-MONO	2
ADAP1/COX19	DISCORDANT IMB-TO-MONO	1		AC022893.1	DISCORDANT MONO-TO-IMB	2		ACSS1	CONCORDANT	3		AGRN/AL645608.5	CONCORDANT	3		APOBEC3F	CONCORDANT	25		AL669831.3/MTCO1P12	CONCORDANT	1		AL160408.3	DISCORDANT MONO-TO-IMB	1		APIP	DISCORDANT IMB-TO-MONO	1		ALPK2/AC105105.1	DISCORDANT MONO-TO-IMB	1		AL355497.1/BTF3P10	DISCORDANT MONO-TO-IMB	1		AKAP13/AC087286.3	CONCORDANT	4
ADAR	CONCORDANT	10		AC048341.1	CONCORDANT	3		ACSS1	DISCORDANT MONO-TO-IMB	1		AGRN/AL645608.5	DISCORDANT MONO-TO-IMB	2		APOBEC3F	DISCORDANT IMB-TO-MONO	1		AL669831.3/MTCO1P12	DISCORDANT IMB-TO-MONO	1		AL161909.1	CONCORDANT	1		APOBEC3C/AL022318.4	CONCORDANT	10		AMPD3	CONCORDANT	3		AL589880.1	DISCORDANT MONO-TO-IMB	1		AKAP13/AC087286.3	DISCORDANT MONO-TO-IMB	1
ADAR	DISCORDANT IMB-TO-MONO	1		AC048341.1	DISCORDANT MONO-TO-IMB	1		ACTR2	CONCORDANT	4		AHRR	CONCORDANT	2		APOBEC3F	DISCORDANT MONO-TO-IMB	1		ALKBH3	DISCORDANT IMB-TO-MONO	1		AL161909.1	DISCORDANT IMB-TO-MONO	1		APOBEC3C/AL022318.4	DISCORDANT IMB-TO-MONO	2		AMPD3	DISCORDANT IMB-TO-MONO	1		ALCAM	CONCORDANT	3		AKNA	CONCORDANT	9
ADARB1	CONCORDANT	6		AC068152.1	CONCORDANT	7		ACTR2	DISCORDANT IMB-TO-MONO	1		AHRR	DISCORDANT IMB-TO-MONO	1		APOL1	CONCORDANT	43		ANAPC2	CONCORDANT	2		AL354714.2	CONCORDANT	1		APOBEC3F	CONCORDANT	24		ANKLE2	CONCORDANT	16		ALCAM	DISCORDANT IMB-TO-MONO	1		AKNA	DISCORDANT MONO-TO-IMB	1
ADARB1	DISCORDANT MONO-TO-IMB	1		AC068152.1	DISCORDANT IMB-TO-MONO	1		ADA2	CONCORDANT	14		AICDA	CONCORDANT	2		APOL1	DISCORDANT IMB-TO-MONO	1		ANAPC2	DISCORDANT MONO-TO-IMB	1		AL354714.2	DISCORDANT IMB-TO-MONO	1		APOBEC3F	DISCORDANT IMB-TO-MONO	1		ANKLE2	DISCORDANT IMB-TO-MONO	1		ALDH9A1	CONCORDANT	1		AL136962.1	CONCORDANT	3
ADCY3	CONCORDANT	6		AC068282.1	DISCORDANT MONO-TO-IMB	1		ADA2	DISCORDANT IMB-TO-MONO	1		AICDA	DISCORDANT MONO-TO-IMB	1		APOL3	CONCORDANT	8		APBB1IP	CONCORDANT	2		AL390879.1/SRRM1P3	DISCORDANT IMB-TO-MONO	2		APOL1	CONCORDANT	16		ANKRD10	CONCORDANT	31		ALDH9A1	DISCORDANT MONO-TO-IMB	1		AL136962.1	DISCORDANT MONO-TO-IMB	1
ADCY3	DISCORDANT IMB-TO-MONO	1		AC068533.3	CONCORDANT	76		ADAM8	CONCORDANT	10		AKAP13	CONCORDANT	9		APOL3	DISCORDANT IMB-TO-MONO	1		APBB1IP	DISCORDANT IMB-TO-MONO	1		AL450998.1	DISCORDANT IMB-TO-MONO	1		APOL1	DISCORDANT IMB-TO-MONO	1		ANKRD10	DISCORDANT IMB-TO-MONO	1		ALG10/AC046130.1	DISCORDANT IMB-TO-MONO	1		AL161909.1	DISCORDANT MONO-TO-IMB	1
ADCY9	CONCORDANT	5		AC068533.3	DISCORDANT IMB-TO-MONO	2		ADAM8	DISCORDANT MONO-TO-IMB	1		AKAP13	DISCORDANT IMB-TO-MONO	1		APOOL	CONCORDANT	33		APOBEC3H	CONCORDANT	7		AL583856.1	CONCORDANT	1		ARHGAP1	CONCORDANT	3		ANKRD10	DISCORDANT MONO-TO-IMB	1		ALPK1	CONCORDANT	8		AL583856.1	CONCORDANT	1
ADCY9	DISCORDANT IMB-TO-MONO	1		AC068533.3	DISCORDANT MONO-TO-IMB	1		ADAR	CONCORDANT	12		AKAP17A	CONCORDANT	5		APOOL	DISCORDANT MONO-TO-IMB	1		APOBEC3H	DISCORDANT IMB-TO-MONO	1		AL583856.1	DISCORDANT MONO-TO-IMB	1		ARHGAP1	DISCORDANT MONO-TO-IMB	1		ANKRD17	CONCORDANT	2		ALPK1	DISCORDANT MONO-TO-IMB	1		AL583856.1	DISCORDANT IMB-TO-MONO	1
ADRM1	CONCORDANT	2		AC068533.3/CRCP	CONCORDANT	16		ADAR	DISCORDANT MONO-TO-IMB	1		AKAP17A	DISCORDANT IMB-TO-MONO	1		AQR	CONCORDANT	2		APOL1	CONCORDANT	30		AL589880.1	DISCORDANT MONO-TO-IMB	1		ARHGAP45	CONCORDANT	20		ANKRD17	DISCORDANT MONO-TO-IMB	1		ANAPC5	CONCORDANT	2		AL589880.1	DISCORDANT MONO-TO-IMB	1
ADRM1	DISCORDANT IMB-TO-MONO	1		AC068533.3/CRCP	DISCORDANT IMB-TO-MONO	1		ADCY7/BRD7	DISCORDANT MONO-TO-IMB	1		AL050344.1/AL050344.2	CONCORDANT	18		AQR	DISCORDANT IMB-TO-MONO	1		APOL1	DISCORDANT MONO-TO-IMB	2		AL645929.3	CONCORDANT	10		ARHGAP45	DISCORDANT IMB-TO-MONO	1		ANKRD33B	CONCORDANT	12		ANAPC5	DISCORDANT MONO-TO-IMB	1		ALDH16A1/AC010619.1	CONCORDANT	1
ADRM1/AL354836.1	DISCORDANT MONO-TO-IMB	1		AC068587.4	CONCORDANT	123		ADK	DISCORDANT MONO-TO-IMB	1		AL050344.1/AL050344.2	DISCORDANT MONO-TO-IMB	1		ARF3/AC073610.3	DISCORDANT IMB-TO-MONO	1		APOL2	CONCORDANT	21		AL645929.3	DISCORDANT MONO-TO-IMB	1		ARHGDIB	DISCORDANT MONO-TO-IMB	1		ANKRD33B	DISCORDANT MONO-TO-IMB	1		ANKRD33B	CONCORDANT	18		ALDH16A1/AC010619.1	DISCORDANT IMB-TO-MONO	1
AEBP1	CONCORDANT	1		AC068587.4	DISCORDANT IMB-TO-MONO	6		ADRM1	DISCORDANT MONO-TO-IMB	1		AL133216.2	CONCORDANT	9		ARHGAP19/ARHGAP19-SLIT1	CONCORDANT	4		APOL2	DISCORDANT IMB-TO-MONO	1		ALKBH3	CONCORDANT	1		ARHGEF12	CONCORDANT	3		ANO9	CONCORDANT	9		ANKRD33B	DISCORDANT IMB-TO-MONO	1		ALDH1B1	CONCORDANT	4
AEBP1	DISCORDANT IMB-TO-MONO	1		AC068587.4	DISCORDANT MONO-TO-IMB	1		AEN	CONCORDANT	11		AL133216.2	DISCORDANT IMB-TO-MONO	1		ARHGAP19/ARHGAP19-SLIT1	DISCORDANT MONO-TO-IMB	1		APOOL	CONCORDANT	26		ALKBH3	DISCORDANT MONO-TO-IMB	1		ARHGEF12	DISCORDANT MONO-TO-IMB	1		ANO9	DISCORDANT IMB-TO-MONO	1		ANKRD33B	DISCORDANT MONO-TO-IMB	2		ALDH1B1	DISCORDANT MONO-TO-IMB	2
AEBP1	DISCORDANT MONO-TO-IMB	1		AC068768.1	CONCORDANT	2		AEN	DISCORDANT IMB-TO-MONO	1		AL354707.1	CONCORDANT	2		ARHGAP45	CONCORDANT	17		APOOL	DISCORDANT MONO-TO-IMB	1		ALKBH5	CONCORDANT	1		ARHGEF7	CONCORDANT	9		ANXA5	CONCORDANT	1		ANXA6	CONCORDANT	8		ALG10B	CONCORDANT	9
AEN	CONCORDANT	11		AC068768.1	DISCORDANT IMB-TO-MONO	2		AFF1	CONCORDANT	12		AL354707.1	DISCORDANT IMB-TO-MONO	7		ARHGAP45	DISCORDANT IMB-TO-MONO	1		ARFGEF2	CONCORDANT	3		ALKBH5	DISCORDANT MONO-TO-IMB	1		ARHGEF7	DISCORDANT MONO-TO-IMB	1		ANXA5	DISCORDANT MONO-TO-IMB	1		ANXA6	DISCORDANT IMB-TO-MONO	1		ALG10B	DISCORDANT MONO-TO-IMB	1
AEN	DISCORDANT MONO-TO-IMB	1		AC068987.3/FIGNL2/AC068987.4	CONCORDANT	2		AFF1	DISCORDANT IMB-TO-MONO	1		AL390879.1/SRRM1P3	CONCORDANT	3		ARHGEF7	CONCORDANT	11		ARFGEF2	DISCORDANT MONO-TO-IMB	1		ALPK2/AC105105.1	CONCORDANT	20		ARID3A	CONCORDANT	10		ANXA6	CONCORDANT	10		AP1S3	CONCORDANT	33		ALKBH5	CONCORDANT	1
AES	CONCORDANT	2		AC068987.3/FIGNL2/AC068987.4	DISCORDANT IMB-TO-MONO	1		AFF4	CONCORDANT	4		AL390879.1/SRRM1P3	DISCORDANT MONO-TO-IMB	1		ARHGEF7	DISCORDANT MONO-TO-IMB	1		ARID3A	CONCORDANT	14		ALPK2/AC105105.1	DISCORDANT IMB-TO-MONO	1		ARID3A	DISCORDANT IMB-TO-MONO	1		ANXA6	DISCORDANT IMB-TO-MONO	1		AP1S3	DISCORDANT IMB-TO-MONO	1		ALKBH5	DISCORDANT MONO-TO-IMB	1
AES	DISCORDANT IMB-TO-MONO	1		AC073071.1	CONCORDANT	21		AFF4	DISCORDANT MONO-TO-IMB	1		AL590867.1/AL590867.2	CONCORDANT	1		ARID3A	CONCORDANT	12		ARID3A	DISCORDANT MONO-TO-IMB	1		ANAPC5	CONCORDANT	7		ARID3A	DISCORDANT MONO-TO-IMB	1		ANXA6	DISCORDANT MONO-TO-IMB	1		AP4E1	CONCORDANT	4		ALOX12/ALOX12-AS1/AC040977.2	CONCORDANT	7
AFAP1/AFAP1-AS1	CONCORDANT	11		AC073071.1	DISCORDANT IMB-TO-MONO	6		AGRN/AL645608.5	CONCORDANT	3		AL590867.1/AL590867.2	DISCORDANT IMB-TO-MONO	2		ARID3A	DISCORDANT IMB-TO-MONO	2		ARL10	CONCORDANT	8		ANAPC5	DISCORDANT IMB-TO-MONO	1		ARL2/ARL2-SNX15	DISCORDANT MONO-TO-IMB	1		APBA3	CONCORDANT	12		AP4E1	DISCORDANT MONO-TO-IMB	1		ALOX12/ALOX12-AS1/AC040977.2	DISCORDANT IMB-TO-MONO	1
AFAP1/AFAP1-AS1	DISCORDANT IMB-TO-MONO	1		AC073071.1	DISCORDANT MONO-TO-IMB	3		AGRN/AL645608.5	DISCORDANT MONO-TO-IMB	1		AL645929.1	CONCORDANT	6		ARID4B	DISCORDANT IMB-TO-MONO	1		ARL10	DISCORDANT IMB-TO-MONO	1		ANKH	CONCORDANT	9		ARMC9	CONCORDANT	6		APBA3	DISCORDANT MONO-TO-IMB	1		APEX1	DISCORDANT MONO-TO-IMB	1		AMPD3	CONCORDANT	7
AFG3L2/TUBB6	CONCORDANT	1		AC073107.1	CONCORDANT	4		AKAP13	CONCORDANT	11		AL645929.1	DISCORDANT MONO-TO-IMB	1		ARPC5L	CONCORDANT	2		ARL5B	CONCORDANT	5		ANKH	DISCORDANT MONO-TO-IMB	1		ARMC9	DISCORDANT MONO-TO-IMB	1		APOBEC3A/APOBEC3B	CONCORDANT	3		APOOL	CONCORDANT	33		AMPD3	DISCORDANT MONO-TO-IMB	1
AFG3L2/TUBB6	DISCORDANT IMB-TO-MONO	1		AC073107.1	DISCORDANT IMB-TO-MONO	3		AKAP13	DISCORDANT IMB-TO-MONO	1		ALDH16A1	CONCORDANT	3		ARPC5L	DISCORDANT MONO-TO-IMB	1		ARL5B	DISCORDANT MONO-TO-IMB	1		ANKRD10	CONCORDANT	14		ARPC2	CONCORDANT	45		APOBEC3A/APOBEC3B	DISCORDANT MONO-TO-IMB	1		APOOL	DISCORDANT IMB-TO-MONO	1		ANGEL1	CONCORDANT	3
AGPAT2	CONCORDANT	1		AC073111.5	CONCORDANT	3		AKAP13/AC087286.3	CONCORDANT	4		ALDH16A1	DISCORDANT IMB-TO-MONO	1		ASAH1	CONCORDANT	22		ARPP19	CONCORDANT	2		ANKRD10	DISCORDANT MONO-TO-IMB	5		ARPC2	DISCORDANT MONO-TO-IMB	1		APOBEC3D/AL022318.4	CONCORDANT	13		ARAP1/ARAP1-AS1	CONCORDANT	10		ANGEL1	DISCORDANT IMB-TO-MONO	1
AGPAT2	DISCORDANT IMB-TO-MONO	1		AC073111.5	DISCORDANT IMB-TO-MONO	4		AKAP13/AC087286.3	DISCORDANT MONO-TO-IMB	1		ALG11/UTP14C	CONCORDANT	5		ASAH1	DISCORDANT MONO-TO-IMB	1		ARPP19	DISCORDANT IMB-TO-MONO	1		ANKRD13D	DISCORDANT MONO-TO-IMB	1		ARPP19	CONCORDANT	2		APOBEC3D/AL022318.4	DISCORDANT MONO-TO-IMB	1		ARAP1/ARAP1-AS1	DISCORDANT MONO-TO-IMB	1		ANKH	CONCORDANT	6
AGRN	CONCORDANT	4		AC073610.2/AC073610.3	CONCORDANT	18		AKIRIN2	CONCORDANT	3		ALG11/UTP14C	DISCORDANT IMB-TO-MONO	1		ASPM	CONCORDANT	8		ASB2	CONCORDANT	8		ANKRD16	CONCORDANT	1		ARPP19	DISCORDANT MONO-TO-IMB	1		APOL2	CONCORDANT	28		AREL1	CONCORDANT	2		ANKH	DISCORDANT IMB-TO-MONO	1
AGRN	DISCORDANT IMB-TO-MONO	3		AC073610.2/AC073610.3	DISCORDANT IMB-TO-MONO	1		AKIRIN2	DISCORDANT MONO-TO-IMB	1		ALOX5	CONCORDANT	18		ASPM	DISCORDANT MONO-TO-IMB	1		ASB2	DISCORDANT IMB-TO-MONO	2		ANKRD16	DISCORDANT IMB-TO-MONO	1		ARSB	CONCORDANT	2		APOL2	DISCORDANT IMB-TO-MONO	1		AREL1	DISCORDANT IMB-TO-MONO	1		ANKRD10	CONCORDANT	28
AGRN/AL645608.5	CONCORDANT	2		AC073896.4	DISCORDANT IMB-TO-MONO	1		AKNA	CONCORDANT	2		ALOX5	DISCORDANT IMB-TO-MONO	2		ATAD3B	CONCORDANT	8		ASCL1	CONCORDANT	1		ANKRD46	DISCORDANT IMB-TO-MONO	1		ARSB	DISCORDANT IMB-TO-MONO	1		APOL2	DISCORDANT MONO-TO-IMB	1		ARF3/AC073610.2/AC073610.3	CONCORDANT	2		ANKRD10	DISCORDANT MONO-TO-IMB	1
AGRN/AL645608.5	DISCORDANT IMB-TO-MONO	2		AC083899.1	DISCORDANT IMB-TO-MONO	1		AKNA	DISCORDANT IMB-TO-MONO	1		ANKDD1A	CONCORDANT	11		ATAD3B	DISCORDANT IMB-TO-MONO	1		ASCL1	DISCORDANT MONO-TO-IMB	1		ANO9	CONCORDANT	12		ASH1L	CONCORDANT	7		APOOL	CONCORDANT	36		ARF3/AC073610.2/AC073610.3	DISCORDANT IMB-TO-MONO	1		ANKRD44	CONCORDANT	6
AHNAK	CONCORDANT	3		AC083899.1	DISCORDANT MONO-TO-IMB	1		AL049569.1/ATP13A2	CONCORDANT	3		ANKDD1A	DISCORDANT IMB-TO-MONO	1		ATF7IP	CONCORDANT	5		ATAD3B	CONCORDANT	12		ANO9	DISCORDANT MONO-TO-IMB	1		ASH1L	DISCORDANT IMB-TO-MONO	1		APOOL	DISCORDANT IMB-TO-MONO	1		ARF3/AC073610.2/AC073610.3	DISCORDANT MONO-TO-IMB	1		ANKRD44	DISCORDANT MONO-TO-IMB	1
AHNAK	DISCORDANT MONO-TO-IMB	1		AC090517.4/AC090517.5	CONCORDANT	1		AL049569.1/ATP13A2	DISCORDANT MONO-TO-IMB	2		ANKDD1A	DISCORDANT MONO-TO-IMB	1		ATF7IP	DISCORDANT MONO-TO-IMB	1		ATAD3B	DISCORDANT IMB-TO-MONO	1		AP002852.1	DISCORDANT IMB-TO-MONO	1		ATG14	CONCORDANT	9		ARAP1	CONCORDANT	3		ARHGAP26	CONCORDANT	4		ANKS1A	CONCORDANT	8
AHRR	CONCORDANT	23		AC090517.4/AC090517.5	DISCORDANT IMB-TO-MONO	1		AL133353.2/ENTPD7/CUTC	CONCORDANT	1		ANKLE2	CONCORDANT	10		ATM	DISCORDANT IMB-TO-MONO	1		ATF5/AC011452.1	CONCORDANT	8		AP006621.3	CONCORDANT	1		ATG14	DISCORDANT MONO-TO-IMB	1		ARAP1	DISCORDANT IMB-TO-MONO	1		ARHGAP26	DISCORDANT IMB-TO-MONO	1		ANKS1A	DISCORDANT IMB-TO-MONO	1
AHRR	DISCORDANT MONO-TO-IMB	1		AC092490.1/A2ML1-AS1	CONCORDANT	3		AL133353.2/ENTPD7/CUTC	DISCORDANT MONO-TO-IMB	1		ANKLE2	DISCORDANT MONO-TO-IMB	1		ATM/C11orf65	CONCORDANT	10		ATF5/AC011452.1	DISCORDANT MONO-TO-IMB	1		AP006621.3	DISCORDANT IMB-TO-MONO	1		ATMIN/AC092718.8	CONCORDANT	5		ARAP1/ARAP1-AS1	CONCORDANT	10		ARHGEF7	CONCORDANT	10		ANO6	CONCORDANT	1
AIP	DISCORDANT IMB-TO-MONO	1		AC092490.1/A2ML1-AS1	DISCORDANT IMB-TO-MONO	2		AL137856.1/PTPN22	CONCORDANT	1		ANKRD10	CONCORDANT	17		ATM/C11orf65	DISCORDANT MONO-TO-IMB	1		ATF7IP	CONCORDANT	2		AP2B1/TAF15	CONCORDANT	1		ATMIN/AC092718.8	DISCORDANT IMB-TO-MONO	1		ARAP1/ARAP1-AS1	DISCORDANT MONO-TO-IMB	1		ARHGEF7	DISCORDANT IMB-TO-MONO	1		ANO6	DISCORDANT IMB-TO-MONO	1
AK1/AL157935.2	CONCORDANT	1		AC092490.1/A2ML1-AS1	DISCORDANT MONO-TO-IMB	1		AL137856.1/PTPN22	DISCORDANT IMB-TO-MONO	1		ANKRD10	DISCORDANT IMB-TO-MONO	1		ATP2A3	CONCORDANT	6		ATF7IP	DISCORDANT MONO-TO-IMB	1		AP2B1/TAF15	DISCORDANT MONO-TO-IMB	1		ATP11A	CONCORDANT	11		ARID3A	CONCORDANT	18		ARID3A	CONCORDANT	10		ANO9	CONCORDANT	5
AK1/AL157935.2	DISCORDANT MONO-TO-IMB	1		AC097103.2	DISCORDANT IMB-TO-MONO	1		AL138930.1/CD84	CONCORDANT	26		ANKRD11	CONCORDANT	14		ATP2A3	DISCORDANT MONO-TO-IMB	1		ATF7IP2	CONCORDANT	3		AP3D1	DISCORDANT MONO-TO-IMB	1		ATP11A	DISCORDANT IMB-TO-MONO	1		ARID3A	DISCORDANT MONO-TO-IMB	1		ARID3A	DISCORDANT IMB-TO-MONO	2		ANO9	DISCORDANT IMB-TO-MONO	1
AKAP13/AC087286.3	CONCORDANT	3		AC097487.1	CONCORDANT	14		AL138930.1/CD84	DISCORDANT IMB-TO-MONO	1		ANKRD11	DISCORDANT IMB-TO-MONO	1		ATP5PO/AP000311.1	CONCORDANT	4		ATF7IP2	DISCORDANT IMB-TO-MONO	1		AP3S2	CONCORDANT	4		ATP2A3	CONCORDANT	6		ARL10	CONCORDANT	8		ARL10	CONCORDANT	12		ANO9	DISCORDANT MONO-TO-IMB	1
AKAP13/AC087286.3	DISCORDANT IMB-TO-MONO	1		AC097487.1	DISCORDANT IMB-TO-MONO	2		AL139353.1/AL139353.2/DTD2	CONCORDANT	3		ANKRD17	CONCORDANT	1		ATP5PO/AP000311.1	DISCORDANT IMB-TO-MONO	1		ATG14	CONCORDANT	11		AP3S2	DISCORDANT IMB-TO-MONO	1		ATP2A3	DISCORDANT MONO-TO-IMB	1		ARL10	DISCORDANT MONO-TO-IMB	1		ARL10	DISCORDANT IMB-TO-MONO	1		AP2A2	DISCORDANT IMB-TO-MONO	1
AKNA	CONCORDANT	2		AC098484.3	CONCORDANT	7		AL139353.1/AL139353.2/DTD2	DISCORDANT MONO-TO-IMB	1		ANKRD17	DISCORDANT IMB-TO-MONO	1		ATP6V0A2	CONCORDANT	4		ATG14	DISCORDANT IMB-TO-MONO	2		APOOL	CONCORDANT	24		ATR	CONCORDANT	3		ARMCX2	CONCORDANT	1		ARPP19	CONCORDANT	2		AP3S2	CONCORDANT	3
AKNA	DISCORDANT IMB-TO-MONO	1		AC098484.3	DISCORDANT MONO-TO-IMB	1		AL139807.1/NEDD9	CONCORDANT	6		ANO6	DISCORDANT IMB-TO-MONO	1		ATP6V0A2	DISCORDANT IMB-TO-MONO	1		ATG16L1	CONCORDANT	3		APOOL	DISCORDANT IMB-TO-MONO	1		ATR	DISCORDANT IMB-TO-MONO	2		ARMCX2	DISCORDANT IMB-TO-MONO	1		ARPP19	DISCORDANT IMB-TO-MONO	1		AP3S2	DISCORDANT IMB-TO-MONO	1
AKR1C1	CONCORDANT	1		AC099548.2	CONCORDANT	1		AL139807.1/NEDD9	DISCORDANT MONO-TO-IMB	1		ANO9	CONCORDANT	9		BCAS4	CONCORDANT	23		ATG16L1	DISCORDANT MONO-TO-IMB	1		ARAP1	CONCORDANT	4		B4GALT4	CONCORDANT	1		ARPP19	CONCORDANT	4		ARPP19	DISCORDANT MONO-TO-IMB	1		AP4B1/AP4B1-AS1	DISCORDANT IMB-TO-MONO	1
AKR1C1	DISCORDANT IMB-TO-MONO	1		AC099548.2	DISCORDANT MONO-TO-IMB	1		AL157838.1/ZNF217	CONCORDANT	4		ANO9	DISCORDANT IMB-TO-MONO	1		BCAS4	DISCORDANT IMB-TO-MONO	1		ATP5IF1/AL353622.1	CONCORDANT	7		ARAP1	DISCORDANT IMB-TO-MONO	1		B4GALT4	DISCORDANT IMB-TO-MONO	1		ARPP19	DISCORDANT IMB-TO-MONO	1		ARSB	CONCORDANT	2		AP5B1	CONCORDANT	5
AL031729.1	DISCORDANT MONO-TO-IMB	1		AC104257.1	CONCORDANT	8		AL157838.1/ZNF217	DISCORDANT MONO-TO-IMB	2		ANXA11	CONCORDANT	4		BCKDHA/AC011462.2	CONCORDANT	2		ATP5IF1/AL353622.1	DISCORDANT MONO-TO-IMB	1		ARAP1/ARAP1-AS1	CONCORDANT	11		BCAS4	CONCORDANT	15		ASAH2	DISCORDANT MONO-TO-IMB	1		ARSB	DISCORDANT MONO-TO-IMB	1		AP5B1	DISCORDANT IMB-TO-MONO	1
AL136454.1/AL390957.1	DISCORDANT IMB-TO-MONO	1		AC104257.1	DISCORDANT IMB-TO-MONO	2		AL159163.1/RNASET2	CONCORDANT	16		ANXA11	DISCORDANT IMB-TO-MONO	1		BCKDHA/AC011462.2	DISCORDANT MONO-TO-IMB	1		ATP5MC3	CONCORDANT	3		ARAP1/ARAP1-AS1	DISCORDANT IMB-TO-MONO	1		BCAS4	DISCORDANT MONO-TO-IMB	2		ASB2	CONCORDANT	8		AS3MT/BORCS7-ASMT	DISCORDANT MONO-TO-IMB	1		APIP	CONCORDANT	2
AL136454.1/MIR4426/AL390957.1	DISCORDANT MONO-TO-IMB	1		AC104389.4/TRIM6-TRIM34/TRIM34	CONCORDANT	1		AL159163.1/RNASET2	DISCORDANT MONO-TO-IMB	1		ANXA6	CONCORDANT	19		BCL2	CONCORDANT	11		ATP5MC3	DISCORDANT MONO-TO-IMB	1		ARHGAP45	CONCORDANT	17		BCAT1	CONCORDANT	31		ASB2	DISCORDANT IMB-TO-MONO	1		ASAH1	CONCORDANT	15		APIP	DISCORDANT IMB-TO-MONO	1
AL354714.2	CONCORDANT	4		AC104389.4/TRIM6-TRIM34/TRIM34	DISCORDANT IMB-TO-MONO	1		AL589880.1	DISCORDANT IMB-TO-MONO	1		ANXA6	DISCORDANT IMB-TO-MONO	1		BCL2	DISCORDANT MONO-TO-IMB	1		ATRX	CONCORDANT	3		ARHGAP45	DISCORDANT IMB-TO-MONO	1		BCAT1	DISCORDANT IMB-TO-MONO	1		ASB2	DISCORDANT MONO-TO-IMB	1		ASAH1	DISCORDANT IMB-TO-MONO	1		APOL1	CONCORDANT	21
AL354714.2	DISCORDANT MONO-TO-IMB	1		AC105052.1/AC105052.4	CONCORDANT	4		ALG10B	CONCORDANT	7		AP001324.1	DISCORDANT MONO-TO-IMB	1		BCL2L13	CONCORDANT	5		ATRX	DISCORDANT MONO-TO-IMB	1		ARHGEF18/AC008878.3	CONCORDANT	4		BCAT1	DISCORDANT MONO-TO-IMB	1		ASIP/AL035458.1/AL035458.2	DISCORDANT MONO-TO-IMB	1		ASMTL	CONCORDANT	2		APOL1	DISCORDANT IMB-TO-MONO	2
AL512625.1/AL512625.3	DISCORDANT IMB-TO-MONO	1		AC105052.1/AC105052.4	DISCORDANT IMB-TO-MONO	1		ALG10B	DISCORDANT IMB-TO-MONO	1		AP002852.1	DISCORDANT MONO-TO-IMB	1		BCL2L13	DISCORDANT MONO-TO-IMB	1		ATXN7L3B	CONCORDANT	4		ARHGEF18/AC008878.3	DISCORDANT MONO-TO-IMB	1		BCKDHB	CONCORDANT	18		ATF4	DISCORDANT MONO-TO-IMB	1		ASMTL	DISCORDANT IMB-TO-MONO	1		APOL1	DISCORDANT MONO-TO-IMB	1
AL583856.1	CONCORDANT	2		AC105942.1	DISCORDANT IMB-TO-MONO	1		ALKBH3	DISCORDANT IMB-TO-MONO	1		AP1S3	CONCORDANT	15		BCL2L2/BCL2L2-PABPN1	CONCORDANT	1		ATXN7L3B	DISCORDANT IMB-TO-MONO	1		ARHGEF7	CONCORDANT	8		BCKDHB	DISCORDANT MONO-TO-IMB	1		ATG14	CONCORDANT	9		ATF5/AC011452.1	CONCORDANT	8		ARAP2	CONCORDANT	1
AL583856.1	DISCORDANT IMB-TO-MONO	1		AC109454.3/AC005355.1	CONCORDANT	1		ALKBH5	CONCORDANT	1		AP1S3	DISCORDANT IMB-TO-MONO	1		BCL2L2/BCL2L2-PABPN1	DISCORDANT MONO-TO-IMB	2		ATXN7L3B	DISCORDANT MONO-TO-IMB	1		ARHGEF7	DISCORDANT MONO-TO-IMB	1		BCL10	CONCORDANT	6		ATG14	DISCORDANT MONO-TO-IMB	1		ATF5/AC011452.1	DISCORDANT MONO-TO-IMB	1		ARAP2	DISCORDANT IMB-TO-MONO	1
AL583856.1	DISCORDANT MONO-TO-IMB	1		AC109454.3/AC005355.1	DISCORDANT IMB-TO-MONO	1		ALKBH5	DISCORDANT IMB-TO-MONO	1		APBB1IP	CONCORDANT	2		BIRC3	CONCORDANT	4		AVL9/DPY19L1P1	CONCORDANT	8		ARID3A	CONCORDANT	10		BCL10	DISCORDANT MONO-TO-IMB	1		ATP11C	CONCORDANT	3		ATF7IP	CONCORDANT	2		ARG2/VTI1B	CONCORDANT	1
AL590867.1/AL590867.2	CONCORDANT	1		AC112178.1	DISCORDANT IMB-TO-MONO	1		ALPK1	CONCORDANT	8		APBB1IP	DISCORDANT IMB-TO-MONO	1		BIRC3	DISCORDANT MONO-TO-IMB	1		AVL9/DPY19L1P1	DISCORDANT IMB-TO-MONO	1		ARID3A	DISCORDANT MONO-TO-IMB	1		BLK/AC022239.1	CONCORDANT	20		ATP11C	DISCORDANT IMB-TO-MONO	1		ATF7IP	DISCORDANT IMB-TO-MONO	1		ARG2/VTI1B	DISCORDANT MONO-TO-IMB	1
AL590867.1/AL590867.2	DISCORDANT IMB-TO-MONO	1		AC115837.1/MIR2052HG	CONCORDANT	3		ALPK1	DISCORDANT MONO-TO-IMB	1		APBB1IP	DISCORDANT MONO-TO-IMB	1		BIRC5	CONCORDANT	3		AXIN1	CONCORDANT	3		ARL5A	CONCORDANT	3		BLK/AC022239.1	DISCORDANT MONO-TO-IMB	1		ATP13A2/AL049569.1	CONCORDANT	3		ATG14	CONCORDANT	8		ARHGAP31	CONCORDANT	2
AL669831.3/MTCO1P12	CONCORDANT	4		AC115837.1/MIR2052HG	DISCORDANT IMB-TO-MONO	1		AMPD3	CONCORDANT	5		APC/AC008575.1	CONCORDANT	4		BIRC5	DISCORDANT MONO-TO-IMB	1		AXIN1	DISCORDANT IMB-TO-MONO	1		ARL5A	DISCORDANT MONO-TO-IMB	1		BNIP2/AC092755.1	CONCORDANT	15		ATP13A2/AL049569.1	DISCORDANT MONO-TO-IMB	1		ATG14	DISCORDANT IMB-TO-MONO	2		ARHGAP31	DISCORDANT MONO-TO-IMB	1
AL669831.3/MTCO1P12	DISCORDANT IMB-TO-MONO	1		AC124312.1/SNHG14	CONCORDANT	19		AMPD3	DISCORDANT IMB-TO-MONO	1		APC/AC008575.1	DISCORDANT MONO-TO-IMB	2		BLK/AC022239.1	CONCORDANT	25		B4GALT5	CONCORDANT	5		ARL5B	CONCORDANT	7		BNIP2/AC092755.1	DISCORDANT MONO-TO-IMB	1		ATP5MC1/SUMO2P17	CONCORDANT	1		ATG4B	CONCORDANT	11		ARHGAP45	CONCORDANT	9
ALCAM	CONCORDANT	3		AC124312.1/SNHG14	DISCORDANT MONO-TO-IMB	1		ANKRD10	CONCORDANT	28		APC2	CONCORDANT	2		BLK/AC022239.1	DISCORDANT MONO-TO-IMB	1		B4GALT5	DISCORDANT MONO-TO-IMB	1		ARL5B	DISCORDANT IMB-TO-MONO	1		BORCS5	CONCORDANT	9		ATP5MC1/SUMO2P17	DISCORDANT IMB-TO-MONO	1		ATG4B	DISCORDANT MONO-TO-IMB	2		ARHGAP45	DISCORDANT IMB-TO-MONO	1
ALCAM	DISCORDANT MONO-TO-IMB	1		AC132008.2	CONCORDANT	21		ANKRD10	DISCORDANT MONO-TO-IMB	1		APC2	DISCORDANT IMB-TO-MONO	1		BNIP2/AC092755.1	CONCORDANT	15		BCAS4	CONCORDANT	51		ARPP19	CONCORDANT	2		BORCS5	DISCORDANT IMB-TO-MONO	1		ATP6AP1	CONCORDANT	2		ATG9A/AC068946.2	CONCORDANT	2		ARHGAP45	DISCORDANT MONO-TO-IMB	2
ALDH1B1	CONCORDANT	4		AC132008.2	DISCORDANT IMB-TO-MONO	2		ANO6	CONCORDANT	1		APOBEC3A/APOBEC3B	CONCORDANT	2		BNIP2/AC092755.1	DISCORDANT MONO-TO-IMB	1		BCAS4	DISCORDANT IMB-TO-MONO	1		ARPP19	DISCORDANT MONO-TO-IMB	1		BPNT1	CONCORDANT	17		ATP6AP1	DISCORDANT IMB-TO-MONO	1		ATG9A/AC068946.2	DISCORDANT MONO-TO-IMB	1		ARID3A	CONCORDANT	15
ALDH1B1	DISCORDANT IMB-TO-MONO	1		AC132008.2	DISCORDANT MONO-TO-IMB	1		ANO6	DISCORDANT IMB-TO-MONO	1		APOBEC3A/APOBEC3B	DISCORDANT MONO-TO-IMB	1		BRD2/AL645941.1	CONCORDANT	1		BCL2	CONCORDANT	14		ASAH1	CONCORDANT	18		BPNT1	DISCORDANT MONO-TO-IMB	1		ATP6V1E1	DISCORDANT MONO-TO-IMB	1		ATP11B	CONCORDANT	3		ARID3A	DISCORDANT IMB-TO-MONO	1
ALDH4A1/AL080251.1	CONCORDANT	7		AC135178.5	CONCORDANT	9		ANO9	CONCORDANT	11		APOL6	CONCORDANT	12		BRD2/AL645941.1	DISCORDANT MONO-TO-IMB	1		BCL2	DISCORDANT IMB-TO-MONO	1		ASAH1	DISCORDANT MONO-TO-IMB	1		BRD2	CONCORDANT	10		ATP6V1E2	CONCORDANT	1		ATP11B	DISCORDANT IMB-TO-MONO	1		ARL6IP5	CONCORDANT	1
ALDH4A1/AL080251.1	DISCORDANT MONO-TO-IMB	1		AC135178.5	DISCORDANT IMB-TO-MONO	1		ANO9	DISCORDANT MONO-TO-IMB	1		APOL6	DISCORDANT MONO-TO-IMB	1		BRI3BP	CONCORDANT	13		BCL2L12/IRF3	CONCORDANT	1		ASB2	CONCORDANT	3		BRD2	DISCORDANT MONO-TO-IMB	1		ATP6V1E2	DISCORDANT IMB-TO-MONO	1		ATXN2L/AC133550.1	DISCORDANT MONO-TO-IMB	1		ARL6IP5	DISCORDANT IMB-TO-MONO	1
ALG1L2	CONCORDANT	6		AC136632.1	CONCORDANT	1		ANXA5	CONCORDANT	2		AQR	CONCORDANT	9		BRI3BP	DISCORDANT IMB-TO-MONO	1		BCL2L12/IRF3	DISCORDANT IMB-TO-MONO	2		ASB2	DISCORDANT MONO-TO-IMB	1		BRIP1	CONCORDANT	4		AURKB	CONCORDANT	1		B3GNT7	CONCORDANT	4		ARMC9	CONCORDANT	5
ALG1L2	DISCORDANT IMB-TO-MONO	1		AC136632.1	DISCORDANT MONO-TO-IMB	1		ANXA5	DISCORDANT IMB-TO-MONO	1		AQR	DISCORDANT IMB-TO-MONO	1		BSG	CONCORDANT	2		BCL2L2/BCL2L2-PABPN1	CONCORDANT	3		ASB7	CONCORDANT	2		BRIP1	DISCORDANT IMB-TO-MONO	1		AURKB	DISCORDANT IMB-TO-MONO	1		B3GNT7	DISCORDANT MONO-TO-IMB	1		ARMC9	DISCORDANT IMB-TO-MONO	1
ALKBH5	CONCORDANT	5		AC138393.1	CONCORDANT	8		AP000781.2/SLC43A3	CONCORDANT	1		ARF3/AC073610.2/AC073610.3	CONCORDANT	3		BSG	DISCORDANT MONO-TO-IMB	1		BCL2L2/BCL2L2-PABPN1	DISCORDANT IMB-TO-MONO	1		ASB7	DISCORDANT MONO-TO-IMB	1		BTBD2	CONCORDANT	2		BCAS4	CONCORDANT	61		BCAR1	CONCORDANT	3		ASB16/ASB16-AS1	CONCORDANT	5
ALKBH5	DISCORDANT MONO-TO-IMB	1		AC138393.1	DISCORDANT IMB-TO-MONO	1		AP000781.2/SLC43A3	DISCORDANT IMB-TO-MONO	1		ARF3/AC073610.2/AC073610.3	DISCORDANT IMB-TO-MONO	1		C12orf49	CONCORDANT	4		BLK	CONCORDANT	2		ATF6	CONCORDANT	14		BTBD2	DISCORDANT MONO-TO-IMB	1		BCAS4	DISCORDANT MONO-TO-IMB	2		BCAR1	DISCORDANT MONO-TO-IMB	1		ASB16/ASB16-AS1	DISCORDANT MONO-TO-IMB	2
ALPK2/AC105105.1	CONCORDANT	7		AC139769.1	CONCORDANT	17		AP000781.2/SLC43A3	DISCORDANT MONO-TO-IMB	1		ARHGDIA/AC145207.2	CONCORDANT	1		C12orf49	DISCORDANT MONO-TO-IMB	1		BLK	DISCORDANT IMB-TO-MONO	1		ATF6	DISCORDANT IMB-TO-MONO	1		BTG1/AC025164.1	DISCORDANT IMB-TO-MONO	1		BCL2	CONCORDANT	9		BCAS4	CONCORDANT	59		ASIP	CONCORDANT	2
ALPK2/AC105105.1	DISCORDANT IMB-TO-MONO	1		AC139769.1	DISCORDANT IMB-TO-MONO	2		AP003108.2/SDHAF2	CONCORDANT	1		ARHGDIA/AC145207.2	DISCORDANT MONO-TO-IMB	1		C15orf39	CONCORDANT	5		BLK/AC022239.1	CONCORDANT	21		ATG9A/AC068946.2	CONCORDANT	4		BUD23	CONCORDANT	2		BCL2	DISCORDANT MONO-TO-IMB	2		BCAS4	DISCORDANT IMB-TO-MONO	2		ASIP	DISCORDANT MONO-TO-IMB	1
AMBRA1/AC024293.1	DISCORDANT IMB-TO-MONO	1		AC139769.1/AC139769.2	CONCORDANT	8		AP003108.2/SDHAF2	DISCORDANT MONO-TO-IMB	1		ARHGEF12	CONCORDANT	4		C15orf39	DISCORDANT IMB-TO-MONO	1		BLK/AC022239.1	DISCORDANT MONO-TO-IMB	1		ATG9A/AC068946.2	DISCORDANT IMB-TO-MONO	1		BUD23	DISCORDANT MONO-TO-IMB	1		BCL2L12/IRF3	CONCORDANT	2		BCAS4	DISCORDANT MONO-TO-IMB	1		ASIP/AL035458.1/AL035458.2	DISCORDANT MONO-TO-IMB	1
AMBRA1/AC024293.1	DISCORDANT MONO-TO-IMB	2		AC139769.1/AC139769.2	DISCORDANT IMB-TO-MONO	1		AP1B1	CONCORDANT	1		ARHGEF12	DISCORDANT MONO-TO-IMB	1		C18orf25	CONCORDANT	2		BMF	CONCORDANT	4		ATMIN/AC092718.8	CONCORDANT	5		C11orf24	DISCORDANT MONO-TO-IMB	1		BCL2L12/IRF3	DISCORDANT IMB-TO-MONO	1		BCL2L13	CONCORDANT	5		ASPSCR1	CONCORDANT	1
AMOTL2	CONCORDANT	11		AC139769.1/AC139769.2	DISCORDANT MONO-TO-IMB	1		AP1B1	DISCORDANT IMB-TO-MONO	1		ARHGEF3	CONCORDANT	11		C18orf25	DISCORDANT IMB-TO-MONO	1		BMF	DISCORDANT MONO-TO-IMB	1		ATMIN/AC092718.8	DISCORDANT MONO-TO-IMB	1		C12orf66	CONCORDANT	3		BCL2L13	CONCORDANT	2		BCL2L13	DISCORDANT MONO-TO-IMB	1		ASPSCR1	DISCORDANT IMB-TO-MONO	1
AMOTL2	DISCORDANT IMB-TO-MONO	1		AC139769.2	CONCORDANT	44		AP1S3	CONCORDANT	27		ARHGEF3	DISCORDANT MONO-TO-IMB	1		C19orf54	CONCORDANT	4		BNIP3	CONCORDANT	7		ATP2A3	CONCORDANT	12		C12orf66	DISCORDANT MONO-TO-IMB	1		BCL2L13	DISCORDANT IMB-TO-MONO	1		BLCAP	CONCORDANT	2		ATF4	DISCORDANT MONO-TO-IMB	1
AMPD3	CONCORDANT	6		AC139769.2	DISCORDANT IMB-TO-MONO	3		AP1S3	DISCORDANT IMB-TO-MONO	1		ARID3A	CONCORDANT	9		C19orf54	DISCORDANT MONO-TO-IMB	1		BNIP3	DISCORDANT MONO-TO-IMB	1		ATP2A3	DISCORDANT IMB-TO-MONO	1		C19orf12	CONCORDANT	8		BCL2L14/PTMAP9	DISCORDANT IMB-TO-MONO	1		BLCAP	DISCORDANT MONO-TO-IMB	1		ATF5/AC011452.1	CONCORDANT	4
AMPD3	DISCORDANT IMB-TO-MONO	1		AC139795.2	CONCORDANT	1		AP3M2	CONCORDANT	4		ARID3A	DISCORDANT IMB-TO-MONO	2		C1GALT1	CONCORDANT	13		BPNT1	CONCORDANT	16		ATXN2L/AC133550.1	DISCORDANT IMB-TO-MONO	1		C19orf12	DISCORDANT IMB-TO-MONO	1		BCL7A	CONCORDANT	3		BLK/AC022239.1	CONCORDANT	5		ATF5/AC011452.1	DISCORDANT MONO-TO-IMB	1
AMZ1	CONCORDANT	19		AC139795.2	DISCORDANT IMB-TO-MONO	1		AP3M2	DISCORDANT IMB-TO-MONO	1		ARID3A	DISCORDANT MONO-TO-IMB	2		C1GALT1	DISCORDANT IMB-TO-MONO	1		BPNT1	DISCORDANT MONO-TO-IMB	1		AZIN1	CONCORDANT	4		C20orf96	CONCORDANT	5		BCL7A	DISCORDANT IMB-TO-MONO	1		BLK/AC022239.1	DISCORDANT MONO-TO-IMB	1		ATG4B	CONCORDANT	15
AMZ1	DISCORDANT IMB-TO-MONO	1		AC139795.2	DISCORDANT MONO-TO-IMB	1		APC/AC008575.1	CONCORDANT	5		ARL10	CONCORDANT	8		C1orf109	CONCORDANT	4		BRI3BP	CONCORDANT	17		AZIN1	DISCORDANT MONO-TO-IMB	1		C20orf96	DISCORDANT IMB-TO-MONO	1		BEX2	DISCORDANT IMB-TO-MONO	1		BLVRA	CONCORDANT	1		ATG4B	DISCORDANT MONO-TO-IMB	1
AMZ1	DISCORDANT MONO-TO-IMB	1		AC141557.1	CONCORDANT	11		APC/AC008575.1	DISCORDANT IMB-TO-MONO	1		ARL10	DISCORDANT IMB-TO-MONO	1		C1orf109	DISCORDANT IMB-TO-MONO	1		BRI3BP	DISCORDANT IMB-TO-MONO	1		B3GALNT2/TBCE/TBCE	CONCORDANT	1		C20orf96	DISCORDANT MONO-TO-IMB	1		BEX4	DISCORDANT IMB-TO-MONO	1		BLVRA	DISCORDANT IMB-TO-MONO	1		ATP11A	CONCORDANT	18
ANKH	CONCORDANT	2		AC141557.1	DISCORDANT IMB-TO-MONO	1		APOBEC3F	CONCORDANT	32		ARMC9	CONCORDANT	9		CACNA2D1	DISCORDANT MONO-TO-IMB	2		BRWD3	CONCORDANT	1		B3GALNT2/TBCE/TBCE	DISCORDANT IMB-TO-MONO	1		C2CD4D-AS1	CONCORDANT	2		BMPR2	CONCORDANT	2		BMF	CONCORDANT	3		ATP11A	DISCORDANT MONO-TO-IMB	1
ANKH	DISCORDANT IMB-TO-MONO	1		AC144548.1	CONCORDANT	4		APOBEC3F	DISCORDANT MONO-TO-IMB	1		ARMC9	DISCORDANT MONO-TO-IMB	1		CAND1	CONCORDANT	4		BRWD3	DISCORDANT MONO-TO-IMB	1		BAZ1A	CONCORDANT	3		C2CD4D-AS1	DISCORDANT MONO-TO-IMB	1		BMPR2	DISCORDANT MONO-TO-IMB	1		BMF	DISCORDANT IMB-TO-MONO	1		ATP11C	CONCORDANT	2
ANKRD11	CONCORDANT	9		AC144548.1	DISCORDANT MONO-TO-IMB	1		APOL6	CONCORDANT	24		ARPP19	CONCORDANT	3		CAND1	DISCORDANT MONO-TO-IMB	1		BTK	CONCORDANT	1		BAZ1A	DISCORDANT MONO-TO-IMB	1		C2CD5	DISCORDANT IMB-TO-MONO	1		BNIP2/AC092755.1	CONCORDANT	10		BMF	DISCORDANT MONO-TO-IMB	1		ATP11C	DISCORDANT MONO-TO-IMB	1
ANKRD11	DISCORDANT IMB-TO-MONO	1		AC241585.1	DISCORDANT MONO-TO-IMB	1		APOL6	DISCORDANT MONO-TO-IMB	1		ARPP19	DISCORDANT IMB-TO-MONO	1		CAP1	CONCORDANT	5		BTK	DISCORDANT MONO-TO-IMB	1		BCAS4	CONCORDANT	11		CAB39	CONCORDANT	2		BNIP2/AC092755.1	DISCORDANT IMB-TO-MONO	1		BNIP2/AC092755.1	CONCORDANT	17		ATP5MC3	CONCORDANT	5
ANKRD18B	DISCORDANT MONO-TO-IMB	1		ACACB	CONCORDANT	6		ARHGAP45	CONCORDANT	18		ARSA	CONCORDANT	13		CAP1	DISCORDANT MONO-TO-IMB	1		BUD23	CONCORDANT	2		BCAS4	DISCORDANT IMB-TO-MONO	1		CAB39	DISCORDANT IMB-TO-MONO	2		BRD2	CONCORDANT	9		BNIP2/AC092755.1	DISCORDANT MONO-TO-IMB	1		ATP5MC3	DISCORDANT IMB-TO-MONO	1
ANKRD27	CONCORDANT	3		ACACB	DISCORDANT MONO-TO-IMB	1		ARHGAP45	DISCORDANT IMB-TO-MONO	1		ARSA	DISCORDANT IMB-TO-MONO	1		CARD8/AC011466.1	CONCORDANT	15		BUD23	DISCORDANT IMB-TO-MONO	1		BCL2	CONCORDANT	2		CAP1	CONCORDANT	6		BRD2	DISCORDANT IMB-TO-MONO	1		BRI3	CONCORDANT	1		ATP8A1	CONCORDANT	13
ANKRD27	DISCORDANT MONO-TO-IMB	1		ACADSB	CONCORDANT	3		ARID3A	CONCORDANT	8		ASB16-AS1	CONCORDANT	12		CARD8/AC011466.1	DISCORDANT MONO-TO-IMB	1		C11orf68	CONCORDANT	2		BCL2	DISCORDANT MONO-TO-IMB	2		CAP1	DISCORDANT MONO-TO-IMB	1		BRMS1	CONCORDANT	1		BRI3	DISCORDANT IMB-TO-MONO	1		ATP8A1	DISCORDANT MONO-TO-IMB	1
ANKRD40	DISCORDANT MONO-TO-IMB	1		ACADSB	DISCORDANT MONO-TO-IMB	2		ARID3A	DISCORDANT IMB-TO-MONO	1		ASB16-AS1	DISCORDANT MONO-TO-IMB	1		CARHSP1/AC022167.1/AC022167.2	CONCORDANT	1		C11orf68	DISCORDANT IMB-TO-MONO	1		BCL2L12/IRF3	CONCORDANT	3		CCDC12	CONCORDANT	1		BRMS1	DISCORDANT IMB-TO-MONO	1		BRWD1	CONCORDANT	9		ATXN7/ATXN7	CONCORDANT	3
ANKS1A	CONCORDANT	3		ACAP2	CONCORDANT	7		ARL5B	CONCORDANT	4		ASB2	CONCORDANT	14		CARHSP1/AC022167.1/AC022167.2	DISCORDANT IMB-TO-MONO	1		C19orf48	CONCORDANT	15		BCL2L12/IRF3	DISCORDANT MONO-TO-IMB	1		CCDC12	DISCORDANT IMB-TO-MONO	1		BRWD1	CONCORDANT	12		BRWD1	DISCORDANT IMB-TO-MONO	1		ATXN7/ATXN7	DISCORDANT MONO-TO-IMB	1
ANKS1A	DISCORDANT IMB-TO-MONO	1		ACAP2	DISCORDANT IMB-TO-MONO	2		ARL5B	DISCORDANT IMB-TO-MONO	1		ASB2	DISCORDANT MONO-TO-IMB	1		CARHSP1/AC022167.2	CONCORDANT	6		C19orf48	DISCORDANT MONO-TO-IMB	1		BCL2L14/PTMAP9	CONCORDANT	1		CCDC14	CONCORDANT	6		BRWD1	DISCORDANT IMB-TO-MONO	1		BTF3P5	CONCORDANT	1		AVL9/DPY19L1P1	CONCORDANT	6
ANKS1A	DISCORDANT MONO-TO-IMB	1		ACOT11/FAM151A	DISCORDANT MONO-TO-IMB	1		ARMC9	CONCORDANT	6		ASB7	CONCORDANT	2		CARHSP1/AC022167.2	DISCORDANT IMB-TO-MONO	1		C1orf112/METTL18	DISCORDANT MONO-TO-IMB	1		BCL2L14/PTMAP9	DISCORDANT MONO-TO-IMB	1		CCDC14	DISCORDANT MONO-TO-IMB	1		BRWD3	CONCORDANT	1		BTF3P5	DISCORDANT MONO-TO-IMB	1		AVL9/DPY19L1P1	DISCORDANT IMB-TO-MONO	1
ANKS6	CONCORDANT	3		ACOT13	CONCORDANT	3		ARMC9	DISCORDANT MONO-TO-IMB	1		ASB7	DISCORDANT MONO-TO-IMB	1		CBLN3	DISCORDANT IMB-TO-MONO	1		C1orf115	CONCORDANT	2		BCR	CONCORDANT	3		CCDC18-AS1	CONCORDANT	13		BRWD3	DISCORDANT IMB-TO-MONO	1		BTNL9	DISCORDANT IMB-TO-MONO	1		AZIN1	CONCORDANT	3
ANKS6	DISCORDANT IMB-TO-MONO	1		ACOT13	DISCORDANT MONO-TO-IMB	1		ASIP/AL035458.2/AL035458.1	DISCORDANT MONO-TO-IMB	1		ASMTL	CONCORDANT	29		CBX6	CONCORDANT	10		C1orf115	DISCORDANT MONO-TO-IMB	1		BCR	DISCORDANT IMB-TO-MONO	1		CCDC18-AS1	DISCORDANT IMB-TO-MONO	2		BST2	CONCORDANT	1		C11orf58	CONCORDANT	21		AZIN1	DISCORDANT IMB-TO-MONO	1
ANXA2P2	CONCORDANT	6		ACOT9	CONCORDANT	3		ASPSCR1	CONCORDANT	1		ASMTL	DISCORDANT IMB-TO-MONO	2		CBX6	DISCORDANT IMB-TO-MONO	1		C3orf38	CONCORDANT	8		BIRC3	CONCORDANT	3		CCDC18-AS1	DISCORDANT MONO-TO-IMB	1		BST2	DISCORDANT IMB-TO-MONO	1		C11orf58	DISCORDANT MONO-TO-IMB	1		AZIN1	DISCORDANT MONO-TO-IMB	1
ANXA2P2	DISCORDANT IMB-TO-MONO	1		ACOT9	DISCORDANT MONO-TO-IMB	1		ASPSCR1	DISCORDANT IMB-TO-MONO	1		ASTN2	CONCORDANT	3		CBX6	DISCORDANT MONO-TO-IMB	1		C3orf38	DISCORDANT IMB-TO-MONO	1		BIRC3	DISCORDANT IMB-TO-MONO	1		CCDC34	CONCORDANT	1		BTF3P5	CONCORDANT	1		C18orf25	CONCORDANT	3		BANK1	CONCORDANT	2
ANXA2P2	DISCORDANT MONO-TO-IMB	4		ACP2	DISCORDANT IMB-TO-MONO	1		ATG14	CONCORDANT	6		ASTN2	DISCORDANT IMB-TO-MONO	1		CCDC84	CONCORDANT	11		C7orf50	CONCORDANT	6		BIVM/ERCC5/BIVM-ERCC5	CONCORDANT	3		CCDC34	DISCORDANT IMB-TO-MONO	1		BTF3P5	DISCORDANT MONO-TO-IMB	1		C18orf25	DISCORDANT MONO-TO-IMB	1		BANK1	DISCORDANT MONO-TO-IMB	1
ANXA6	CONCORDANT	5		ACSL3	CONCORDANT	3		ATG14	DISCORDANT IMB-TO-MONO	1		ATAD3A	CONCORDANT	8		CCDC84	DISCORDANT MONO-TO-IMB	1		C7orf50	DISCORDANT IMB-TO-MONO	1		BIVM/ERCC5/BIVM-ERCC5	DISCORDANT MONO-TO-IMB	1		CCDC90B	CONCORDANT	1		BX890604.2	CONCORDANT	11		C18orf54	CONCORDANT	1		BARD1	CONCORDANT	4
ANXA6	DISCORDANT MONO-TO-IMB	1		ACSL3	DISCORDANT IMB-TO-MONO	1		ATG4B	CONCORDANT	9		ATAD3A	DISCORDANT MONO-TO-IMB	1		CCDC88B	CONCORDANT	14		CANX	CONCORDANT	2		BLOC1S2	CONCORDANT	1		CCDC90B	DISCORDANT MONO-TO-IMB	1		BX890604.2	DISCORDANT MONO-TO-IMB	1		C18orf54	DISCORDANT IMB-TO-MONO	1		BARD1	DISCORDANT MONO-TO-IMB	1
AOX1	DISCORDANT MONO-TO-IMB	1		ACSL3	DISCORDANT MONO-TO-IMB	2		ATG4B	DISCORDANT IMB-TO-MONO	1		ATE1	CONCORDANT	5		CCDC88B	DISCORDANT IMB-TO-MONO	1		CANX	DISCORDANT MONO-TO-IMB	1		BLOC1S2	DISCORDANT MONO-TO-IMB	1		CCL22	CONCORDANT	5		C12orf43	CONCORDANT	2		C19orf24	CONCORDANT	1		BCAN/AL365181.3	CONCORDANT	4
AP000769.1	CONCORDANT	1		ACSM3/THUMPD1	CONCORDANT	3		ATG4B	DISCORDANT MONO-TO-IMB	1		ATE1	DISCORDANT MONO-TO-IMB	1		CCL22	CONCORDANT	14		CARD8-AS1	CONCORDANT	11		BLVRA	CONCORDANT	1		CCL22	DISCORDANT IMB-TO-MONO	2		C12orf43	DISCORDANT MONO-TO-IMB	1		C19orf24	DISCORDANT MONO-TO-IMB	1		BCAN/AL365181.3	DISCORDANT IMB-TO-MONO	1
AP000769.1	DISCORDANT MONO-TO-IMB	1		ACSM3/THUMPD1	DISCORDANT IMB-TO-MONO	1		ATG7	CONCORDANT	1		ATG16L1	CONCORDANT	5		CCL22	DISCORDANT IMB-TO-MONO	1		CARD8-AS1	DISCORDANT MONO-TO-IMB	1		BLVRA	DISCORDANT IMB-TO-MONO	1		CCL22	DISCORDANT MONO-TO-IMB	2		C15orf39	CONCORDANT	6		C1orf109	CONCORDANT	4		BCAT1	CONCORDANT	27
AP000944.1	CONCORDANT	13		ACTB	CONCORDANT	5		ATG7	DISCORDANT IMB-TO-MONO	1		ATG16L1	DISCORDANT MONO-TO-IMB	1		CCL22	DISCORDANT MONO-TO-IMB	1		CARHSP1/AC022167.2	CONCORDANT	10		BTLA	CONCORDANT	6		CCND2/CCND2-AS1/AC008012.1	CONCORDANT	1		C15orf39	DISCORDANT IMB-TO-MONO	1		C1orf109	DISCORDANT IMB-TO-MONO	1		BCAT1	DISCORDANT IMB-TO-MONO	1
AP000944.1	DISCORDANT MONO-TO-IMB	1		ACTB	DISCORDANT IMB-TO-MONO	1		B4GALT4	CONCORDANT	1		ATG16L2	CONCORDANT	10		CCL4	CONCORDANT	1		CARHSP1/AC022167.2	DISCORDANT MONO-TO-IMB	1		BTLA	DISCORDANT MONO-TO-IMB	1		CCND2/CCND2-AS1/AC008012.1	DISCORDANT IMB-TO-MONO	1		C2orf74/AC016747.4	DISCORDANT IMB-TO-MONO	1		C1orf52	CONCORDANT	4		BCAT1	DISCORDANT MONO-TO-IMB	2
AP006621.3	CONCORDANT	3		ACTR1A/MFSD13A	CONCORDANT	5		B4GALT4	DISCORDANT IMB-TO-MONO	1		ATG16L2	DISCORDANT MONO-TO-IMB	1		CCL4	DISCORDANT IMB-TO-MONO	1		CCDC125	CONCORDANT	3		BUB1B	CONCORDANT	2		CCSER1	CONCORDANT	4		C3orf20	CONCORDANT	6		C1orf52	DISCORDANT IMB-TO-MONO	1		BCL2	CONCORDANT	10
AP006621.3	DISCORDANT IMB-TO-MONO	1		ACTR1A/MFSD13A	DISCORDANT IMB-TO-MONO	1		B4GALT5	CONCORDANT	5		ATG4B	CONCORDANT	45		CCND2/AC008012.1	CONCORDANT	15		CCDC125	DISCORDANT MONO-TO-IMB	1		BUB1B	DISCORDANT IMB-TO-MONO	1		CCSER1	DISCORDANT IMB-TO-MONO	1		C3orf20	DISCORDANT IMB-TO-MONO	1		C6orf106	CONCORDANT	1		BCL2	DISCORDANT IMB-TO-MONO	1
AP1B1	CONCORDANT	2		ACTR1A/MFSD13A	DISCORDANT MONO-TO-IMB	5		B4GALT5	DISCORDANT MONO-TO-IMB	1		ATG4B	DISCORDANT MONO-TO-IMB	1		CCND2/AC008012.1	DISCORDANT MONO-TO-IMB	1		CCDC50	CONCORDANT	41		C15orf39	CONCORDANT	5		CD19/RABEP2	CONCORDANT	1		C4orf33	CONCORDANT	2		C6orf106	DISCORDANT IMB-TO-MONO	1		BCL2	DISCORDANT MONO-TO-IMB	1
AP1B1	DISCORDANT IMB-TO-MONO	1		ACTR1B	CONCORDANT	4		BAG6	CONCORDANT	2		ATG9A/AC068946.2	CONCORDANT	3		CCND2/CCND2-AS1/AC008012.1	CONCORDANT	1		CCDC50	DISCORDANT MONO-TO-IMB	1		C15orf39	DISCORDANT IMB-TO-MONO	1		CD19/RABEP2	DISCORDANT MONO-TO-IMB	1		C4orf33	DISCORDANT MONO-TO-IMB	1		CABLES2	CONCORDANT	3		BCL2L14/PTMAP9	DISCORDANT IMB-TO-MONO	1
AP1S1	CONCORDANT	3		ACTR1B	DISCORDANT IMB-TO-MONO	1		BAG6	DISCORDANT IMB-TO-MONO	1		ATG9A/AC068946.2	DISCORDANT IMB-TO-MONO	1		CCND2/CCND2-AS1/AC008012.1	DISCORDANT MONO-TO-IMB	1		CCDC69	CONCORDANT	2		C19orf24	CONCORDANT	1		CD226	CONCORDANT	29		CAP1	CONCORDANT	5		CABLES2	DISCORDANT MONO-TO-IMB	1		BCOR	DISCORDANT IMB-TO-MONO	1
AP1S1	DISCORDANT MONO-TO-IMB	1		ACTR2	CONCORDANT	4		BCAS4	CONCORDANT	12		ATP13A2/AL049569.1	CONCORDANT	4		CCT5/AC012640.4	CONCORDANT	1		CCDC69	DISCORDANT IMB-TO-MONO	1		C19orf24	DISCORDANT MONO-TO-IMB	1		CD226	DISCORDANT IMB-TO-MONO	1		CAP1	DISCORDANT IMB-TO-MONO	1		CACNA1E	CONCORDANT	1		BNIP2/AC092755.1	CONCORDANT	15
AP2S1	CONCORDANT	1		ACTR2	DISCORDANT IMB-TO-MONO	1		BCAS4	DISCORDANT MONO-TO-IMB	1		ATP13A2/AL049569.1	DISCORDANT IMB-TO-MONO	1		CCT5/AC012640.4	DISCORDANT MONO-TO-IMB	1		CCDC77	CONCORDANT	1		C19orf48	CONCORDANT	10		CD2AP	CONCORDANT	6		CAPN10	CONCORDANT	4		CACNA1E	DISCORDANT MONO-TO-IMB	1		BNIP2/AC092755.1	DISCORDANT IMB-TO-MONO	1
AP2S1	DISCORDANT IMB-TO-MONO	1		ADAM12	CONCORDANT	8		BCL2	CONCORDANT	15		ATP13A2/AL049569.1	DISCORDANT MONO-TO-IMB	1		CD22	CONCORDANT	34		CCDC77	DISCORDANT MONO-TO-IMB	1		C19orf48	DISCORDANT MONO-TO-IMB	1		CD2AP	DISCORDANT MONO-TO-IMB	1		CAPN10	DISCORDANT MONO-TO-IMB	1		CALU	CONCORDANT	3		BNIP2/AC092755.1	DISCORDANT MONO-TO-IMB	1
AP3D1	CONCORDANT	4		ADAM12	DISCORDANT IMB-TO-MONO	2		BCL2	DISCORDANT IMB-TO-MONO	1		ATP5MC3	CONCORDANT	3		CD22	DISCORDANT IMB-TO-MONO	1		CCDC88C	CONCORDANT	5		C1GALT1	CONCORDANT	4		CD300A	CONCORDANT	21		CCDC125	CONCORDANT	6		CALU	DISCORDANT IMB-TO-MONO	1		BRD1	DISCORDANT MONO-TO-IMB	1
AP3D1	DISCORDANT IMB-TO-MONO	1		ADAMTS13	CONCORDANT	4		BCL2L13	CONCORDANT	5		ATP5MC3	DISCORDANT MONO-TO-IMB	2		CD22	DISCORDANT MONO-TO-IMB	2		CCDC88C	DISCORDANT IMB-TO-MONO	1		C1GALT1	DISCORDANT MONO-TO-IMB	1		CD300A	DISCORDANT IMB-TO-MONO	1		CCDC125	DISCORDANT IMB-TO-MONO	1		CALU	DISCORDANT MONO-TO-IMB	1		BTBD1/AC022558.2/AC024270.4	CONCORDANT	2
APBB3	CONCORDANT	2		ADAMTS13	DISCORDANT MONO-TO-IMB	1		BCL2L13	DISCORDANT MONO-TO-IMB	1		ATPAF1	CONCORDANT	5		CD226	CONCORDANT	43		CCHCR1	CONCORDANT	12		C3orf20	CONCORDANT	1		CD48/AL121985.1	CONCORDANT	9		CCDC14	CONCORDANT	9		CAP1	CONCORDANT	5		BTBD1/AC022558.2/AC024270.4	DISCORDANT IMB-TO-MONO	1
APBB3	DISCORDANT IMB-TO-MONO	1		ADAMTS15	CONCORDANT	1		BDP1	CONCORDANT	11		ATPAF1	DISCORDANT IMB-TO-MONO	1		CD226	DISCORDANT MONO-TO-IMB	2		CCHCR1	DISCORDANT IMB-TO-MONO	1		C3orf20	DISCORDANT MONO-TO-IMB	1		CD48/AL121985.1	DISCORDANT MONO-TO-IMB	1		CCDC14	DISCORDANT MONO-TO-IMB	1		CAP1	DISCORDANT MONO-TO-IMB	1		BTN2A1	CONCORDANT	2
APC/AC008575.1	CONCORDANT	4		ADAMTS15	DISCORDANT IMB-TO-MONO	1		BDP1	DISCORDANT IMB-TO-MONO	1		BCAS4	CONCORDANT	17		CD53	CONCORDANT	14		CCHCR1	DISCORDANT MONO-TO-IMB	1		CALM1	CONCORDANT	3		CD70	CONCORDANT	56		CCDC28A	CONCORDANT	1		CASP6	DISCORDANT IMB-TO-MONO	1		BTN2A1	DISCORDANT IMB-TO-MONO	1
APC/AC008575.1	DISCORDANT IMB-TO-MONO	1		ADAMTS19/AC008591.1	CONCORDANT	1		BEND3	CONCORDANT	1		BCAS4	DISCORDANT MONO-TO-IMB	1		CD53	DISCORDANT MONO-TO-IMB	2		CCL28	CONCORDANT	12		CALM1	DISCORDANT MONO-TO-IMB	1		CD70	DISCORDANT MONO-TO-IMB	2		CCDC28A	DISCORDANT IMB-TO-MONO	1		CAT	DISCORDANT MONO-TO-IMB	1		C15orf39	CONCORDANT	5
APOBEC3A/APOBEC3B	CONCORDANT	3		ADAMTS19/AC008591.1	DISCORDANT IMB-TO-MONO	2		BEND3	DISCORDANT IMB-TO-MONO	1		BCAT1	CONCORDANT	31		CD70	CONCORDANT	40		CCL28	DISCORDANT MONO-TO-IMB	1		CAMTA2	CONCORDANT	1		CD82	CONCORDANT	2		CCDC50	CONCORDANT	7		CBWD2	CONCORDANT	6		C15orf39	DISCORDANT MONO-TO-IMB	1
APOBEC3A/APOBEC3B	DISCORDANT IMB-TO-MONO	1		ADAMTS7	CONCORDANT	20		BIRC5	CONCORDANT	1		BCAT1	DISCORDANT IMB-TO-MONO	2		CD70	DISCORDANT MONO-TO-IMB	1		CCND2/AC008012.1	CONCORDANT	13		CAMTA2	DISCORDANT IMB-TO-MONO	1		CD82	DISCORDANT IMB-TO-MONO	2		CCDC50	DISCORDANT IMB-TO-MONO	2		CBWD2	DISCORDANT MONO-TO-IMB	1		C16orf72	CONCORDANT	3
ARHGAP22	CONCORDANT	12		ADAMTS7	DISCORDANT IMB-TO-MONO	1		BIRC5	DISCORDANT MONO-TO-IMB	1		BCAT1	DISCORDANT MONO-TO-IMB	1		CD84/AL138930.1	CONCORDANT	19		CCND2/AC008012.1	DISCORDANT MONO-TO-IMB	1		CAP1	CONCORDANT	5		CD83	CONCORDANT	1		CCDC6	CONCORDANT	5		CBX7	CONCORDANT	6		C16orf72	DISCORDANT MONO-TO-IMB	1
ARHGAP22	DISCORDANT MONO-TO-IMB	1		ADAR	CONCORDANT	7		BLK/AC022239.1	CONCORDANT	19		BCKDHA/AC011462.2	CONCORDANT	2		CD84/AL138930.1	DISCORDANT IMB-TO-MONO	2		CCR6/Z94721.2	CONCORDANT	3		CAP1	DISCORDANT IMB-TO-MONO	1		CD83	DISCORDANT IMB-TO-MONO	1		CCDC6	DISCORDANT IMB-TO-MONO	1		CBX7	DISCORDANT IMB-TO-MONO	1		C17orf100	CONCORDANT	1
ARHGAP23	CONCORDANT	8		ADAR	DISCORDANT IMB-TO-MONO	3		BLK/AC022239.1	DISCORDANT MONO-TO-IMB	1		BCKDHA/AC011462.2	DISCORDANT MONO-TO-IMB	1		CDCA4	CONCORDANT	2		CCR6/Z94721.2	DISCORDANT IMB-TO-MONO	1		CAPNS1	DISCORDANT MONO-TO-IMB	1		CD83	DISCORDANT MONO-TO-IMB	1		CCL22	CONCORDANT	14		CCDC125	CONCORDANT	6		C17orf100	DISCORDANT IMB-TO-MONO	1
ARHGAP23	DISCORDANT IMB-TO-MONO	3		ADAR	DISCORDANT MONO-TO-IMB	2		BPNT1	CONCORDANT	16		BCKDHB	CONCORDANT	16		CDCA4	DISCORDANT MONO-TO-IMB	1		CCSER1	CONCORDANT	2		CBR4	CONCORDANT	4		CD84/AL138930.1	CONCORDANT	24		CCL22	DISCORDANT IMB-TO-MONO	1		CCDC125	DISCORDANT IMB-TO-MONO	1		C17orf100/AC004706.1	CONCORDANT	3
ARHGAP31	CONCORDANT	5		ADARB1	CONCORDANT	3		BPNT1	DISCORDANT IMB-TO-MONO	1		BCKDHB	DISCORDANT MONO-TO-IMB	3		CDCA8	CONCORDANT	3		CCSER1	DISCORDANT IMB-TO-MONO	1		CBR4	DISCORDANT IMB-TO-MONO	1		CD84/AL138930.1	DISCORDANT IMB-TO-MONO	1		CCL22	DISCORDANT MONO-TO-IMB	1		CCDC14	CONCORDANT	6		C17orf100/AC004706.1	DISCORDANT IMB-TO-MONO	1
ARHGAP31	DISCORDANT MONO-TO-IMB	1		ADARB1	DISCORDANT MONO-TO-IMB	1		BPNT1	DISCORDANT MONO-TO-IMB	1		BCL2L10	CONCORDANT	1		CDCA8	DISCORDANT IMB-TO-MONO	1		CD22	CONCORDANT	43		CCDC130	CONCORDANT	16		CD84/AL138930.1	DISCORDANT MONO-TO-IMB	2		CCSAP/AL117350.1	CONCORDANT	2		CCDC14	DISCORDANT MONO-TO-IMB	1		C19orf12	CONCORDANT	7
ARHGAP45	CONCORDANT	3		ADCK5	DISCORDANT IMB-TO-MONO	1		BRD2/AL645941.3	DISCORDANT MONO-TO-IMB	1		BCL2L10	DISCORDANT IMB-TO-MONO	1		CDK12	CONCORDANT	1		CD22	DISCORDANT MONO-TO-IMB	2		CCDC130	DISCORDANT IMB-TO-MONO	1		CDC16	CONCORDANT	5		CCSAP/AL117350.1	DISCORDANT IMB-TO-MONO	1		CCDC174	CONCORDANT	1		C19orf12	DISCORDANT IMB-TO-MONO	1
ARHGAP45	DISCORDANT MONO-TO-IMB	1		ADCY9	CONCORDANT	13		BTN3A1	CONCORDANT	26		BCL7A	CONCORDANT	1		CDK12	DISCORDANT IMB-TO-MONO	1		CD226	CONCORDANT	32		CCDC146/GSAP	CONCORDANT	1		CDC16	DISCORDANT IMB-TO-MONO	1		CCT5	CONCORDANT	4		CCDC174	DISCORDANT MONO-TO-IMB	1		C21orf58	CONCORDANT	6
ARHGEF10L	CONCORDANT	2		ADCY9	DISCORDANT IMB-TO-MONO	1		BTN3A1	DISCORDANT MONO-TO-IMB	1		BCL7A	DISCORDANT MONO-TO-IMB	1		CDKN1A	CONCORDANT	11		CD226	DISCORDANT MONO-TO-IMB	1		CCDC146/GSAP	DISCORDANT IMB-TO-MONO	1		CDC42SE1/MLLT11	CONCORDANT	1		CCT5	DISCORDANT IMB-TO-MONO	1		CCDC18-AS1	CONCORDANT	19		C21orf58	DISCORDANT MONO-TO-IMB	1
ARHGEF10L	DISCORDANT MONO-TO-IMB	1		ADGRB1	CONCORDANT	3		BTN3A2	CONCORDANT	15		BEST1	CONCORDANT	16		CDKN1A	DISCORDANT MONO-TO-IMB	1		CD27-AS1	CONCORDANT	3		CCDC167	DISCORDANT MONO-TO-IMB	1		CDC42SE1/MLLT11	DISCORDANT IMB-TO-MONO	1		CCT5/AC012640.4	CONCORDANT	1		CCDC18-AS1	DISCORDANT IMB-TO-MONO	1		C22orf34	CONCORDANT	3
ARID3A	CONCORDANT	7		ADGRB1	DISCORDANT IMB-TO-MONO	1		BTN3A2	DISCORDANT MONO-TO-IMB	1		BEST1	DISCORDANT IMB-TO-MONO	1		CEP104	CONCORDANT	10		CD27-AS1	DISCORDANT IMB-TO-MONO	1		CCDC32/AC091045.1	CONCORDANT	5		CDCP1	CONCORDANT	7		CCT5/AC012640.4	DISCORDANT IMB-TO-MONO	1		CCDC86/AP000777.3	CONCORDANT	1		C22orf34	DISCORDANT MONO-TO-IMB	1
ARID3A	DISCORDANT IMB-TO-MONO	2		ADGRL3	CONCORDANT	57		C11orf58	CONCORDANT	13		BICRA/AC010519.1	CONCORDANT	7		CEP104	DISCORDANT IMB-TO-MONO	1		CD2AP	CONCORDANT	5		CCDC32/AC091045.1	DISCORDANT IMB-TO-MONO	1		CDCP1	DISCORDANT MONO-TO-IMB	1		CCT8/AF129075.3	CONCORDANT	8		CCDC86/AP000777.3	DISCORDANT MONO-TO-IMB	1		C3orf38	CONCORDANT	4
ARIH1	DISCORDANT MONO-TO-IMB	1		ADGRL3	DISCORDANT IMB-TO-MONO	3		C11orf58	DISCORDANT IMB-TO-MONO	1		BICRA/AC010519.1	DISCORDANT MONO-TO-IMB	1		CFDP1	DISCORDANT IMB-TO-MONO	1		CD2AP	DISCORDANT IMB-TO-MONO	1		CCDC57	CONCORDANT	6		CDK11A/AL031282.2	CONCORDANT	3		CCT8/AF129075.3	DISCORDANT MONO-TO-IMB	1		CCL22	CONCORDANT	15		C3orf38	DISCORDANT IMB-TO-MONO	1
ARL10	CONCORDANT	8		ADGRL3	DISCORDANT MONO-TO-IMB	5		C15orf39	CONCORDANT	6		BIVM/ERCC5/BIVM-ERCC5	CONCORDANT	6		CFL1/SNX32	DISCORDANT IMB-TO-MONO	1		CD46	CONCORDANT	16		CCDC57	DISCORDANT MONO-TO-IMB	1		CDK11A/AL031282.2	DISCORDANT MONO-TO-IMB	1		CD164	CONCORDANT	11		CCL22	DISCORDANT MONO-TO-IMB	1		C5orf22	CONCORDANT	4
ARL10	DISCORDANT IMB-TO-MONO	1		ADIRF/ADIRF-AS1/AL136982.7	DISCORDANT MONO-TO-IMB	2		C15orf39	DISCORDANT IMB-TO-MONO	1		BIVM/ERCC5/BIVM-ERCC5	DISCORDANT MONO-TO-IMB	1		CHAF1A	CONCORDANT	1		CD46	DISCORDANT MONO-TO-IMB	1		CCDC57/AC129510.1	CONCORDANT	1		CDK2AP1/C12orf65	CONCORDANT	2		CD164	DISCORDANT IMB-TO-MONO	1		CCND3	CONCORDANT	1		C5orf22	DISCORDANT IMB-TO-MONO	2
ARL3	CONCORDANT	2		ADM2	CONCORDANT	3		C18orf25	CONCORDANT	3		BNIP2/AC092755.1	CONCORDANT	10		CHAF1A	DISCORDANT MONO-TO-IMB	1		CD53	CONCORDANT	11		CCDC57/AC129510.1	DISCORDANT IMB-TO-MONO	1		CDK2AP1/C12orf65	DISCORDANT IMB-TO-MONO	1		CD2AP	CONCORDANT	4		CCND3	DISCORDANT MONO-TO-IMB	1		C7orf50	CONCORDANT	11
ARL3	DISCORDANT IMB-TO-MONO	1		ADM2	DISCORDANT IMB-TO-MONO	1		C18orf25	DISCORDANT MONO-TO-IMB	1		BNIP2/AC092755.1	DISCORDANT IMB-TO-MONO	2		CHMP4A/AL136295.1/AL096870.2	CONCORDANT	1		CD53	DISCORDANT IMB-TO-MONO	1		CCDC88B	CONCORDANT	15		CDKN1A	DISCORDANT IMB-TO-MONO	1		CD2AP	DISCORDANT MONO-TO-IMB	2		CD164	CONCORDANT	4		C7orf50	DISCORDANT IMB-TO-MONO	1
ARMC1	CONCORDANT	7		ADRM1/AL354836.1	DISCORDANT IMB-TO-MONO	1		C1orf115	CONCORDANT	3		BRD3OS	CONCORDANT	3		CHMP4A/AL136295.1/AL096870.2	DISCORDANT IMB-TO-MONO	1		CD70	CONCORDANT	58		CCDC88B	DISCORDANT MONO-TO-IMB	2		CERS2/AL590133.2	CONCORDANT	1		CD300A	CONCORDANT	4		CD164	DISCORDANT MONO-TO-IMB	2		CAMK1D	CONCORDANT	11
ARMC1	DISCORDANT MONO-TO-IMB	1		AEBP2/EEF1A1P4	DISCORDANT IMB-TO-MONO	2		C1orf115	DISCORDANT MONO-TO-IMB	1		BRD3OS	DISCORDANT IMB-TO-MONO	1		CIITA	CONCORDANT	12		CD70	DISCORDANT IMB-TO-MONO	1		CCNY	CONCORDANT	1		CERS2/AL590133.2	DISCORDANT MONO-TO-IMB	1		CD300A	DISCORDANT IMB-TO-MONO	1		CD226	CONCORDANT	46		CAMK1D	DISCORDANT IMB-TO-MONO	1
ARMCX4	CONCORDANT	4		AEN	CONCORDANT	7		C6orf89	CONCORDANT	10		BRICD5	CONCORDANT	4		CIITA	DISCORDANT MONO-TO-IMB	1		CD70	DISCORDANT MONO-TO-IMB	1		CCNY	DISCORDANT MONO-TO-IMB	1		CFAP36	DISCORDANT IMB-TO-MONO	1		CD38	CONCORDANT	5		CD226	DISCORDANT MONO-TO-IMB	1		CAND1	CONCORDANT	4
ARMCX4	DISCORDANT MONO-TO-IMB	1		AEN	DISCORDANT IMB-TO-MONO	4		C6orf89	DISCORDANT IMB-TO-MONO	1		BRICD5	DISCORDANT IMB-TO-MONO	1		CIITA/DEXI	CONCORDANT	29		CD82	CONCORDANT	6		CCR6/Z94721.2	CONCORDANT	2		CGGBP1	CONCORDANT	9		CD38	DISCORDANT IMB-TO-MONO	1		CD33	DISCORDANT MONO-TO-IMB	1		CAND1	DISCORDANT IMB-TO-MONO	1
ARRDC4	CONCORDANT	8		AEN	DISCORDANT MONO-TO-IMB	1		C9orf64	CONCORDANT	2		BRICD5	DISCORDANT MONO-TO-IMB	1		CIITA/DEXI	DISCORDANT MONO-TO-IMB	1		CD82	DISCORDANT IMB-TO-MONO	1		CCR6/Z94721.2	DISCORDANT MONO-TO-IMB	1		CGGBP1	DISCORDANT IMB-TO-MONO	1		CD59/AL049629.2	CONCORDANT	4		CD46	CONCORDANT	18		CAPZA1	CONCORDANT	5
ARRDC4	DISCORDANT IMB-TO-MONO	1		AFAP1/AFAP1-AS1	CONCORDANT	12		C9orf64	DISCORDANT IMB-TO-MONO	1		BST2	CONCORDANT	1		CINP	CONCORDANT	6		CD84/AL138930.1	CONCORDANT	25		CD22	CONCORDANT	13		CHAMP1	CONCORDANT	3		CD59/AL049629.2	DISCORDANT MONO-TO-IMB	1		CD46	DISCORDANT IMB-TO-MONO	1		CAPZA1	DISCORDANT MONO-TO-IMB	1
ARSA	CONCORDANT	19		AFAP1/AFAP1-AS1	DISCORDANT IMB-TO-MONO	2		CALM3/AC093503.2	CONCORDANT	1		BST2	DISCORDANT IMB-TO-MONO	1		CINP	DISCORDANT IMB-TO-MONO	1		CD84/AL138930.1	DISCORDANT IMB-TO-MONO	2		CD22	DISCORDANT IMB-TO-MONO	1		CHAMP1	DISCORDANT IMB-TO-MONO	1		CD70	CONCORDANT	55		CD46	DISCORDANT MONO-TO-IMB	1		CARD8/AC011466.1	CONCORDANT	16
ARSA	DISCORDANT IMB-TO-MONO	1		AFF1	CONCORDANT	16		CALM3/AC093503.2	DISCORDANT IMB-TO-MONO	1		BTBD9	CONCORDANT	15		CIPC/AC007375.1	CONCORDANT	4		CDC123	CONCORDANT	1		CD226	CONCORDANT	22		CHFR	CONCORDANT	6		CD70	DISCORDANT IMB-TO-MONO	1		CD70	CONCORDANT	54		CARD8/AC011466.1	DISCORDANT MONO-TO-IMB	1
ARSB	CONCORDANT	4		AFF1	DISCORDANT IMB-TO-MONO	1		CAP1	CONCORDANT	5		BTBD9	DISCORDANT IMB-TO-MONO	1		CIPC/AC007375.1	DISCORDANT IMB-TO-MONO	1		CDC123	DISCORDANT MONO-TO-IMB	1		CD226	DISCORDANT IMB-TO-MONO	3		CHFR	DISCORDANT IMB-TO-MONO	1		CD70	DISCORDANT MONO-TO-IMB	1		CD70	DISCORDANT MONO-TO-IMB	2		CARS2	CONCORDANT	8
ARSB	DISCORDANT IMB-TO-MONO	1		AFG3L2	CONCORDANT	1		CAP1	DISCORDANT MONO-TO-IMB	1		BTF3P5	DISCORDANT IMB-TO-MONO	1		CLEC2D	CONCORDANT	34		CDC42BPA	CONCORDANT	4		CD2AP	CONCORDANT	8		CHL1	CONCORDANT	6		CD79A	DISCORDANT MONO-TO-IMB	1		CD86	CONCORDANT	3		CARS2	DISCORDANT IMB-TO-MONO	1
ARSD	CONCORDANT	15		AFG3L2	DISCORDANT MONO-TO-IMB	1		CAPN2	CONCORDANT	1		BTF3P5	DISCORDANT MONO-TO-IMB	1		CLEC2D	DISCORDANT IMB-TO-MONO	2		CDC42BPA	DISCORDANT IMB-TO-MONO	1		CD2AP	DISCORDANT MONO-TO-IMB	1		CHL1	DISCORDANT IMB-TO-MONO	1		CD84/AL138930.1	CONCORDANT	4		CD86	DISCORDANT MONO-TO-IMB	1		CBLN3	CONCORDANT	1
ARSD	DISCORDANT IMB-TO-MONO	1		AFG3L2/TUBB6	CONCORDANT	1		CAPN2	DISCORDANT MONO-TO-IMB	1		BTNL9	CONCORDANT	8		CLEC2D	DISCORDANT MONO-TO-IMB	1		CDK11B	CONCORDANT	1		CD46	CONCORDANT	22		CHST11	CONCORDANT	6		CD84/AL138930.1	DISCORDANT IMB-TO-MONO	1		CDK11A/AL031282.2	CONCORDANT	1		CBLN3	DISCORDANT IMB-TO-MONO	1
ASB13	CONCORDANT	3		AFG3L2/TUBB6	DISCORDANT IMB-TO-MONO	1		CARD8/AC011466.1	CONCORDANT	9		BTNL9	DISCORDANT MONO-TO-IMB	1		CNN2	CONCORDANT	6		CDK11B	DISCORDANT IMB-TO-MONO	1		CD46	DISCORDANT IMB-TO-MONO	1		CHST11	DISCORDANT IMB-TO-MONO	1		CDC42SE1	CONCORDANT	3		CDK11A/AL031282.2	DISCORDANT MONO-TO-IMB	1		CCDC18-AS1	CONCORDANT	12
ASB13	DISCORDANT MONO-TO-IMB	1		AFMID	DISCORDANT IMB-TO-MONO	1		CARD8/AC011466.1	DISCORDANT IMB-TO-MONO	1		BUB1B	CONCORDANT	2		CNN2	DISCORDANT MONO-TO-IMB	1		CDKN1B	CONCORDANT	3		CD53	CONCORDANT	16		CHST11	DISCORDANT MONO-TO-IMB	1		CDC42SE1	DISCORDANT MONO-TO-IMB	1		CDV3	CONCORDANT	1		CCDC18-AS1	DISCORDANT IMB-TO-MONO	1
ASB6/AL590369.1	DISCORDANT IMB-TO-MONO	1		AGER	CONCORDANT	1		CBLB	CONCORDANT	5		BUB1B	DISCORDANT IMB-TO-MONO	1		COG3	CONCORDANT	4		CDKN1B	DISCORDANT IMB-TO-MONO	1		CD53	DISCORDANT IMB-TO-MONO	1		CHTF18	CONCORDANT	1		CDV3	CONCORDANT	1		CDV3	DISCORDANT MONO-TO-IMB	1		CCDC18-AS1	DISCORDANT MONO-TO-IMB	2
ATAD3A	CONCORDANT	1		AGER	DISCORDANT MONO-TO-IMB	1		CBLB	DISCORDANT IMB-TO-MONO	1		C14orf93/AL132780.2	DISCORDANT IMB-TO-MONO	1		COG3	DISCORDANT IMB-TO-MONO	1		CENPBD1P1/AC016629.3	CONCORDANT	13		CD70	CONCORDANT	48		CHTF18	DISCORDANT MONO-TO-IMB	1		CDV3	DISCORDANT IMB-TO-MONO	1		CENPC	CONCORDANT	9		CCDC198	CONCORDANT	11
ATAD3A	DISCORDANT IMB-TO-MONO	1		AGFG1	CONCORDANT	12		CBLN3/KHNYN	CONCORDANT	2		C16orf72	CONCORDANT	3		COX4I1	CONCORDANT	30		CENPBD1P1/AC016629.3	DISCORDANT IMB-TO-MONO	1		CD70	DISCORDANT MONO-TO-IMB	1		CHURC1-FNTB/RAB15	CONCORDANT	8		CENPA	DISCORDANT MONO-TO-IMB	1		CENPC	DISCORDANT IMB-TO-MONO	1		CCDC198	DISCORDANT MONO-TO-IMB	1
ATF6	CONCORDANT	13		AGFG1	DISCORDANT MONO-TO-IMB	1		CBLN3/KHNYN	DISCORDANT IMB-TO-MONO	1		C16orf72	DISCORDANT MONO-TO-IMB	1		COX4I1	DISCORDANT IMB-TO-MONO	1		CEP97	CONCORDANT	5		CD79B/AC127029.3	CONCORDANT	3		CHURC1-FNTB/RAB15	DISCORDANT MONO-TO-IMB	1		CENPB	CONCORDANT	1		CGGBP1	CONCORDANT	8		CCDC32/AC091045.1	CONCORDANT	1
ATF6	DISCORDANT IMB-TO-MONO	1		AGFG2	DISCORDANT IMB-TO-MONO	1		CBR4	CONCORDANT	4		C17orf99	CONCORDANT	1		COX4I1	DISCORDANT MONO-TO-IMB	1		CEP97	DISCORDANT MONO-TO-IMB	1		CD79B/AC127029.3	DISCORDANT IMB-TO-MONO	1		CIAO2A	CONCORDANT	2		CENPB	DISCORDANT IMB-TO-MONO	1		CGGBP1	DISCORDANT MONO-TO-IMB	1		CCDC32/AC091045.1	DISCORDANT MONO-TO-IMB	1
ATG4B	CONCORDANT	11		AGL	CONCORDANT	7		CBR4	DISCORDANT IMB-TO-MONO	1		C17orf99	DISCORDANT IMB-TO-MONO	1		CRAT/AL158151.2	DISCORDANT MONO-TO-IMB	1		CFLAR	CONCORDANT	20		CD79B/AC127029.3	DISCORDANT MONO-TO-IMB	1		CIAO2A	DISCORDANT MONO-TO-IMB	1		CENPI	DISCORDANT IMB-TO-MONO	1		CHCHD3/AC008038.1	CONCORDANT	2		CCDC6	CONCORDANT	6
ATG4B	DISCORDANT IMB-TO-MONO	1		AGL	DISCORDANT MONO-TO-IMB	1		CBX6	CONCORDANT	10		C1QL3	CONCORDANT	2		CTDSP2	DISCORDANT MONO-TO-IMB	1		CFLAR	DISCORDANT IMB-TO-MONO	1		CD80	CONCORDANT	10		CIDEB/NOP9	DISCORDANT MONO-TO-IMB	1		CENPN/AC092718.2/AC092718.8	CONCORDANT	20		CHCHD3/AC008038.1	DISCORDANT MONO-TO-IMB	1		CCDC6	DISCORDANT IMB-TO-MONO	1
ATG9A/AC068946.2	CONCORDANT	2		AGPAT4	CONCORDANT	4		CBX6	DISCORDANT MONO-TO-IMB	1		C1QL3	DISCORDANT IMB-TO-MONO	1		CTSZ	CONCORDANT	8		CFLAR	DISCORDANT MONO-TO-IMB	1		CD80	DISCORDANT MONO-TO-IMB	1		CIITA	CONCORDANT	14		CENPN/AC092718.2/AC092718.8	DISCORDANT MONO-TO-IMB	1		CHD9	CONCORDANT	1		CCDC84	CONCORDANT	11
ATG9A/AC068946.2	DISCORDANT MONO-TO-IMB	1		AGPAT4	DISCORDANT IMB-TO-MONO	1		CCDC137	CONCORDANT	1		C1RL	CONCORDANT	11		CTSZ	DISCORDANT MONO-TO-IMB	1		CFLAR/AC007283.1	CONCORDANT	3		CDCA7	CONCORDANT	7		CIITA	DISCORDANT IMB-TO-MONO	1		CEP85L	CONCORDANT	7		CHD9	DISCORDANT MONO-TO-IMB	1		CCDC84	DISCORDANT IMB-TO-MONO	1
ATOH8	CONCORDANT	17		AGPAT5	CONCORDANT	3		CCDC137	DISCORDANT IMB-TO-MONO	1		C1RL	DISCORDANT IMB-TO-MONO	1		CUL5	CONCORDANT	1		CFLAR/AC007283.1	DISCORDANT IMB-TO-MONO	1		CDCA7	DISCORDANT IMB-TO-MONO	1		CLEC17A	CONCORDANT	32		CEP85L	DISCORDANT MONO-TO-IMB	1		CHERP/AC008764.1	DISCORDANT IMB-TO-MONO	1		CCDC88B	CONCORDANT	4
ATOH8	DISCORDANT IMB-TO-MONO	1		AGPAT5	DISCORDANT IMB-TO-MONO	1		CCDC18-AS1	CONCORDANT	14		C21orf91/C21orf91-OT1	CONCORDANT	3		CUL5	DISCORDANT IMB-TO-MONO	1		CFLAR/IMPDH1P10	CONCORDANT	4		CDH12/HSPD1P1	DISCORDANT MONO-TO-IMB	1		CLEC17A	DISCORDANT MONO-TO-IMB	1		CFLAR	CONCORDANT	15		CIDEB/NOP9	DISCORDANT IMB-TO-MONO	1		CCDC88B	DISCORDANT MONO-TO-IMB	1
ATP10A	CONCORDANT	10		AGRN	CONCORDANT	9		CCDC18-AS1	DISCORDANT IMB-TO-MONO	1		C21orf91/C21orf91-OT1	DISCORDANT IMB-TO-MONO	1		CUL7/KLC4	CONCORDANT	1		CFLAR/IMPDH1P10	DISCORDANT IMB-TO-MONO	1		CELF2	CONCORDANT	4		CLEC2D	CONCORDANT	30		CFLAR	DISCORDANT IMB-TO-MONO	1		CIT	CONCORDANT	2		CCDC9	CONCORDANT	4
ATP10A	DISCORDANT IMB-TO-MONO	1		AGRN	DISCORDANT IMB-TO-MONO	1		CCDC18-AS1	DISCORDANT MONO-TO-IMB	1		C21orf91/C21orf91-OT1	DISCORDANT MONO-TO-IMB	1		CUL7/KLC4	DISCORDANT IMB-TO-MONO	1		CHIC1	DISCORDANT MONO-TO-IMB	1		CELF2	DISCORDANT MONO-TO-IMB	1		CLEC2D	DISCORDANT IMB-TO-MONO	1		CHL1	CONCORDANT	10		CIT	DISCORDANT IMB-TO-MONO	1		CCDC9	DISCORDANT MONO-TO-IMB	1
ATP10A	DISCORDANT MONO-TO-IMB	1		AGRN/AL645608.5	CONCORDANT	3		CCDC6	CONCORDANT	6		C3orf52	DISCORDANT MONO-TO-IMB	1		CWF19L1/AL138921.1	CONCORDANT	15		CHKA	CONCORDANT	5		CEP131/AC027601.2	CONCORDANT	2		CLEC2D	DISCORDANT MONO-TO-IMB	1		CHL1	DISCORDANT IMB-TO-MONO	2		CLEC17A	CONCORDANT	24		CCHCR1	CONCORDANT	14
ATP11A	CONCORDANT	12		AGRN/AL645608.5	DISCORDANT MONO-TO-IMB	1		CCDC6	DISCORDANT MONO-TO-IMB	1		C4orf33	CONCORDANT	1		CWF19L1/AL138921.1	DISCORDANT IMB-TO-MONO	1		CHKA	DISCORDANT MONO-TO-IMB	1		CEP131/AC027601.2	DISCORDANT IMB-TO-MONO	1		CLEC2D/AC007068.1	CONCORDANT	2		CHM	DISCORDANT IMB-TO-MONO	2		CLEC17A	DISCORDANT IMB-TO-MONO	1		CCHCR1	DISCORDANT MONO-TO-IMB	1
ATP11A	DISCORDANT IMB-TO-MONO	1		AHCYL2	CONCORDANT	1		CCDC82	CONCORDANT	1		C4orf33	DISCORDANT MONO-TO-IMB	1		CXorf56	CONCORDANT	22		CHKA/AP002807.1	CONCORDANT	1		CEP295/AP001273.1	DISCORDANT MONO-TO-IMB	1		CLEC2D/AC007068.1	DISCORDANT MONO-TO-IMB	1		CIAO2A	CONCORDANT	2		CLEC2D/AC007068.1	DISCORDANT MONO-TO-IMB	2		CCL22	CONCORDANT	11
ATP11A	DISCORDANT MONO-TO-IMB	1		AHCYL2	DISCORDANT IMB-TO-MONO	1		CCDC82	DISCORDANT IMB-TO-MONO	1		C4orf48	DISCORDANT IMB-TO-MONO	1		CXorf56	DISCORDANT IMB-TO-MONO	1		CHKA/AP002807.1	DISCORDANT MONO-TO-IMB	1		CEP83	CONCORDANT	2		CMC2/CENPN/AC092718.2	DISCORDANT IMB-TO-MONO	1		CIAO2A	DISCORDANT IMB-TO-MONO	1		CLNK	CONCORDANT	16		CCL22	DISCORDANT IMB-TO-MONO	3
ATP13A2/AL049569.1	CONCORDANT	5		AHRR	CONCORDANT	4		CCHCR1	CONCORDANT	14		C7orf31	CONCORDANT	2		CYREN	CONCORDANT	3		CHL1	CONCORDANT	9		CEP83	DISCORDANT MONO-TO-IMB	1		CMIP	DISCORDANT IMB-TO-MONO	1		CIDEB/NOP9/LTB4R2	CONCORDANT	7		CLNK	DISCORDANT MONO-TO-IMB	1		CCL22	DISCORDANT MONO-TO-IMB	1
ATP13A2/AL049569.1	DISCORDANT IMB-TO-MONO	1		AHRR	DISCORDANT IMB-TO-MONO	1		CCHCR1	DISCORDANT IMB-TO-MONO	1		C7orf31	DISCORDANT IMB-TO-MONO	1		CYREN	DISCORDANT IMB-TO-MONO	1		CHL1	DISCORDANT MONO-TO-IMB	1		CEP85L	CONCORDANT	6		CMPK1	CONCORDANT	5		CIDEB/NOP9/LTB4R2	DISCORDANT MONO-TO-IMB	1		CLUH	CONCORDANT	1		CCL28	CONCORDANT	5
ATP2B4	CONCORDANT	7		AIMP2	CONCORDANT	1		CCL22	CONCORDANT	12		C9orf64	CONCORDANT	1		CYREN/TMEM140	CONCORDANT	6		CHMP3	CONCORDANT	2		CEP85L	DISCORDANT IMB-TO-MONO	1		CMPK1	DISCORDANT IMB-TO-MONO	1		CIITA	CONCORDANT	19		CLUH	DISCORDANT IMB-TO-MONO	1		CCL28	DISCORDANT IMB-TO-MONO	1
ATP2B4	DISCORDANT IMB-TO-MONO	3		AIMP2	DISCORDANT IMB-TO-MONO	1		CCL22	DISCORDANT IMB-TO-MONO	2		C9orf64	DISCORDANT IMB-TO-MONO	1		CYREN/TMEM140	DISCORDANT IMB-TO-MONO	1		CHMP3	DISCORDANT MONO-TO-IMB	1		CERNA2	CONCORDANT	2		CNN2/AC011558.1	CONCORDANT	3		CIITA	DISCORDANT MONO-TO-IMB	1		CMPK1	CONCORDANT	2		CCND3	CONCORDANT	1
ATP8B2	CONCORDANT	4		AIP	DISCORDANT IMB-TO-MONO	1		CCL22	DISCORDANT MONO-TO-IMB	1		C9orf85	CONCORDANT	8		CYREN/TMEM140	DISCORDANT MONO-TO-IMB	1		CHPF	CONCORDANT	6		CERNA2	DISCORDANT MONO-TO-IMB	1		CNN2/AC011558.1	DISCORDANT IMB-TO-MONO	1		CLCN7	CONCORDANT	2		CMPK1	DISCORDANT IMB-TO-MONO	2		CCND3	DISCORDANT IMB-TO-MONO	1
ATP8B2	DISCORDANT IMB-TO-MONO	1		AK3	CONCORDANT	50		CCL4L2	CONCORDANT	1		C9orf85	DISCORDANT IMB-TO-MONO	1		CYTH1	CONCORDANT	13		CHPF	DISCORDANT MONO-TO-IMB	1		CERS2/AL590133.2	CONCORDANT	2		CNOT4/SDHDP2	DISCORDANT IMB-TO-MONO	1		CLCN7	DISCORDANT IMB-TO-MONO	1		CNOT9	CONCORDANT	2		CCSER1	CONCORDANT	1
ATP9A	CONCORDANT	5		AK3	DISCORDANT IMB-TO-MONO	4		CCL4L2	DISCORDANT IMB-TO-MONO	1		CAP1	CONCORDANT	4		CYTH1	DISCORDANT IMB-TO-MONO	1		CLEC17A	CONCORDANT	35		CERS2/AL590133.2	DISCORDANT MONO-TO-IMB	1		CNOT6L	CONCORDANT	4		CLDN14	DISCORDANT MONO-TO-IMB	1		CNOT9	DISCORDANT IMB-TO-MONO	1		CCSER1	DISCORDANT IMB-TO-MONO	1
ATP9A	DISCORDANT IMB-TO-MONO	1		AK3	DISCORDANT MONO-TO-IMB	6		CCND2-AS1/CCND2/AC008012.1	CONCORDANT	1		CAP1	DISCORDANT IMB-TO-MONO	2		CYTH1	DISCORDANT MONO-TO-IMB	1		CLEC17A	DISCORDANT IMB-TO-MONO	1		CFDP1	CONCORDANT	1		CNOT6L	DISCORDANT MONO-TO-IMB	1		CLEC16A/RPL7P46	DISCORDANT IMB-TO-MONO	1		CNPPD1	CONCORDANT	4		CCT6A	CONCORDANT	2
ATRN	CONCORDANT	11		AK6/RAD17/TAF9	CONCORDANT	1		CCND2-AS1/CCND2/AC008012.1	DISCORDANT MONO-TO-IMB	1		CAPRIN1	CONCORDANT	1		DAP3	CONCORDANT	6		CLEC2D	CONCORDANT	38		CFDP1	DISCORDANT MONO-TO-IMB	1		COA1/STK17A	CONCORDANT	9		CLEC17A	CONCORDANT	26		CNPPD1	DISCORDANT MONO-TO-IMB	1		CCT6A	DISCORDANT IMB-TO-MONO	1
ATRN	DISCORDANT MONO-TO-IMB	1		AK6/RAD17/TAF9	DISCORDANT MONO-TO-IMB	1		CCND2/AC008012.1	CONCORDANT	10		CAPRIN1	DISCORDANT MONO-TO-IMB	1		DAP3	DISCORDANT MONO-TO-IMB	1		CLEC2D	DISCORDANT MONO-TO-IMB	1		CFLAR	CONCORDANT	19		COA1/STK17A	DISCORDANT IMB-TO-MONO	1		CLEC17A	DISCORDANT MONO-TO-IMB	1		COTL1	CONCORDANT	6		CD27-AS1	CONCORDANT	3
AXIN1	CONCORDANT	6		AKAP12	CONCORDANT	6		CCND2/AC008012.1	DISCORDANT MONO-TO-IMB	1		CASP4	DISCORDANT MONO-TO-IMB	1		DAPK1	CONCORDANT	7		CLIP2	CONCORDANT	1		CFLAR	DISCORDANT MONO-TO-IMB	1		COLEC11/TMSB4XP2	CONCORDANT	2		CLEC2D	CONCORDANT	33		COTL1	DISCORDANT IMB-TO-MONO	1		CD27-AS1	DISCORDANT MONO-TO-IMB	1
AXIN1	DISCORDANT MONO-TO-IMB	1		AKAP12	DISCORDANT IMB-TO-MONO	1		CCND3	CONCORDANT	1		CASP7	CONCORDANT	2		DAPK1	DISCORDANT MONO-TO-IMB	1		CLIP2	DISCORDANT IMB-TO-MONO	1		CFLAR/AC007283.1	CONCORDANT	2		COLEC11/TMSB4XP2	DISCORDANT MONO-TO-IMB	1		CLEC2D	DISCORDANT MONO-TO-IMB	2		CPNE1	CONCORDANT	6		CD274	CONCORDANT	6
B3GLCT	CONCORDANT	8		AKAP12	DISCORDANT MONO-TO-IMB	1		CCND3	DISCORDANT IMB-TO-MONO	1		CASP7	DISCORDANT IMB-TO-MONO	1		DDTL	DISCORDANT IMB-TO-MONO	1		CLNK	CONCORDANT	18		CFLAR/AC007283.1	DISCORDANT IMB-TO-MONO	1		CPNE1	CONCORDANT	21		CLPB	CONCORDANT	2		CPNE1	DISCORDANT MONO-TO-IMB	1		CD274	DISCORDANT IMB-TO-MONO	1
B3GLCT	DISCORDANT IMB-TO-MONO	1		AKAP13	CONCORDANT	9		CCZ1B	DISCORDANT MONO-TO-IMB	1		CBR4	CONCORDANT	8		DDX39A	CONCORDANT	2		CLNK	DISCORDANT MONO-TO-IMB	1		CGAS	CONCORDANT	16		CPNE1	DISCORDANT MONO-TO-IMB	1		CLPB	DISCORDANT MONO-TO-IMB	1		CPNE3/CNGB3	CONCORDANT	4		CD37/AC011450.1	CONCORDANT	4
B4GALNT4	CONCORDANT	8		AKAP13	DISCORDANT IMB-TO-MONO	2		CD226	CONCORDANT	29		CBR4	DISCORDANT IMB-TO-MONO	1		DDX39A	DISCORDANT IMB-TO-MONO	1		CMPK1	CONCORDANT	5		CGAS	DISCORDANT MONO-TO-IMB	1		CREG1	CONCORDANT	3		CNBP	CONCORDANT	1		CPNE3/CNGB3	DISCORDANT IMB-TO-MONO	2		CD37/AC011450.1	DISCORDANT IMB-TO-MONO	1
B4GALNT4	DISCORDANT MONO-TO-IMB	1		AKAP13/AC021739.2	CONCORDANT	17		CD226	DISCORDANT MONO-TO-IMB	1		CBX5	CONCORDANT	7		DDX3X	CONCORDANT	5		CMPK1	DISCORDANT IMB-TO-MONO	1		CHCHD2	CONCORDANT	2		CREG1	DISCORDANT MONO-TO-IMB	1		CNBP	DISCORDANT IMB-TO-MONO	1		CPNE3/CNGB3	DISCORDANT MONO-TO-IMB	1		CD38	CONCORDANT	7
B4GALT5	CONCORDANT	5		AKAP13/AC021739.2	DISCORDANT IMB-TO-MONO	1		CD274	CONCORDANT	15		CBX5	DISCORDANT IMB-TO-MONO	1		DDX3X	DISCORDANT IMB-TO-MONO	2		CNN2/AC011558.1	CONCORDANT	2		CHCHD2	DISCORDANT IMB-TO-MONO	1		CRIP1/AL928654.3	CONCORDANT	1		CNDP2	CONCORDANT	7		CPNE7	CONCORDANT	5		CD38	DISCORDANT IMB-TO-MONO	1
B4GALT5	DISCORDANT IMB-TO-MONO	2		AKAP13/AC087286.3	CONCORDANT	3		CD274	DISCORDANT IMB-TO-MONO	1		CCDC106	CONCORDANT	1		DENND1A	CONCORDANT	1		CNN2/AC011558.1	DISCORDANT MONO-TO-IMB	1		CHERP/AC008764.1	DISCORDANT MONO-TO-IMB	1		CRIP1/AL928654.3	DISCORDANT MONO-TO-IMB	1		CNDP2	DISCORDANT IMB-TO-MONO	1		CPNE7	DISCORDANT MONO-TO-IMB	2		CD48/AL121985.1	CONCORDANT	7
BAHCC1	CONCORDANT	16		AKAP13/AC087286.3	DISCORDANT IMB-TO-MONO	1		CD44	CONCORDANT	6		CCDC106	DISCORDANT MONO-TO-IMB	1		DENND1A	DISCORDANT IMB-TO-MONO	1		COL5A1	CONCORDANT	3		CIAO2A	CONCORDANT	2		CRYZ	CONCORDANT	7		CNDP2	DISCORDANT MONO-TO-IMB	1		CPOX	CONCORDANT	1		CD48/AL121985.1	DISCORDANT IMB-TO-MONO	1
BAHCC1	DISCORDANT IMB-TO-MONO	1		AKNA	CONCORDANT	2		CD44	DISCORDANT MONO-TO-IMB	1		CCDC120	CONCORDANT	1		DENND3	CONCORDANT	14		COL5A1	DISCORDANT IMB-TO-MONO	1		CIAO2A	DISCORDANT IMB-TO-MONO	1		CRYZ	DISCORDANT MONO-TO-IMB	1		CNN2	CONCORDANT	4		CPOX	DISCORDANT IMB-TO-MONO	1		CD53	CONCORDANT	13
BAIAP2-DT	CONCORDANT	7		AKNA	DISCORDANT IMB-TO-MONO	1		CD46	CONCORDANT	14		CCDC120	DISCORDANT MONO-TO-IMB	1		DENND3	DISCORDANT MONO-TO-IMB	1		COX7B	CONCORDANT	2		CKAP2L	DISCORDANT MONO-TO-IMB	1		CTBP1	CONCORDANT	22		CNN2	DISCORDANT IMB-TO-MONO	1		CTBP1	CONCORDANT	15		CD53	DISCORDANT IMB-TO-MONO	1
BAIAP2-DT	DISCORDANT IMB-TO-MONO	1		AL031281.2/AL031281.3/AL031281.4	DISCORDANT IMB-TO-MONO	1		CD46	DISCORDANT MONO-TO-IMB	2		CCDC167	DISCORDANT IMB-TO-MONO	1		DENND4B/AL358472.5	CONCORDANT	2		COX7B	DISCORDANT IMB-TO-MONO	1		CLEC17A	CONCORDANT	23		CTBP1	DISCORDANT MONO-TO-IMB	1		CNN2	DISCORDANT MONO-TO-IMB	1		CTBP1	DISCORDANT MONO-TO-IMB	1		CD53	DISCORDANT MONO-TO-IMB	1
BAIAP2-DT	DISCORDANT MONO-TO-IMB	1		AL031281.2/AL031281.3/AL590556.3	CONCORDANT	2		CDC123	CONCORDANT	1		CCDC6	CONCORDANT	5		DENND4B/AL358472.5	DISCORDANT MONO-TO-IMB	1		CPT1B/CHKB-CPT1B	CONCORDANT	2		CLEC17A	DISCORDANT IMB-TO-MONO	2		CTDP1	CONCORDANT	3		CNN2/AC011558.1	CONCORDANT	2		CTDSPL2/EIF3J-DT	DISCORDANT MONO-TO-IMB	1		CD82	CONCORDANT	4
BAIAP2L1/RPS3AP26	DISCORDANT IMB-TO-MONO	1		AL031281.2/AL031281.3/AL590556.3	DISCORDANT MONO-TO-IMB	1		CDC123	DISCORDANT MONO-TO-IMB	1		CCDC6	DISCORDANT MONO-TO-IMB	2		DESI1	CONCORDANT	18		CPT1B/CHKB-CPT1B	DISCORDANT MONO-TO-IMB	1		CLEC2D/AC007068.1	CONCORDANT	2		CTDP1	DISCORDANT MONO-TO-IMB	1		CNN2/AC011558.1	DISCORDANT MONO-TO-IMB	1		CUL5	CONCORDANT	1		CD82	DISCORDANT IMB-TO-MONO	1
BANF1	CONCORDANT	2		AL035425.3	CONCORDANT	1		CDH12/HSPD1P1	CONCORDANT	1		CCDC71	CONCORDANT	1		DESI1	DISCORDANT IMB-TO-MONO	1		CR2	CONCORDANT	6		CLEC2D/AC007068.1	DISCORDANT IMB-TO-MONO	1		CTSB	CONCORDANT	24		CNOT4	CONCORDANT	5		CUL5	DISCORDANT IMB-TO-MONO	1		CD83	CONCORDANT	5
BANF1	DISCORDANT MONO-TO-IMB	1		AL035425.3	DISCORDANT MONO-TO-IMB	1		CDH12/HSPD1P1	DISCORDANT IMB-TO-MONO	1		CCDC71	DISCORDANT IMB-TO-MONO	1		DFFA	CONCORDANT	34		CR2	DISCORDANT IMB-TO-MONO	1		CLUH	CONCORDANT	4		CTSB	DISCORDANT MONO-TO-IMB	2		CNOT4	DISCORDANT MONO-TO-IMB	1		CUL5/AP002433.1	CONCORDANT	2		CD83	DISCORDANT IMB-TO-MONO	1
BAZ1A	CONCORDANT	3		AL035458.2	CONCORDANT	16		CDH23/VSIR	CONCORDANT	3		CCDC88B	CONCORDANT	5		DFFA	DISCORDANT IMB-TO-MONO	1		CRACR2A	CONCORDANT	16		CLUH	DISCORDANT IMB-TO-MONO	1		CTSC	CONCORDANT	35		CNOT4/SDHDP2	DISCORDANT MONO-TO-IMB	1		CUL5/AP002433.1	DISCORDANT IMB-TO-MONO	1		CDCA4	CONCORDANT	2
BAZ1A	DISCORDANT IMB-TO-MONO	1		AL035458.2	DISCORDANT IMB-TO-MONO	1		CDH23/VSIR	DISCORDANT IMB-TO-MONO	1		CCDC88B	DISCORDANT IMB-TO-MONO	1		DFFA/AL354956.1	CONCORDANT	2		CRACR2A	DISCORDANT MONO-TO-IMB	1		CMPK1	CONCORDANT	5		CTSC	DISCORDANT IMB-TO-MONO	1		COA1/STK17A	CONCORDANT	16		CUL7/KLC4	CONCORDANT	1		CDCA4	DISCORDANT IMB-TO-MONO	1
BCAS4	CONCORDANT	3		AL035458.2	DISCORDANT MONO-TO-IMB	1		CDIP1	CONCORDANT	1		CCL22	CONCORDANT	14		DFFA/AL354956.1	DISCORDANT IMB-TO-MONO	1		CRYBG1	CONCORDANT	15		CMPK1	DISCORDANT IMB-TO-MONO	1		CTU2	CONCORDANT	1		COA1/STK17A	DISCORDANT IMB-TO-MONO	1		CUL7/KLC4	DISCORDANT IMB-TO-MONO	1		CDK10	CONCORDANT	17
BCAS4	DISCORDANT MONO-TO-IMB	1		AL109918.1	CONCORDANT	10		CDIP1	DISCORDANT IMB-TO-MONO	2		CCL22	DISCORDANT IMB-TO-MONO	1		DFFB	CONCORDANT	1		CRYBG1	DISCORDANT IMB-TO-MONO	1		CNDP2	CONCORDANT	2		CTU2	DISCORDANT MONO-TO-IMB	1		COG3	CONCORDANT	3		CWF19L1/AL138921.1	CONCORDANT	16		CDK10	DISCORDANT MONO-TO-IMB	1
BCKDHB	CONCORDANT	7		AL109918.1	DISCORDANT IMB-TO-MONO	1		CDK10	CONCORDANT	6		CCL22	DISCORDANT MONO-TO-IMB	1		DFFB	DISCORDANT IMB-TO-MONO	1		CRYBG1	DISCORDANT MONO-TO-IMB	1		CNDP2	DISCORDANT IMB-TO-MONO	1		CUL7/KLC4	CONCORDANT	1		COG3	DISCORDANT MONO-TO-IMB	1		CWF19L1/AL138921.1	DISCORDANT MONO-TO-IMB	1		CDK2AP1/C12orf65	CONCORDANT	2
BCKDHB	DISCORDANT IMB-TO-MONO	1		AL135925.1	DISCORDANT MONO-TO-IMB	1		CDK10	DISCORDANT IMB-TO-MONO	1		CCND3	CONCORDANT	2		DGLUCY	CONCORDANT	20		CRYZ	CONCORDANT	6		CNN2	CONCORDANT	11		CUL7/KLC4	DISCORDANT IMB-TO-MONO	1		COQ7	CONCORDANT	1		CYBA	CONCORDANT	11		CDK2AP1/C12orf65	DISCORDANT MONO-TO-IMB	1
BDNF/AC103796.1	DISCORDANT MONO-TO-IMB	1		AL139100.1	DISCORDANT MONO-TO-IMB	1		CDK11A/AL031282.2	DISCORDANT IMB-TO-MONO	2		CCND3	DISCORDANT MONO-TO-IMB	1		DGLUCY	DISCORDANT MONO-TO-IMB	1		CRYZ	DISCORDANT MONO-TO-IMB	1		CNN2	DISCORDANT MONO-TO-IMB	1		CWF19L1/AL138921.1	CONCORDANT	14		COQ7	DISCORDANT MONO-TO-IMB	1		CYBA	DISCORDANT MONO-TO-IMB	1		CDKAL1	CONCORDANT	5
BGN	CONCORDANT	3		AL157778.1	CONCORDANT	16		CDK6	CONCORDANT	1		CCNT2	CONCORDANT	4		DHRS7/PCNX4	CONCORDANT	3		CTSH	CONCORDANT	16		CNN2P4	CONCORDANT	4		CWF19L1/AL138921.1	DISCORDANT IMB-TO-MONO	1		COQ8B	DISCORDANT IMB-TO-MONO	1		CYREN/TMEM140	CONCORDANT	8		CDKAL1	DISCORDANT MONO-TO-IMB	1
BGN	DISCORDANT IMB-TO-MONO	1		AL157778.1	DISCORDANT IMB-TO-MONO	1		CDK6	DISCORDANT MONO-TO-IMB	1		CCNT2	DISCORDANT MONO-TO-IMB	1		DHRS7/PCNX4	DISCORDANT MONO-TO-IMB	1		CTSH	DISCORDANT IMB-TO-MONO	1		CNN2P4	DISCORDANT IMB-TO-MONO	1		CYC1	CONCORDANT	1		COX16/SYNJ2BP-COX16	CONCORDANT	1		CYREN/TMEM140	DISCORDANT MONO-TO-IMB	1		CDKN1A	CONCORDANT	4
BICD1	CONCORDANT	4		AL158210.2/AL392086.2/AL392086.3	CONCORDANT	21		CEP104	CONCORDANT	4		CCSER1	CONCORDANT	2		DHRSX/ZBED1	CONCORDANT	4		CTSZ	CONCORDANT	4		CNOT4/SDHDP2	DISCORDANT IMB-TO-MONO	1		CYC1	DISCORDANT MONO-TO-IMB	1		COX16/SYNJ2BP-COX16	DISCORDANT MONO-TO-IMB	1		CYS1	CONCORDANT	1		CDKN1A	DISCORDANT MONO-TO-IMB	1
BICD1	DISCORDANT MONO-TO-IMB	1		AL158210.2/AL392086.2/AL392086.3	DISCORDANT IMB-TO-MONO	1		CEP104	DISCORDANT MONO-TO-IMB	1		CCSER1	DISCORDANT MONO-TO-IMB	1		DHRSX/ZBED1	DISCORDANT MONO-TO-IMB	1		CTSZ	DISCORDANT IMB-TO-MONO	1		COMT	DISCORDANT IMB-TO-MONO	2		CYREN	CONCORDANT	2		COX17	DISCORDANT IMB-TO-MONO	1		CYS1	DISCORDANT IMB-TO-MONO	1		CDT1	CONCORDANT	5
BIRC5	CONCORDANT	6		AL354714.2	CONCORDANT	3		CEP55	CONCORDANT	2		CCT6A	CONCORDANT	7		DHTKD1	CONCORDANT	7		CUX1	CONCORDANT	1		COX15/CUTC/AL133353.2	CONCORDANT	4		CYREN	DISCORDANT MONO-TO-IMB	1		COX4I1	CONCORDANT	15		CYSLTR1	CONCORDANT	1		CDT1	DISCORDANT IMB-TO-MONO	2
BIRC5	DISCORDANT IMB-TO-MONO	1		AL354714.2	DISCORDANT MONO-TO-IMB	1		CEP55	DISCORDANT IMB-TO-MONO	1		CCT6A	DISCORDANT IMB-TO-MONO	1		DHTKD1	DISCORDANT IMB-TO-MONO	1		CUX1	DISCORDANT IMB-TO-MONO	1		COX15/CUTC/AL133353.2	DISCORDANT MONO-TO-IMB	1		DBI	CONCORDANT	1		COX4I1	DISCORDANT IMB-TO-MONO	2		CYSLTR1	DISCORDANT IMB-TO-MONO	1		CEP131	CONCORDANT	1
BIVM/ERCC5/BIVM-ERCC5	CONCORDANT	1		AL354821.1	CONCORDANT	28		CERS2/AL590133.2	CONCORDANT	3		CCT7	CONCORDANT	3		DHTKD1	DISCORDANT MONO-TO-IMB	2		CUX1	DISCORDANT MONO-TO-IMB	1		COX4I1	CONCORDANT	22		DBI	DISCORDANT MONO-TO-IMB	1		COX7B	CONCORDANT	7		DCAF8/AL139011.2	CONCORDANT	2		CEP131	DISCORDANT MONO-TO-IMB	1
BIVM/ERCC5/BIVM-ERCC5	DISCORDANT IMB-TO-MONO	1		AL354821.1	DISCORDANT MONO-TO-IMB	5		CERS2/AL590133.2	DISCORDANT MONO-TO-IMB	1		CCT7	DISCORDANT IMB-TO-MONO	2		DLGAP4	DISCORDANT MONO-TO-IMB	1		CXorf21	CONCORDANT	2		COX4I1	DISCORDANT IMB-TO-MONO	1		DCAF16	CONCORDANT	24		COX7B	DISCORDANT IMB-TO-MONO	1		DCAF8/AL139011.2	DISCORDANT MONO-TO-IMB	1		CEP68/RAB1A	CONCORDANT	2
BNIP2/AC092755.1	CONCORDANT	11		AL355001.2	CONCORDANT	1		CERS4	CONCORDANT	3		CD226	CONCORDANT	29		DNAAF2	DISCORDANT IMB-TO-MONO	1		CXorf21	DISCORDANT IMB-TO-MONO	1		CPSF7	DISCORDANT MONO-TO-IMB	1		DCAF16	DISCORDANT MONO-TO-IMB	1		CPNE7	CONCORDANT	2		DDX21	DISCORDANT MONO-TO-IMB	1		CEP68/RAB1A	DISCORDANT MONO-TO-IMB	1
BNIP2/AC092755.1	DISCORDANT IMB-TO-MONO	2		AL355001.2	DISCORDANT MONO-TO-IMB	1		CERS4	DISCORDANT IMB-TO-MONO	1		CD226	DISCORDANT MONO-TO-IMB	1		DNAH17/DNAH17-AS1	CONCORDANT	15		CYHR1/AC084125.1	CONCORDANT	4		CRIP1/AL928654.3	CONCORDANT	1		DCAKD	CONCORDANT	1		CPNE7	DISCORDANT MONO-TO-IMB	1		DDX39B/ATP6V1G2-DDX39B	CONCORDANT	9		CEP85	CONCORDANT	4
BORCS5	CONCORDANT	7		AL358613.2/AL358613.3	DISCORDANT MONO-TO-IMB	1		CFAP97	CONCORDANT	1		CD2BP2	DISCORDANT MONO-TO-IMB	1		DNAH17/DNAH17-AS1	DISCORDANT IMB-TO-MONO	1		CYHR1/AC084125.1	DISCORDANT MONO-TO-IMB	1		CRIP1/AL928654.3	DISCORDANT IMB-TO-MONO	1		DCAKD	DISCORDANT IMB-TO-MONO	2		CRIP1/AL928654.3	CONCORDANT	1		DDX39B/ATP6V1G2-DDX39B	DISCORDANT IMB-TO-MONO	1		CEP85	DISCORDANT IMB-TO-MONO	1
BORCS5	DISCORDANT MONO-TO-IMB	1		AL365205.1/USP49	DISCORDANT IMB-TO-MONO	1		CFAP97	DISCORDANT IMB-TO-MONO	1		CD40	CONCORDANT	10		DNAH17/DNAH17-AS1	DISCORDANT MONO-TO-IMB	3		CYREN/TMEM140	CONCORDANT	4		CRKL	CONCORDANT	4		DCAKD	DISCORDANT MONO-TO-IMB	1		CRIP1/AL928654.3	DISCORDANT MONO-TO-IMB	1		DENND4A	CONCORDANT	4		CEP97	CONCORDANT	4
BORCS8-MEF2B/BORCS8	CONCORDANT	5		AL390334.1	CONCORDANT	2		CGGBP1	CONCORDANT	8		CD40	DISCORDANT MONO-TO-IMB	1		DNAJB14	CONCORDANT	2		CYREN/TMEM140	DISCORDANT IMB-TO-MONO	1		CRKL	DISCORDANT MONO-TO-IMB	1		DDOST	CONCORDANT	1		CRKL	CONCORDANT	4		DENND4A	DISCORDANT MONO-TO-IMB	1		CEP97	DISCORDANT IMB-TO-MONO	1
BORCS8-MEF2B/BORCS8	DISCORDANT IMB-TO-MONO	1		AL390334.1	DISCORDANT IMB-TO-MONO	1		CGGBP1	DISCORDANT MONO-TO-IMB	1		CD46	CONCORDANT	14		DNAJB14	DISCORDANT MONO-TO-IMB	1		DAP3	CONCORDANT	4		CRYBG1	CONCORDANT	2		DDOST	DISCORDANT IMB-TO-MONO	1		CRKL	DISCORDANT IMB-TO-MONO	1		DFFA	CONCORDANT	35		CEPT1	CONCORDANT	8
BRD2	CONCORDANT	5		AL392023.1	CONCORDANT	23		CHD2	CONCORDANT	5		CD46	DISCORDANT IMB-TO-MONO	1		DNAJB6	CONCORDANT	2		DAP3	DISCORDANT IMB-TO-MONO	1		CRYBG1	DISCORDANT MONO-TO-IMB	1		DDOST	DISCORDANT MONO-TO-IMB	1		CTBP2	CONCORDANT	43		DFFA	DISCORDANT IMB-TO-MONO	1		CEPT1	DISCORDANT IMB-TO-MONO	1
BRD2	DISCORDANT IMB-TO-MONO	2		AL392023.1	DISCORDANT MONO-TO-IMB	1		CHD2	DISCORDANT MONO-TO-IMB	1		CD53	CONCORDANT	13		DNAJB6	DISCORDANT IMB-TO-MONO	1		DAZAP2	CONCORDANT	1		CTBP1-DT	CONCORDANT	6		DDX18	CONCORDANT	4		CTBP2	DISCORDANT MONO-TO-IMB	2		DFFA	DISCORDANT MONO-TO-IMB	1		CFAP36	CONCORDANT	4
BTBD3	CONCORDANT	5		AL583856.1	CONCORDANT	1		CHFR	CONCORDANT	3		CD53	DISCORDANT MONO-TO-IMB	1		DNAJC16/AGMAT	CONCORDANT	9		DAZAP2	DISCORDANT MONO-TO-IMB	1		CTBP1-DT	DISCORDANT MONO-TO-IMB	1		DDX18	DISCORDANT MONO-TO-IMB	1		CTDP1	CONCORDANT	2		DHCR24	CONCORDANT	6		CFAP36	DISCORDANT MONO-TO-IMB	1
BTBD3	DISCORDANT MONO-TO-IMB	1		AL583856.1	DISCORDANT IMB-TO-MONO	3		CHFR	DISCORDANT MONO-TO-IMB	1		CD70	CONCORDANT	48		DNAJC16/AGMAT	DISCORDANT MONO-TO-IMB	2		DDA1	CONCORDANT	2		CTNNAL1	CONCORDANT	1		DDX39B/ATP6V1G2-DDX39B	CONCORDANT	12		CTDP1	DISCORDANT IMB-TO-MONO	1		DHCR24	DISCORDANT IMB-TO-MONO	1		CGGBP1	CONCORDANT	8
BTG1	DISCORDANT IMB-TO-MONO	1		AL590617.2	CONCORDANT	3		CHI3L1	CONCORDANT	1		CD70	DISCORDANT IMB-TO-MONO	3		DNHD1	CONCORDANT	11		DDA1	DISCORDANT MONO-TO-IMB	1		CTNNAL1	DISCORDANT MONO-TO-IMB	1		DDX39B/ATP6V1G2-DDX39B	DISCORDANT MONO-TO-IMB	2		CTNS	CONCORDANT	9		DHTKD1	CONCORDANT	9		CGGBP1	DISCORDANT IMB-TO-MONO	2
BTN2A1	CONCORDANT	3		AL590617.2	DISCORDANT MONO-TO-IMB	1		CHI3L1	DISCORDANT IMB-TO-MONO	1		CD70	DISCORDANT MONO-TO-IMB	1		DNHD1	DISCORDANT MONO-TO-IMB	1		DDX39B/ATP6V1G2-DDX39B	CONCORDANT	13		CTSZ	CONCORDANT	11		DDX6/AP002954.1	CONCORDANT	5		CTNS	DISCORDANT MONO-TO-IMB	1		DHTKD1	DISCORDANT MONO-TO-IMB	1		CGGBP1	DISCORDANT MONO-TO-IMB	1
BTN2A1	DISCORDANT MONO-TO-IMB	1		AL590867.1/AL590867.2	DISCORDANT IMB-TO-MONO	2		CHST10	CONCORDANT	2		CDC20P1/AL513318.2	CONCORDANT	1		DPH1	CONCORDANT	10		DDX39B/ATP6V1G2-DDX39B	DISCORDANT IMB-TO-MONO	1		CTSZ	DISCORDANT IMB-TO-MONO	1		DDX6/AP002954.1	DISCORDANT MONO-TO-IMB	1		CTSC	CONCORDANT	15		DHX36	CONCORDANT	4		CHID1	CONCORDANT	1
C11orf24	CONCORDANT	2		AL591845.1	CONCORDANT	3		CHST10	DISCORDANT MONO-TO-IMB	1		CDC20P1/AL513318.2	DISCORDANT IMB-TO-MONO	1		DPH1	DISCORDANT MONO-TO-IMB	1		DDX51	DISCORDANT IMB-TO-MONO	1		CUX1	CONCORDANT	3		DENND1C	CONCORDANT	4		CTSC	DISCORDANT IMB-TO-MONO	1		DHX36	DISCORDANT MONO-TO-IMB	1		CHID1	DISCORDANT IMB-TO-MONO	1
C11orf24	DISCORDANT IMB-TO-MONO	1		AL591845.1	DISCORDANT MONO-TO-IMB	1		CHTF18	DISCORDANT MONO-TO-IMB	1		CDC42EP3	CONCORDANT	2		DRAM1	CONCORDANT	26		DFFA/AL354956.1	CONCORDANT	1		CUX1	DISCORDANT MONO-TO-IMB	1		DENND1C	DISCORDANT MONO-TO-IMB	1		CTSZ	CONCORDANT	3		DHX9	CONCORDANT	1		CHPF	CONCORDANT	4
C11orf68	CONCORDANT	5		AL732372.2	CONCORDANT	5		CLCN3P1/LDHAP4	DISCORDANT MONO-TO-IMB	2		CDC42EP3	DISCORDANT MONO-TO-IMB	1		DRAM1	DISCORDANT IMB-TO-MONO	1		DFFA/AL354956.1	DISCORDANT IMB-TO-MONO	1		CYREN	CONCORDANT	2		DERL1/AC104316.1	CONCORDANT	1		CTSZ	DISCORDANT MONO-TO-IMB	1		DHX9	DISCORDANT IMB-TO-MONO	1		CHPF	DISCORDANT IMB-TO-MONO	1
C11orf68	DISCORDANT IMB-TO-MONO	1		AL732372.2	DISCORDANT MONO-TO-IMB	1		CLIP2	CONCORDANT	8		CDC42SE1	CONCORDANT	2		DSC2	DISCORDANT IMB-TO-MONO	1		DGLUCY	CONCORDANT	23		CYREN	DISCORDANT IMB-TO-MONO	1		DERL1/AC104316.1	DISCORDANT IMB-TO-MONO	1		CUL5	CONCORDANT	1		DIP2B	CONCORDANT	5		CHPF	DISCORDANT MONO-TO-IMB	1
C15orf39	CONCORDANT	5		ALDH1B1	CONCORDANT	4		CLIP2	DISCORDANT MONO-TO-IMB	1		CDC42SE1	DISCORDANT MONO-TO-IMB	1		DTL	CONCORDANT	2		DGLUCY	DISCORDANT IMB-TO-MONO	1		CYREN	DISCORDANT MONO-TO-IMB	1		DFFA	CONCORDANT	38		CUL5	DISCORDANT IMB-TO-MONO	1		DIP2B	DISCORDANT MONO-TO-IMB	1		CHTF18	CONCORDANT	7
C15orf39	DISCORDANT IMB-TO-MONO	2		ALDH1B1	DISCORDANT MONO-TO-IMB	1		CNBP	DISCORDANT IMB-TO-MONO	1		CDK14/AC002456.1	DISCORDANT MONO-TO-IMB	1		DTL	DISCORDANT IMB-TO-MONO	1		DHX9	DISCORDANT MONO-TO-IMB	1		CYREN/TMEM140	CONCORDANT	8		DFFA	DISCORDANT MONO-TO-IMB	1		CWC27	DISCORDANT MONO-TO-IMB	1		DIS3	CONCORDANT	4		CHTF18	DISCORDANT IMB-TO-MONO	1
C16orf72/AC087190.3	CONCORDANT	13		ALG1/EEF2KMT	CONCORDANT	6		CNN2/AC011558.1	CONCORDANT	1		CDV3	CONCORDANT	1		DTWD2/PTMAP2	DISCORDANT MONO-TO-IMB	1		DMAC2L/AL359397.2	CONCORDANT	6		CYREN/TMEM140	DISCORDANT IMB-TO-MONO	1		DFFA/AL354956.1	CONCORDANT	1		CYP20A1	CONCORDANT	7		DIS3	DISCORDANT MONO-TO-IMB	1		CIPC/AC007375.1	CONCORDANT	6
C16orf72/AC087190.3	DISCORDANT MONO-TO-IMB	1		ALG1/EEF2KMT	DISCORDANT IMB-TO-MONO	1		CNN2/AC011558.1	DISCORDANT IMB-TO-MONO	1		CDV3	DISCORDANT IMB-TO-MONO	1		DUS1L	CONCORDANT	2		DMAC2L/AL359397.2	DISCORDANT MONO-TO-IMB	1		CYTH1	CONCORDANT	3		DFFA/AL354956.1	DISCORDANT MONO-TO-IMB	1		CYP20A1	DISCORDANT IMB-TO-MONO	1		DMTF1	CONCORDANT	3		CIPC/AC007375.1	DISCORDANT IMB-TO-MONO	1
C19orf12	CONCORDANT	9		ALG1L7P/AC226119.1	DISCORDANT IMB-TO-MONO	1		CNN2/AC011558.1	DISCORDANT MONO-TO-IMB	1		CEND1	DISCORDANT IMB-TO-MONO	2		DUS1L	DISCORDANT IMB-TO-MONO	1		DNAJA3	CONCORDANT	3		CYTH1	DISCORDANT IMB-TO-MONO	1		DGUOK/DGUOK-AS1	DISCORDANT IMB-TO-MONO	1		DAPK1	CONCORDANT	6		DMTF1	DISCORDANT MONO-TO-IMB	1		CISD3	DISCORDANT MONO-TO-IMB	1
C19orf12	DISCORDANT MONO-TO-IMB	1		ALG1L7P/FAM86EP/AC226119.1	CONCORDANT	4		CNPPD1	CONCORDANT	5		CENPA	CONCORDANT	1		E2F8/AC009652.2	CONCORDANT	1		DNAJA3	DISCORDANT MONO-TO-IMB	1		CYTH4	CONCORDANT	12		DLD	CONCORDANT	6		DAPK1	DISCORDANT IMB-TO-MONO	1		DNAAF2	DISCORDANT MONO-TO-IMB	2		CKB	CONCORDANT	1
C21orf58	CONCORDANT	1		ALG1L7P/FAM86EP/AC226119.1	DISCORDANT MONO-TO-IMB	1		CNPPD1	DISCORDANT IMB-TO-MONO	1		CENPA	DISCORDANT MONO-TO-IMB	1		E2F8/AC009652.2	DISCORDANT MONO-TO-IMB	1		DNAJB6	CONCORDANT	1		CYTH4	DISCORDANT IMB-TO-MONO	1		DLD	DISCORDANT IMB-TO-MONO	1		DBR1	CONCORDANT	3		DNAH17/DNAH17-AS1	CONCORDANT	30		CKB	DISCORDANT MONO-TO-IMB	1
C21orf58	DISCORDANT IMB-TO-MONO	3		ALG1L9P	CONCORDANT	1		CORO1C	CONCORDANT	4		CENPC	CONCORDANT	18		EBLN3P	CONCORDANT	9		DNAJB6	DISCORDANT MONO-TO-IMB	1		DALRD3	DISCORDANT IMB-TO-MONO	1		DNAJC11/THAP3	CONCORDANT	5		DBR1	DISCORDANT IMB-TO-MONO	1		DNAH17/DNAH17-AS1	DISCORDANT IMB-TO-MONO	3		CLBA1/CDCA4	DISCORDANT MONO-TO-IMB	1
C21orf91/C21orf91-OT1	CONCORDANT	3		ALG1L9P	DISCORDANT MONO-TO-IMB	1		CORO1C	DISCORDANT IMB-TO-MONO	2		CENPC	DISCORDANT MONO-TO-IMB	2		EBLN3P	DISCORDANT IMB-TO-MONO	1		DNAJC11	CONCORDANT	5		DAPK1	CONCORDANT	2		DNAJC11/THAP3	DISCORDANT MONO-TO-IMB	1		DCAF16	CONCORDANT	27		DOCK11	DISCORDANT MONO-TO-IMB	1		CLIC4	CONCORDANT	1
C21orf91/C21orf91-OT1	DISCORDANT MONO-TO-IMB	1		ALMS1	CONCORDANT	2		CORO1C	DISCORDANT MONO-TO-IMB	1		CENPQ	CONCORDANT	2		ECHDC3	CONCORDANT	7		DNAJC11	DISCORDANT MONO-TO-IMB	1		DAPK1	DISCORDANT MONO-TO-IMB	1		DNAJC24	CONCORDANT	13		DCAF16	DISCORDANT IMB-TO-MONO	1		DOK3	CONCORDANT	6		CLIC4	DISCORDANT IMB-TO-MONO	1
C2orf69	CONCORDANT	2		ALMS1	DISCORDANT IMB-TO-MONO	1		COX4I1	CONCORDANT	13		CENPQ	DISCORDANT IMB-TO-MONO	1		ECHDC3	DISCORDANT IMB-TO-MONO	1		DNAJC16/AGMAT	CONCORDANT	10		DBR1	CONCORDANT	3		DNAJC24	DISCORDANT MONO-TO-IMB	1		DCAKD	CONCORDANT	1		DOK3	DISCORDANT IMB-TO-MONO	1		CLUH	CONCORDANT	4
C2orf69	DISCORDANT IMB-TO-MONO	1		ALMS1/ALMS1-IT1	CONCORDANT	3		COX4I1	DISCORDANT IMB-TO-MONO	1		CEP131	CONCORDANT	3		ECHS1	CONCORDANT	3		DNAJC16/AGMAT	DISCORDANT MONO-TO-IMB	1		DBR1	DISCORDANT MONO-TO-IMB	1		DNM1L/YARS2	CONCORDANT	1		DCAKD	DISCORDANT IMB-TO-MONO	1		DOT1L	CONCORDANT	1		CLUH	DISCORDANT IMB-TO-MONO	1
C7orf50/GPER1	CONCORDANT	5		ALMS1/ALMS1-IT1	DISCORDANT IMB-TO-MONO	1		CPOX	CONCORDANT	3		CEP131	DISCORDANT IMB-TO-MONO	1		ECHS1	DISCORDANT MONO-TO-IMB	1		DNMT1	CONCORDANT	1		DCAKD	CONCORDANT	4		DNM1L/YARS2	DISCORDANT IMB-TO-MONO	1		DCP2	CONCORDANT	6		DOT1L	DISCORDANT IMB-TO-MONO	1		CLUHP3	CONCORDANT	1
C7orf50/GPER1	DISCORDANT MONO-TO-IMB	1		AMACR/C1QTNF3-AMACR	CONCORDANT	3		CPOX	DISCORDANT MONO-TO-IMB	1		CEP164	CONCORDANT	5		EEF1A1	CONCORDANT	9		DNMT1	DISCORDANT IMB-TO-MONO	1		DCAKD	DISCORDANT MONO-TO-IMB	1		DPP7	CONCORDANT	3		DCP2	DISCORDANT MONO-TO-IMB	1		DPP7	CONCORDANT	2		CLUHP3	DISCORDANT IMB-TO-MONO	1
C8orf58/AC037459.1	CONCORDANT	3		AMACR/C1QTNF3-AMACR	DISCORDANT IMB-TO-MONO	1		CRACR2A	CONCORDANT	10		CEP164	DISCORDANT MONO-TO-IMB	1		EEF1A1	DISCORDANT MONO-TO-IMB	1		DOK3	CONCORDANT	6		DCP2	CONCORDANT	7		DPP7	DISCORDANT IMB-TO-MONO	1		DCUN1D1	CONCORDANT	4		DPP7	DISCORDANT IMB-TO-MONO	1		CLUHP3/AC074050.3	CONCORDANT	4
C8orf58/AC037459.1	DISCORDANT MONO-TO-IMB	1		AMBRA1	CONCORDANT	1		CRACR2A	DISCORDANT MONO-TO-IMB	2		CEP192	CONCORDANT	8		EEF2	CONCORDANT	1		DOK3	DISCORDANT MONO-TO-IMB	1		DCP2	DISCORDANT IMB-TO-MONO	1		DTL	CONCORDANT	3		DCUN1D1	DISCORDANT MONO-TO-IMB	1		DTD2/AL139353.1/AL139353.2	CONCORDANT	4		CLUHP3/AC074050.3	DISCORDANT IMB-TO-MONO	1
CACTIN	CONCORDANT	5		AMBRA1	DISCORDANT IMB-TO-MONO	1		CRACR2A/AC005831.1	DISCORDANT IMB-TO-MONO	1		CEP192	DISCORDANT MONO-TO-IMB	1		EEF2	DISCORDANT MONO-TO-IMB	1		DTD1	CONCORDANT	1		DDR2	CONCORDANT	1		DTL	DISCORDANT MONO-TO-IMB	1		DDX18	CONCORDANT	5		DTD2/AL139353.1/AL139353.2	DISCORDANT MONO-TO-IMB	1		CMPK1	CONCORDANT	5
CACTIN	DISCORDANT IMB-TO-MONO	1		AMH	CONCORDANT	2		CRKL	CONCORDANT	4		CEP44	CONCORDANT	5		EHD1	CONCORDANT	10		DTD1	DISCORDANT MONO-TO-IMB	1		DDR2	DISCORDANT MONO-TO-IMB	1		DTWD2/PTMAP2	DISCORDANT MONO-TO-IMB	2		DDX18	DISCORDANT IMB-TO-MONO	1		DTX3L	CONCORDANT	3		CMPK1	DISCORDANT MONO-TO-IMB	1
CALD1	CONCORDANT	2		AMH	DISCORDANT IMB-TO-MONO	1		CRKL	DISCORDANT MONO-TO-IMB	1		CEP44	DISCORDANT IMB-TO-MONO	1		EHD1	DISCORDANT IMB-TO-MONO	1		DTD2/AL139353.1/AL139353.2	CONCORDANT	4		DDX39B/ATP6V1G2-DDX39B	CONCORDANT	18		DTX3L	CONCORDANT	1		DDX39B/ATP6V1G2-DDX39B	CONCORDANT	11		DTX3L	DISCORDANT IMB-TO-MONO	1		CNDP2	CONCORDANT	5
CALD1	DISCORDANT MONO-TO-IMB	2		AMZ1	CONCORDANT	42		CROCCP2	CONCORDANT	16		CERS2/AL590133.2	CONCORDANT	1		EIF2AK4	CONCORDANT	4		DTD2/AL139353.1/AL139353.2	DISCORDANT IMB-TO-MONO	1		DDX39B/ATP6V1G2-DDX39B	DISCORDANT IMB-TO-MONO	1		DTX3L	DISCORDANT MONO-TO-IMB	1		DDX39B/ATP6V1G2-DDX39B	DISCORDANT MONO-TO-IMB	1		DUSP16	CONCORDANT	6		CNDP2	DISCORDANT IMB-TO-MONO	1
CALM1	CONCORDANT	1		AMZ1	DISCORDANT IMB-TO-MONO	1		CROCCP2	DISCORDANT MONO-TO-IMB	1		CERS2/AL590133.2	DISCORDANT MONO-TO-IMB	1		EIF2AK4	DISCORDANT IMB-TO-MONO	1		DTX3L	CONCORDANT	6		DDX41	CONCORDANT	2		DYNLL1	DISCORDANT MONO-TO-IMB	1		DDX41	CONCORDANT	2		DUSP16	DISCORDANT MONO-TO-IMB	1		CNN2	CONCORDANT	8
CALM1	DISCORDANT MONO-TO-IMB	1		ANAPC13/CEP63	CONCORDANT	1		CSF1	CONCORDANT	5		CERS4	CONCORDANT	7		EIF2D/RASSF5	CONCORDANT	4		DTX3L	DISCORDANT MONO-TO-IMB	1		DDX41	DISCORDANT IMB-TO-MONO	1		EDEM1	CONCORDANT	16		DDX41	DISCORDANT MONO-TO-IMB	1		DUSP2	DISCORDANT IMB-TO-MONO	1		CNN2	DISCORDANT IMB-TO-MONO	1
CANX	CONCORDANT	1		ANAPC13/CEP63	DISCORDANT MONO-TO-IMB	2		CSF1	DISCORDANT MONO-TO-IMB	1		CERS4	DISCORDANT MONO-TO-IMB	1		EIF2D/RASSF5	DISCORDANT MONO-TO-IMB	2		DUS1L	DISCORDANT IMB-TO-MONO	1		DDX6	CONCORDANT	2		EDEM1	DISCORDANT MONO-TO-IMB	1		DENND1C	CONCORDANT	5		DUSP22	CONCORDANT	5		CNN2P4	CONCORDANT	2
CANX	DISCORDANT MONO-TO-IMB	1		ANAPC16	CONCORDANT	17		CTR9/EIF4G2	DISCORDANT MONO-TO-IMB	1		CFDP1	DISCORDANT IMB-TO-MONO	1		EIF3F	DISCORDANT IMB-TO-MONO	1		DUSP16	CONCORDANT	1		DDX6	DISCORDANT IMB-TO-MONO	1		EEF1AKNMT	CONCORDANT	4		DENND1C	DISCORDANT MONO-TO-IMB	1		DUSP22	DISCORDANT IMB-TO-MONO	1		CNN2P4	DISCORDANT IMB-TO-MONO	1
CAP1	CONCORDANT	6		ANAPC16	DISCORDANT MONO-TO-BI	1		CTSZ	CONCORDANT	4		CHCHD10	CONCORDANT	6		EIF4A1/AC016876.2/SENP3-EIF4A1	CONCORDANT	8		DUSP16	DISCORDANT IMB-TO-MONO	1		DDX60L	CONCORDANT	13		EEF1AKNMT	DISCORDANT IMB-TO-MONO	1		DENND4B	CONCORDANT	2		DUSP5	CONCORDANT	2		CNN2P4	DISCORDANT MONO-TO-IMB	2
CAP1	DISCORDANT MONO-TO-IMB	1		ANAPC16	DISCORDANT MONO-TO-IMB	1		CTSZ	DISCORDANT MONO-TO-IMB	1		CHCHD10	DISCORDANT MONO-TO-IMB	1		EIF4A1/AC016876.2/SENP3-EIF4A1	DISCORDANT MONO-TO-IMB	1		DUSP5	CONCORDANT	3		DDX60L	DISCORDANT IMB-TO-MONO	1		EFR3A	CONCORDANT	4		DENND4B	DISCORDANT MONO-TO-IMB	1		DUSP5	DISCORDANT MONO-TO-IMB	1		CNNM2	CONCORDANT	2
CAPN2	CONCORDANT	7		ANGEL1	CONCORDANT	2		CTU2	CONCORDANT	4		CHCHD5	CONCORDANT	1		EIF4B/AC068888.1	CONCORDANT	8		DUSP5	DISCORDANT IMB-TO-MONO	1		DENND1A	CONCORDANT	2		EFR3A	DISCORDANT MONO-TO-IMB	1		DHX34	CONCORDANT	9		DVL1	CONCORDANT	1		CNNM2	DISCORDANT IMB-TO-MONO	1
CAPN2	DISCORDANT MONO-TO-IMB	3		ANGEL1	DISCORDANT IMB-TO-MONO	1		CTU2	DISCORDANT IMB-TO-MONO	1		CHCHD5	DISCORDANT IMB-TO-MONO	1		EIF4B/AC068888.1	DISCORDANT IMB-TO-MONO	2		DUSP5	DISCORDANT MONO-TO-IMB	1		DENND1A	DISCORDANT IMB-TO-MONO	1		EGR3	CONCORDANT	3		DHX34	DISCORDANT IMB-TO-MONO	1		DVL1	DISCORDANT IMB-TO-MONO	1		CNOT3	DISCORDANT IMB-TO-MONO	1
CAPNS1	CONCORDANT	3		ANK3	DISCORDANT MONO-TO-IMB	4		CXorf21	CONCORDANT	2		CHERP/AC008764.1	DISCORDANT IMB-TO-MONO	1		EIF5A	CONCORDANT	2		E4F1	DISCORDANT MONO-TO-IMB	1		DENND3	CONCORDANT	17		EGR3	DISCORDANT MONO-TO-IMB	1		DHX37	CONCORDANT	6		EDEM1	CONCORDANT	13		CNOT4/SDHDP2	DISCORDANT MONO-TO-IMB	1
CAPNS1	DISCORDANT IMB-TO-MONO	1		ANKDD1A	CONCORDANT	3		CXorf21	DISCORDANT MONO-TO-IMB	1		CHI3L2	CONCORDANT	1		EIF5A	DISCORDANT MONO-TO-IMB	1		EEF1A1	CONCORDANT	6		DENND3	DISCORDANT MONO-TO-IMB	1		EHBP1L1	CONCORDANT	4		DHX37	DISCORDANT IMB-TO-MONO	1		EDEM1	DISCORDANT IMB-TO-MONO	1		CNTROB	CONCORDANT	2
CARHSP1/AC022167.2	CONCORDANT	5		ANKDD1A	DISCORDANT IMB-TO-MONO	2		CXorf56	CONCORDANT	21		CHI3L2	DISCORDANT IMB-TO-MONO	1		EIF5A/GPS2	CONCORDANT	1		EEF1A1	DISCORDANT IMB-TO-MONO	1		DHTKD1	CONCORDANT	8		EHBP1L1	DISCORDANT MONO-TO-IMB	1		DIPK1A	CONCORDANT	2		EEF1A1	CONCORDANT	8		CNTROB	DISCORDANT MONO-TO-IMB	1
CARHSP1/AC022167.2	DISCORDANT IMB-TO-MONO	1		ANKH	CONCORDANT	1		CXorf56	DISCORDANT MONO-TO-IMB	1		CHKB/CHKB-CPT1B	CONCORDANT	1		EIF5A/GPS2	DISCORDANT IMB-TO-MONO	2		EEF1A1	DISCORDANT MONO-TO-IMB	1		DHTKD1	DISCORDANT MONO-TO-IMB	1		EIF2AK1/AIMP2	CONCORDANT	2		DIPK1A	DISCORDANT MONO-TO-IMB	1		EEF1A1	DISCORDANT MONO-TO-IMB	1		COA5	CONCORDANT	9
CARHSP1/AC022167.2	DISCORDANT MONO-TO-IMB	1		ANKH	DISCORDANT IMB-TO-MONO	1		CYB5B	CONCORDANT	1		CHKB/CHKB-CPT1B	DISCORDANT IMB-TO-MONO	1		EIF5AL1	DISCORDANT MONO-TO-IMB	1		EEF1AKNMT	CONCORDANT	10		DHX9	DISCORDANT MONO-TO-IMB	1		EIF2AK1/AIMP2	DISCORDANT IMB-TO-MONO	1		DNASE1L1/RPL10	DISCORDANT IMB-TO-MONO	4		EEF1A1P5	CONCORDANT	1		COA5	DISCORDANT IMB-TO-MONO	1
CAVIN3/AC068733.3	CONCORDANT	2		ANKH/RBBP4P1	CONCORDANT	2		CYB5B	DISCORDANT IMB-TO-MONO	1		CHMP1A	CONCORDANT	4		ELOVL5	CONCORDANT	16		EEF1AKNMT	DISCORDANT MONO-TO-IMB	1		DKC1	DISCORDANT MONO-TO-IMB	1		EIF2B1	CONCORDANT	5		DNHD1	CONCORDANT	11		EEF1A1P5	DISCORDANT MONO-TO-IMB	1		COLGALT1	CONCORDANT	3
CAVIN3/AC068733.3	DISCORDANT IMB-TO-MONO	1		ANKH/RBBP4P1	DISCORDANT IMB-TO-MONO	1		CYBC1	CONCORDANT	3		CHMP1A	DISCORDANT MONO-TO-IMB	1		ELOVL5	DISCORDANT IMB-TO-MONO	1		EIF2AK2	CONCORDANT	59		DLGAP4/DLGAP4-AS1	CONCORDANT	3		EIF2B1	DISCORDANT IMB-TO-MONO	1		DNHD1	DISCORDANT MONO-TO-IMB	1		EEF1AKNMT	CONCORDANT	3		COLGALT1	DISCORDANT MONO-TO-IMB	1
CAVIN3/AC068733.3	DISCORDANT MONO-TO-IMB	1		ANKLE1	CONCORDANT	8		CYBC1	DISCORDANT MONO-TO-IMB	1		CHPF	CONCORDANT	4		ENC1	CONCORDANT	3		EIF2AK2	DISCORDANT MONO-TO-IMB	1		DLGAP4/DLGAP4-AS1	DISCORDANT IMB-TO-MONO	1		EIF2B1	DISCORDANT MONO-TO-IMB	1		DOCK11	DISCORDANT IMB-TO-MONO	1		EEF1AKNMT	DISCORDANT MONO-TO-IMB	2		COPE	CONCORDANT	1
CBARP	CONCORDANT	1		ANKLE1	DISCORDANT IMB-TO-MONO	2		CYBRD1	CONCORDANT	8		CHPF	DISCORDANT IMB-TO-MONO	2		ENC1	DISCORDANT IMB-TO-MONO	1		EIF2S3B	CONCORDANT	4		DNAH17/DNAH17-AS1	CONCORDANT	31		EIF4B/AC068888.1	CONCORDANT	3		DOCK2	CONCORDANT	7		EEF1D	CONCORDANT	2		COPE	DISCORDANT MONO-TO-IMB	1
CBARP	DISCORDANT IMB-TO-MONO	1		ANKLE1	DISCORDANT MONO-TO-IMB	1		CYBRD1	DISCORDANT IMB-TO-MONO	1		CHRNE/MINK1	CONCORDANT	2		ENDOD1	CONCORDANT	3		EIF2S3B	DISCORDANT MONO-TO-IMB	1		DNAH17/DNAH17-AS1	DISCORDANT IMB-TO-MONO	1		EIF4B/AC068888.1	DISCORDANT MONO-TO-IMB	1		DOCK2	DISCORDANT MONO-TO-IMB	1		EEF1D	DISCORDANT IMB-TO-MONO	1		COQ4	CONCORDANT	9
CBWD1	CONCORDANT	2		ANKLE2	CONCORDANT	3		CYREN/TMEM140	CONCORDANT	5		CHRNE/MINK1	DISCORDANT IMB-TO-MONO	1		ENDOD1	DISCORDANT MONO-TO-IMB	3		EIF4B/AC068888.1	CONCORDANT	2		DNAJB6	CONCORDANT	1		EIF4EBP2	CONCORDANT	7		DOCK8	CONCORDANT	5		EEF1D/AC067930.1/AC067930.5	DISCORDANT IMB-TO-MONO	1		COQ4	DISCORDANT IMB-TO-MONO	1
CBWD1	DISCORDANT MONO-TO-IMB	1		ANKLE2	DISCORDANT IMB-TO-MONO	1		CYREN/TMEM140	DISCORDANT IMB-TO-MONO	1		CHST11	CONCORDANT	5		ENPP2	DISCORDANT IMB-TO-MONO	1		EIF4B/AC068888.1	DISCORDANT MONO-TO-IMB	2		DNAJB6	DISCORDANT MONO-TO-IMB	1		EIF4EBP2	DISCORDANT MONO-TO-IMB	1		DOCK8	DISCORDANT MONO-TO-IMB	1		EFR3A	CONCORDANT	4		COTL1	CONCORDANT	3
CCDC47/DDX42	DISCORDANT MONO-TO-IMB	1		ANKLE2	DISCORDANT MONO-TO-IMB	1		DBN1	CONCORDANT	3		CHST11	DISCORDANT IMB-TO-MONO	1		ENTR1	CONCORDANT	7		EIF4EBP2	CONCORDANT	7		DNAJC10	CONCORDANT	9		EIF4G1	CONCORDANT	1		DPP9	CONCORDANT	1		EFR3A	DISCORDANT IMB-TO-MONO	1		COTL1	DISCORDANT IMB-TO-MONO	1
CCDC57	CONCORDANT	25		ANKMY2	CONCORDANT	3		DBN1	DISCORDANT IMB-TO-MONO	1		CHST11	DISCORDANT MONO-TO-IMB	1		ENTR1	DISCORDANT MONO-TO-IMB	1		EIF4EBP2	DISCORDANT MONO-TO-IMB	1		DNAJC10	DISCORDANT MONO-TO-IMB	1		EIF4G1	DISCORDANT MONO-TO-IMB	1		DPP9	DISCORDANT MONO-TO-IMB	1		EHMT2	CONCORDANT	1		COX15/CUTC/AL133353.2	CONCORDANT	4
CCDC57	DISCORDANT MONO-TO-IMB	1		ANKMY2	DISCORDANT IMB-TO-MONO	1		DCAF8/AL139011.2	CONCORDANT	2		CIAO2A	CONCORDANT	4		EPDR1/SFRP4	CONCORDANT	3		EIF4G1	CONCORDANT	3		DNAJC18	DISCORDANT MONO-TO-IMB	1		EIF4G2/CTR9	DISCORDANT MONO-TO-IMB	1		DPYSL2	CONCORDANT	4		EHMT2	DISCORDANT MONO-TO-IMB	1		COX15/CUTC/AL133353.2	DISCORDANT MONO-TO-IMB	1
CCDC57/AC129510.1	CONCORDANT	4		ANKRA2	DISCORDANT IMB-TO-MONO	1		DCAF8/AL139011.2	DISCORDANT MONO-TO-IMB	1		CIAO2A	DISCORDANT MONO-TO-IMB	1		EPDR1/SFRP4	DISCORDANT IMB-TO-MONO	1		EIF4G1	DISCORDANT MONO-TO-IMB	1		DNHD1	CONCORDANT	6		ELOF1	DISCORDANT IMB-TO-MONO	1		DPYSL2	DISCORDANT MONO-TO-IMB	1		EIF2AK2	CONCORDANT	54		CPNE3/CNGB3	CONCORDANT	7
CCDC57/AC129510.1	DISCORDANT MONO-TO-IMB	1		ANKRD10	CONCORDANT	24		DCP1A	CONCORDANT	4		CICP14	CONCORDANT	2		ERI1	CONCORDANT	6		EIF5B	CONCORDANT	2		DNHD1	DISCORDANT MONO-TO-IMB	1		EPS8	CONCORDANT	1		DTX3L	CONCORDANT	7		EIF2AK2	DISCORDANT MONO-TO-IMB	1		CPNE3/CNGB3	DISCORDANT IMB-TO-MONO	1
CCDC6	CONCORDANT	5		ANKRD10	DISCORDANT IMB-TO-MONO	1		DCP1A	DISCORDANT MONO-TO-IMB	1		CICP14	DISCORDANT IMB-TO-MONO	1		ERI1	DISCORDANT IMB-TO-MONO	1		EIF5B	DISCORDANT MONO-TO-IMB	1		DOCK11	DISCORDANT MONO-TO-IMB	1		EPS8	DISCORDANT MONO-TO-IMB	1		DTX3L	DISCORDANT IMB-TO-MONO	1		EIF2AK4	CONCORDANT	6		CPNE7	CONCORDANT	13
CCDC6	DISCORDANT MONO-TO-IMB	1		ANKRD10	DISCORDANT MONO-TO-IMB	1		DDX11	CONCORDANT	4		CIITA	CONCORDANT	32		ERICH1	CONCORDANT	7		EML4	CONCORDANT	6		DOCK6/AC011472.1	CONCORDANT	2		EPSTI1	CONCORDANT	5		DUS1L	DISCORDANT IMB-TO-MONO	1		EIF2AK4	DISCORDANT MONO-TO-IMB	1		CPNE7	DISCORDANT MONO-TO-IMB	1
CCDC74B	CONCORDANT	1		ANKRD10/ANKRD10-IT1	CONCORDANT	10		DDX11	DISCORDANT MONO-TO-IMB	2		CIITA	DISCORDANT IMB-TO-MONO	2		ERICH1	DISCORDANT IMB-TO-MONO	1		EML4	DISCORDANT IMB-TO-MONO	1		DOCK6/AC011472.1	DISCORDANT MONO-TO-IMB	1		EPSTI1	DISCORDANT IMB-TO-MONO	1		DUSP16	CONCORDANT	5		EIF2B1	CONCORDANT	16		CR1	CONCORDANT	8
CCDC74B	DISCORDANT IMB-TO-MONO	2		ANKRD10/ANKRD10-IT1	DISCORDANT MONO-TO-IMB	1		DDX51	DISCORDANT IMB-TO-MONO	1		CIPC/AC007375.1	CONCORDANT	6		ERN1	CONCORDANT	15		EPHA5/AC115223.1	DISCORDANT MONO-TO-IMB	1		DOK3/AC145098.1	CONCORDANT	3		ERAP1	CONCORDANT	6		DUSP16	DISCORDANT IMB-TO-MONO	1		EIF2B1	DISCORDANT MONO-TO-IMB	1		CR1	DISCORDANT IMB-TO-MONO	1
CCDC88A	DISCORDANT IMB-TO-MONO	1		ANKRD11	CONCORDANT	6		DGKH	CONCORDANT	11		CIPC/AC007375.1	DISCORDANT MONO-TO-IMB	1		ERN1	DISCORDANT IMB-TO-MONO	1		EPSTI1	CONCORDANT	6		DOK3/AC145098.1	DISCORDANT MONO-TO-IMB	1		ERAP1	DISCORDANT IMB-TO-MONO	2		DUSP3	CONCORDANT	6		EIF2S3B	CONCORDANT	4		CR2	CONCORDANT	8
CCDC88A/AC012358.3	CONCORDANT	3		ANKRD11	DISCORDANT IMB-TO-MONO	2		DGKH	DISCORDANT MONO-TO-IMB	1		CIRBP	CONCORDANT	4		ESR2	CONCORDANT	4		EPSTI1	DISCORDANT IMB-TO-MONO	1		DTWD2/PTMAP2	DISCORDANT IMB-TO-MONO	1		ERAP2/AC009126.1	CONCORDANT	11		DUSP3	DISCORDANT MONO-TO-IMB	2		EIF2S3B	DISCORDANT IMB-TO-MONO	1		CR2	DISCORDANT IMB-TO-MONO	1
CCDC88A/AC012358.3	DISCORDANT IMB-TO-MONO	1		ANKRD11	DISCORDANT MONO-TO-IMB	2		DHCR7	CONCORDANT	10		CIRBP	DISCORDANT IMB-TO-MONO	1		ESR2	DISCORDANT IMB-TO-MONO	1		EPSTI1	DISCORDANT MONO-TO-IMB	1		DUSP22	CONCORDANT	4		ERAP2/AC009126.1	DISCORDANT MONO-TO-IMB	1		DUX4L50	CONCORDANT	16		EIF3A	CONCORDANT	2		CSNK1E/TPTEP2-CSNK1E	DISCORDANT IMB-TO-MONO	1
CCDC88B	CONCORDANT	2		ANKRD16	DISCORDANT IMB-TO-MONO	1		DHCR7	DISCORDANT IMB-TO-MONO	1		CKAP2	CONCORDANT	5		ESRRA	DISCORDANT MONO-TO-IMB	1		ERI1	CONCORDANT	6		DUSP22	DISCORDANT MONO-TO-IMB	1		ERICH5	DISCORDANT IMB-TO-MONO	1		DUX4L50	DISCORDANT IMB-TO-MONO	2		EIF3A	DISCORDANT IMB-TO-MONO	1		CSNK2B/AL662899.2	CONCORDANT	1
CCDC88B	DISCORDANT IMB-TO-MONO	1		ANKRD16	DISCORDANT MONO-TO-IMB	1		DHX37	CONCORDANT	6		CKAP2	DISCORDANT IMB-TO-MONO	1		FAAP100	CONCORDANT	6		ERI1	DISCORDANT MONO-TO-IMB	1		DUSP4	CONCORDANT	10		ETAA1	CONCORDANT	6		DYNLL1	DISCORDANT MONO-TO-IMB	1		EIF3F	DISCORDANT MONO-TO-IMB	1		CSNK2B/AL662899.2	DISCORDANT IMB-TO-MONO	1
CCDC92	CONCORDANT	3		ANKRD18B	CONCORDANT	4		DHX37	DISCORDANT IMB-TO-MONO	1		CKAP2L	DISCORDANT IMB-TO-MONO	1		FAAP100	DISCORDANT IMB-TO-MONO	1		ERICH1	CONCORDANT	1		DUSP4	DISCORDANT MONO-TO-IMB	1		ETAA1	DISCORDANT IMB-TO-MONO	1		DYNLT3/AF241726.2	DISCORDANT IMB-TO-MONO	1		EIF4B/AC068888.1	CONCORDANT	4		CSRNP1	CONCORDANT	5
CCDC92	DISCORDANT MONO-TO-IMB	1		ANKRD18B	DISCORDANT IMB-TO-MONO	1		DLST	CONCORDANT	7		CLEC17A	CONCORDANT	19		FADS2/FADS1	CONCORDANT	2		ERICH1	DISCORDANT MONO-TO-IMB	2		DVL2	CONCORDANT	3		ETFA/TMEM266	DISCORDANT IMB-TO-MONO	1		EBP/AF196969.1	DISCORDANT IMB-TO-MONO	1		EIF4B/AC068888.1	DISCORDANT MONO-TO-IMB	1		CSRNP1	DISCORDANT IMB-TO-MONO	1
CCSER1	CONCORDANT	1		ANKRD18CP/AL590705.1	CONCORDANT	53		DLST	DISCORDANT IMB-TO-MONO	1		CLEC17A	DISCORDANT MONO-TO-IMB	1		FADS2/FADS1	DISCORDANT IMB-TO-MONO	1		EXD2/AL359317.1	DISCORDANT MONO-TO-IMB	1		DVL2	DISCORDANT IMB-TO-MONO	1		ETS2	CONCORDANT	5		EDA2R	CONCORDANT	1		EIF4G1	CONCORDANT	2		CSRNP1	DISCORDANT MONO-TO-IMB	1
CCSER1	DISCORDANT MONO-TO-IMB	2		ANKRD18CP/AL590705.1	DISCORDANT MONO-TO-IMB	2		DNAJC10	CONCORDANT	10		CLHC1	CONCORDANT	2		FADS2/FEN1	DISCORDANT MONO-TO-IMB	1		EXOC5P1	DISCORDANT MONO-TO-IMB	1		EARS2	CONCORDANT	6		ETS2	DISCORDANT MONO-TO-IMB	1		EDA2R	DISCORDANT IMB-TO-MONO	1		EIF4G1	DISCORDANT MONO-TO-IMB	1		CTBP1	CONCORDANT	12
CD151/POLR2L	CONCORDANT	5		ANKRD28	CONCORDANT	3		DNAJC10	DISCORDANT MONO-TO-IMB	1		CLHC1	DISCORDANT IMB-TO-MONO	1		FAM111A	CONCORDANT	18		EXOG	CONCORDANT	4		EARS2	DISCORDANT MONO-TO-IMB	1		EXOC5P1	DISCORDANT MONO-TO-IMB	1		EEF1A1	CONCORDANT	7		ELAC2	CONCORDANT	3		CTBP1	DISCORDANT MONO-TO-IMB	1
CD151/POLR2L	DISCORDANT MONO-TO-IMB	1		ANKRD28	DISCORDANT IMB-TO-MONO	1		DNTTIP2	CONCORDANT	4		CLIC4	CONCORDANT	3		FAM111A	DISCORDANT MONO-TO-IMB	1		EXOG	DISCORDANT IMB-TO-MONO	1		EDA2R	CONCORDANT	5		EXOC7/ZACN	CONCORDANT	1		EEF1A1	DISCORDANT IMB-TO-MONO	1		ELAC2	DISCORDANT IMB-TO-MONO	1		CTBP2	CONCORDANT	41
CD248/AP001107.3	CONCORDANT	1		ANKRD33B	CONCORDANT	1		DNTTIP2	DISCORDANT IMB-TO-MONO	1		CLIC4	DISCORDANT IMB-TO-MONO	1		FAM192A	CONCORDANT	31		EXOSC10	CONCORDANT	1		EDA2R	DISCORDANT MONO-TO-IMB	1		EXOC7/ZACN	DISCORDANT MONO-TO-IMB	1		EEF1A1P5	CONCORDANT	2		ELL2	CONCORDANT	8		CTBP2	DISCORDANT MONO-TO-IMB	2
CD248/AP001107.3	DISCORDANT IMB-TO-MONO	1		ANKRD33B	DISCORDANT MONO-TO-IMB	1		DOCK11	CONCORDANT	2		CLIP2	CONCORDANT	3		FAM192A	DISCORDANT MONO-TO-IMB	1		EXOSC10	DISCORDANT IMB-TO-MONO	1		EDEM1	CONCORDANT	23		EZR	CONCORDANT	3		EEF1A1P5	DISCORDANT MONO-TO-IMB	1		ELL2	DISCORDANT MONO-TO-IMB	1		CTSB	CONCORDANT	16
CD320	DISCORDANT MONO-TO-IMB	1		ANKS1A	CONCORDANT	5		DOCK11	DISCORDANT MONO-TO-IMB	1		CLIP2	DISCORDANT IMB-TO-MONO	1		FAM192A/AC009090.6	CONCORDANT	5		EXOSC9	DISCORDANT IMB-TO-MONO	1		EDEM1	DISCORDANT IMB-TO-MONO	1		EZR	DISCORDANT MONO-TO-IMB	1		EFR3A	CONCORDANT	3		EML3	CONCORDANT	3		CTSB	DISCORDANT MONO-TO-IMB	1
CD44	CONCORDANT	5		ANKS1A	DISCORDANT IMB-TO-MONO	1		DOCK8	CONCORDANT	2		CLPB/AP000593.4	CONCORDANT	19		FAM192A/AC009090.6	DISCORDANT MONO-TO-IMB	1		FADS2	CONCORDANT	5		EEF1A1P5	CONCORDANT	1		FAAP20	CONCORDANT	1		EFR3A	DISCORDANT IMB-TO-MONO	1		EML3	DISCORDANT MONO-TO-IMB	2		CTSC	CONCORDANT	28
CD44	DISCORDANT IMB-TO-MONO	1		AP000943.2/AP000943.3	CONCORDANT	2		DOCK8	DISCORDANT MONO-TO-IMB	1		CLPB/AP000593.4	DISCORDANT IMB-TO-MONO	1		FAM192BP	CONCORDANT	2		FADS2	DISCORDANT IMB-TO-MONO	2		EEF1A1P5	DISCORDANT IMB-TO-MONO	1		FAAP20	DISCORDANT IMB-TO-MONO	1		EIF2B1	CONCORDANT	15		EML4	CONCORDANT	6		CTSC	DISCORDANT IMB-TO-MONO	1
CDC123	CONCORDANT	1		AP000943.2/AP000943.3	DISCORDANT IMB-TO-MONO	3		DOK3	CONCORDANT	9		CLPX	CONCORDANT	11		FAM192BP	DISCORDANT IMB-TO-MONO	1		FAM111A	CONCORDANT	14		EEF1AKNMT	CONCORDANT	4		FAM102A	CONCORDANT	7		EIF2B1	DISCORDANT IMB-TO-MONO	2		EML4	DISCORDANT IMB-TO-MONO	1		CTSZ	CONCORDANT	21
CDC123	DISCORDANT IMB-TO-MONO	1		AP001324.1	CONCORDANT	3		DOK3	DISCORDANT MONO-TO-IMB	1		CLPX	DISCORDANT MONO-TO-IMB	1		FAM45A	CONCORDANT	4		FAM111A	DISCORDANT IMB-TO-MONO	4		EEF1AKNMT	DISCORDANT IMB-TO-MONO	1		FAM102A	DISCORDANT IMB-TO-MONO	1		EIF2D/RASSF5	CONCORDANT	4		ENC1	CONCORDANT	3		CTSZ	DISCORDANT MONO-TO-IMB	1
CDC20P1/AL513318.2	DISCORDANT IMB-TO-MONO	3		AP001324.1	DISCORDANT MONO-TO-IMB	1		DOT1L	CONCORDANT	3		CLUH	CONCORDANT	2		FAM45A	DISCORDANT MONO-TO-IMB	1		FAM126B/AC005037.1	CONCORDANT	10		EEF2	CONCORDANT	5		FAM120B	CONCORDANT	1		EIF2D/RASSF5	DISCORDANT MONO-TO-IMB	1		ENC1	DISCORDANT IMB-TO-MONO	1		CUL7/KLC4	CONCORDANT	1
CDC34	CONCORDANT	4		AP002954.1	CONCORDANT	9		DOT1L	DISCORDANT MONO-TO-IMB	1		CLUH	DISCORDANT MONO-TO-IMB	1		FAM78A	CONCORDANT	5		FAM126B/AC005037.1	DISCORDANT MONO-TO-IMB	1		EEF2	DISCORDANT MONO-TO-IMB	1		FAM120B	DISCORDANT MONO-TO-IMB	1		EIF2S3B	CONCORDANT	3		ENDOG/SPOUT1/AL441992.2	CONCORDANT	2		CUL7/KLC4	DISCORDANT IMB-TO-MONO	1
CDC34	DISCORDANT IMB-TO-MONO	1		AP002954.1	DISCORDANT MONO-TO-IMB	3		DPP3	DISCORDANT IMB-TO-MONO	1		CMAHP/AL133268.4	CONCORDANT	4		FAM78A	DISCORDANT MONO-TO-IMB	1		FAM192BP	DISCORDANT IMB-TO-MONO	3		EFR3A	CONCORDANT	5		FAM126B/AC005037.1	CONCORDANT	12		EIF2S3B	DISCORDANT MONO-TO-IMB	1		ENDOG/SPOUT1/AL441992.2	DISCORDANT IMB-TO-MONO	1		CWF19L1/AL138921.1	CONCORDANT	10
CDC37L1	CONCORDANT	4		AP003066.1	CONCORDANT	18		DPY19L1P1	CONCORDANT	1		CMAHP/AL133268.4	DISCORDANT IMB-TO-MONO	2		FAS	CONCORDANT	8		FBXW2	CONCORDANT	3		EFR3A	DISCORDANT IMB-TO-MONO	1		FAM126B/AC005037.1	DISCORDANT MONO-TO-IMB	1		EIF4B/AC068888.1	CONCORDANT	4		ENGASE	CONCORDANT	13		CWF19L1/AL138921.1	DISCORDANT MONO-TO-IMB	1
CDC37L1	DISCORDANT IMB-TO-MONO	1		AP003066.1	DISCORDANT IMB-TO-MONO	1		DPY19L1P1	DISCORDANT MONO-TO-IMB	2		CMIP	DISCORDANT IMB-TO-MONO	1		FAS	DISCORDANT MONO-TO-IMB	1		FBXW2	DISCORDANT MONO-TO-IMB	1		EIF2AK4	CONCORDANT	8		FAM160A2	CONCORDANT	1		EIF4B/AC068888.1	DISCORDANT MONO-TO-IMB	1		ENGASE	DISCORDANT IMB-TO-MONO	2		CXorf38	DISCORDANT MONO-TO-IMB	2
CDC42/AL031281.2	CONCORDANT	2		AP006621.3	CONCORDANT	24		DRAM1	CONCORDANT	3		CNN2/AC011558.1	CONCORDANT	3		FCER2	CONCORDANT	118		FCER2	CONCORDANT	30		EIF2AK4	DISCORDANT IMB-TO-MONO	1		FAM160A2	DISCORDANT IMB-TO-MONO	1		EIF4EBP2	CONCORDANT	4		ENTPD5	CONCORDANT	9		CXorf56	CONCORDANT	17
CDC42/AL031281.2	DISCORDANT IMB-TO-MONO	1		AP006621.3	DISCORDANT IMB-TO-MONO	1		DRAM1	DISCORDANT IMB-TO-MONO	1		CNN2/AC011558.1	DISCORDANT IMB-TO-MONO	1		FCER2	DISCORDANT IMB-TO-MONO	1		FCER2	DISCORDANT IMB-TO-MONO	1		EIF2D/RASSF5	CONCORDANT	5		FAM192A	CONCORDANT	6		EIF4EBP2	DISCORDANT IMB-TO-MONO	1		ENTPD5	DISCORDANT IMB-TO-MONO	1		CXorf56	DISCORDANT MONO-TO-IMB	1
CDC42EP4	CONCORDANT	5		AP1B1	CONCORDANT	2		DUSP10	CONCORDANT	4		CNN2/AC011558.1	DISCORDANT MONO-TO-IMB	1		FCER2	DISCORDANT MONO-TO-IMB	4		FKBP5	CONCORDANT	3		EIF2D/RASSF5	DISCORDANT MONO-TO-IMB	1		FAM192A	DISCORDANT MONO-TO-IMB	2		EIF4EBP2	DISCORDANT MONO-TO-IMB	1		EP400P1	CONCORDANT	5		CYB5D2/ANKFY1	CONCORDANT	7
CDC42EP4	DISCORDANT IMB-TO-MONO	1		AP1B1	DISCORDANT MONO-TO-IMB	1		DUSP10	DISCORDANT MONO-TO-IMB	1		CNOT6L	CONCORDANT	7		FGFRL1	CONCORDANT	3		FKBP5	DISCORDANT MONO-TO-IMB	1		EIF4G3	DISCORDANT MONO-TO-IMB	1		FAM193B	CONCORDANT	1		EIF5AL1	DISCORDANT MONO-TO-IMB	1		EP400P1	DISCORDANT IMB-TO-MONO	1		CYB5D2/ANKFY1	DISCORDANT IMB-TO-MONO	1
CDCA7	DISCORDANT IMB-TO-MONO	1		AP1M1	CONCORDANT	1		EARS2	CONCORDANT	6		CNOT6L	DISCORDANT IMB-TO-MONO	1		FGFRL1	DISCORDANT IMB-TO-MONO	1		FLVCR1-DT	CONCORDANT	1		EIPR1	CONCORDANT	1		FAM193B	DISCORDANT MONO-TO-IMB	1		ELF4	CONCORDANT	1		EPHX1/AL591895.1	CONCORDANT	4		CYP1B1	CONCORDANT	4
CDH2	CONCORDANT	1		AP1M1	DISCORDANT IMB-TO-MONO	1		EARS2	DISCORDANT MONO-TO-IMB	1		COL4A2	CONCORDANT	4		FNBP1	CONCORDANT	96		FLVCR1-DT	DISCORDANT MONO-TO-IMB	1		EIPR1	DISCORDANT IMB-TO-MONO	1		FAM220A/AC009412.1	CONCORDANT	5		ELF4	DISCORDANT IMB-TO-MONO	1		EPHX1/AL591895.1	DISCORDANT IMB-TO-MONO	1		CYP1B1	DISCORDANT IMB-TO-MONO	1
CDH2	DISCORDANT MONO-TO-IMB	1		AP1S2	CONCORDANT	8		ECHS1	CONCORDANT	3		COL4A2	DISCORDANT IMB-TO-MONO	1		FNBP1	DISCORDANT IMB-TO-MONO	1		FLYWCH1	CONCORDANT	20		EMBP1	CONCORDANT	2		FAM220A/AC009412.1	DISCORDANT MONO-TO-IMB	1		ENDOD1	CONCORDANT	7		EPRS	CONCORDANT	4		DCAF12/AL354989.1	DISCORDANT MONO-TO-IMB	1
CDK10	CONCORDANT	11		AP1S2	DISCORDANT IMB-TO-MONO	1		ECHS1	DISCORDANT MONO-TO-IMB	1		COL4A3/AC097662.1	CONCORDANT	11		FNBP1	DISCORDANT MONO-TO-IMB	1		FLYWCH1	DISCORDANT IMB-TO-MONO	1		EMBP1	DISCORDANT MONO-TO-IMB	2		FAM30A	CONCORDANT	15		ENDOD1	DISCORDANT MONO-TO-IMB	1		EPRS	DISCORDANT IMB-TO-MONO	1		DCPS/AP001318.2	DISCORDANT IMB-TO-MONO	1
CDK10	DISCORDANT IMB-TO-MONO	1		AP1S2	DISCORDANT MONO-TO-IMB	2		EDEM1	CONCORDANT	18		COL4A3/AC097662.1	DISCORDANT MONO-TO-IMB	1		FNTA	DISCORDANT MONO-TO-IMB	1		FNBP1	CONCORDANT	109		EMC10/AC020909.3	CONCORDANT	2		FAM30A	DISCORDANT IMB-TO-MONO	2		ENOSF1	CONCORDANT	16		ERO1A/AL133453.1	DISCORDANT IMB-TO-MONO	1		DDOST	CONCORDANT	2
CDK11A/AL031282.2	CONCORDANT	6		AP2A2	CONCORDANT	5		EDEM1	DISCORDANT MONO-TO-IMB	1		COLGALT1	CONCORDANT	4		FOXK2/WDR45B	CONCORDANT	11		FNBP1	DISCORDANT MONO-TO-IMB	4		EMC10/AC020909.3	DISCORDANT MONO-TO-IMB	1		FAM45A	CONCORDANT	3		ENOSF1	DISCORDANT IMB-TO-MONO	1		ESPL1	CONCORDANT	4		DDOST	DISCORDANT MONO-TO-IMB	1
CDK11A/AL031282.2	DISCORDANT MONO-TO-IMB	1		AP2A2	DISCORDANT IMB-TO-MONO	1		EEF2K	CONCORDANT	6		COLGALT1	DISCORDANT MONO-TO-IMB	1		FOXK2/WDR45B	DISCORDANT IMB-TO-MONO	1		FOPNL	CONCORDANT	11		ENAM/JCHAIN	DISCORDANT IMB-TO-MONO	1		FAM45A	DISCORDANT IMB-TO-MONO	1		EP400P1	CONCORDANT	1		ESPL1	DISCORDANT IMB-TO-MONO	1		DDX21	DISCORDANT MONO-TO-IMB	1
CDKN2D	DISCORDANT IMB-TO-MONO	1		AP3B1	CONCORDANT	3		EEF2K	DISCORDANT IMB-TO-MONO	1		COMMD7/FO393400.1	DISCORDANT IMB-TO-MONO	1		FRG1	CONCORDANT	14		FOPNL	DISCORDANT MONO-TO-IMB	1		ENDOD1	CONCORDANT	5		FAS/ACTA2/AL157394.2	DISCORDANT IMB-TO-MONO	1		EP400P1	DISCORDANT MONO-TO-IMB	2		ESPNL	DISCORDANT IMB-TO-MONO	1		DDX31	CONCORDANT	2
CDYL	DISCORDANT MONO-TO-IMB	1		AP3B1	DISCORDANT MONO-TO-IMB	1		EFHC1/TRAM2	CONCORDANT	6		CORO1B	CONCORDANT	2		FRG1	DISCORDANT IMB-TO-MONO	1		FRG1DP	CONCORDANT	1		ENDOD1	DISCORDANT IMB-TO-MONO	1		FBH1/AL137186.2	DISCORDANT MONO-TO-IMB	1		EPB41	CONCORDANT	6		ETAA1	CONCORDANT	3		DDX31	DISCORDANT IMB-TO-MONO	1
CEMIP/AC027808.1	CONCORDANT	3		AP4B1	DISCORDANT IMB-TO-MONO	1		EFHC1/TRAM2	DISCORDANT MONO-TO-IMB	1		CORO1B	DISCORDANT MONO-TO-IMB	1		FRG1FP	CONCORDANT	9		FRG1DP	DISCORDANT IMB-TO-MONO	1		ENO3	CONCORDANT	2		FBRSL1	CONCORDANT	1		EPB41	DISCORDANT MONO-TO-IMB	1		ETAA1	DISCORDANT MONO-TO-IMB	1		DDX41	CONCORDANT	2
CEMIP/AC027808.1	DISCORDANT MONO-TO-IMB	1		AP5M1	DISCORDANT MONO-TO-IMB	1		EFR3A	CONCORDANT	3		COX4I1	CONCORDANT	32		FRG1FP	DISCORDANT MONO-TO-IMB	1		FRG1EP	DISCORDANT IMB-TO-MONO	2		ENO3	DISCORDANT MONO-TO-IMB	1		FBRSL1	DISCORDANT IMB-TO-MONO	1		ERAP1	CONCORDANT	6		ETF1	CONCORDANT	1		DDX41	DISCORDANT IMB-TO-MONO	1
CENPBD1P1	CONCORDANT	8		APBB3	CONCORDANT	2		EFR3A	DISCORDANT IMB-TO-MONO	1		COX4I1	DISCORDANT IMB-TO-MONO	1		FRG1GP	CONCORDANT	17		FRG1GP	CONCORDANT	1		ENO3/PFN1	DISCORDANT MONO-TO-IMB	1		FBXL18/AC092171.2	CONCORDANT	7		ERAP1	DISCORDANT MONO-TO-IMB	1		ETF1	DISCORDANT IMB-TO-MONO	1		DDX49/AC002985.1	DISCORDANT MONO-TO-IMB	1
CENPBD1P1	DISCORDANT IMB-TO-MONO	1		APBB3	DISCORDANT MONO-TO-IMB	1		EIF2B1	CONCORDANT	13		CPNE7	CONCORDANT	20		FRG1GP	DISCORDANT IMB-TO-MONO	3		FRG1GP	DISCORDANT MONO-TO-IMB	1		ENOSF1	CONCORDANT	12		FBXL18/AC092171.2	DISCORDANT MONO-TO-IMB	2		ERAP2/AC009126.1	CONCORDANT	10		ETS1	CONCORDANT	4		DDX55	CONCORDANT	3
CEP89	CONCORDANT	12		APOBEC3A/APOBEC3B	DISCORDANT IMB-TO-MONO	1		EIF2B1	DISCORDANT MONO-TO-IMB	1		CPNE7	DISCORDANT IMB-TO-MONO	1		FRG1GP	DISCORDANT MONO-TO-IMB	1		FSCN1P1	CONCORDANT	2		ENOSF1	DISCORDANT IMB-TO-MONO	2		FGD3	CONCORDANT	4		ERAP2/AC009126.1	DISCORDANT MONO-TO-IMB	1		ETS1	DISCORDANT IMB-TO-MONO	1		DDX55	DISCORDANT MONO-TO-IMB	1
CEP89	DISCORDANT MONO-TO-IMB	1		APOBEC3A/APOBEC3B	DISCORDANT MONO-TO-IMB	1		EIF3F	DISCORDANT MONO-TO-IMB	1		CPNE7	DISCORDANT MONO-TO-IMB	2		FRG1KP	CONCORDANT	1		FSCN1P1	DISCORDANT IMB-TO-MONO	1		ENTPD1/ENTPD1-AS1/AL365273.1/AL365273.2	CONCORDANT	18		FGD3	DISCORDANT MONO-TO-IMB	1		ERI1	CONCORDANT	6		EXOC3	CONCORDANT	2		DFFA/AL354956.1	CONCORDANT	1
CERS2/AL590133.2	CONCORDANT	2		APPL2	CONCORDANT	3		EIF4B/AC068888.1	CONCORDANT	2		CREG1	CONCORDANT	3		FRG1KP	DISCORDANT MONO-TO-IMB	1		FTX/RF02123	DISCORDANT MONO-TO-IMB	1		ENTPD1/ENTPD1-AS1/AL365273.1/AL365273.2	DISCORDANT IMB-TO-MONO	1		FGFR1OP/Z94721.2	CONCORDANT	1		ERI1	DISCORDANT IMB-TO-MONO	1		EXOC3	DISCORDANT MONO-TO-IMB	1		DFFA/AL354956.1	DISCORDANT IMB-TO-MONO	1
CERS2/AL590133.2	DISCORDANT IMB-TO-MONO	1		APPL2	DISCORDANT IMB-TO-MONO	1		EIF4B/AC068888.1	DISCORDANT IMB-TO-MONO	2		CREG1	DISCORDANT MONO-TO-IMB	1		GABPB1-AS1	CONCORDANT	62		FURIN	CONCORDANT	2		EPM2A	DISCORDANT MONO-TO-IMB	1		FGFR1OP/Z94721.2	DISCORDANT IMB-TO-MONO	1		ERO1A/AL133453.1	DISCORDANT IMB-TO-MONO	1		FADD	DISCORDANT MONO-TO-IMB	1		DGKD	CONCORDANT	3
CFH	CONCORDANT	2		AQR	CONCORDANT	9		EIF4B/AC068888.1	DISCORDANT MONO-TO-IMB	1		CRY1	CONCORDANT	1		GABPB1-AS1	DISCORDANT MONO-TO-IMB	1		FURIN	DISCORDANT IMB-TO-MONO	1		ERAP1	CONCORDANT	10		FLT1	CONCORDANT	7		ESAM	CONCORDANT	3		FAM120A	CONCORDANT	5		DGKD	DISCORDANT MONO-TO-IMB	1
CFH	DISCORDANT IMB-TO-MONO	1		AQR	DISCORDANT MONO-TO-IMB	1		ELMSAN1	CONCORDANT	13		CRY1	DISCORDANT IMB-TO-MONO	3		GAN	CONCORDANT	8		FUT11	CONCORDANT	38		ERAP1	DISCORDANT MONO-TO-IMB	1		FLT1	DISCORDANT IMB-TO-MONO	1		ESAM	DISCORDANT MONO-TO-IMB	1		FAM120A	DISCORDANT IMB-TO-MONO	1		DGKI	CONCORDANT	4
CHCHD2	CONCORDANT	1		ARHGAP1	CONCORDANT	1		ELMSAN1	DISCORDANT IMB-TO-MONO	1		CRY2	CONCORDANT	1		GAN	DISCORDANT MONO-TO-IMB	1		FUT11	DISCORDANT IMB-TO-MONO	1		ERAP1/AC008906.1	CONCORDANT	5		FNBP1	CONCORDANT	64		ESR2	CONCORDANT	11		FAM126B	DISCORDANT MONO-TO-IMB	1		DGKI	DISCORDANT MONO-TO-IMB	1
CHCHD2	DISCORDANT IMB-TO-MONO	1		ARHGAP1	DISCORDANT MONO-TO-IMB	1		ELOVL5	CONCORDANT	11		CRY2	DISCORDANT MONO-TO-IMB	1		GANAB	CONCORDANT	1		FZD6	CONCORDANT	5		ERAP1/AC008906.1	DISCORDANT IMB-TO-MONO	1		FNBP1	DISCORDANT IMB-TO-MONO	1		ESR2	DISCORDANT MONO-TO-IMB	1		FAM126B/AC005037.1	CONCORDANT	11		DHCR24	CONCORDANT	5
CHCHD2	DISCORDANT MONO-TO-IMB	1		ARHGAP19/ARHGAP19-SLIT1	CONCORDANT	3		ELOVL5	DISCORDANT MONO-TO-IMB	1		CRYBB2P1	CONCORDANT	1		GANAB	DISCORDANT MONO-TO-IMB	1		FZD6	DISCORDANT IMB-TO-MONO	1		ERCC2	CONCORDANT	4		FNBP1	DISCORDANT MONO-TO-IMB	1		ETFA/TMEM266	DISCORDANT MONO-TO-IMB	1		FAM126B/AC005037.1	DISCORDANT IMB-TO-MONO	1		DHCR24	DISCORDANT MONO-TO-IMB	1
CHCHD3/AC008038.1	CONCORDANT	6		ARHGAP19/ARHGAP19-SLIT1	DISCORDANT IMB-TO-MONO	1		EME1/LRRC59	CONCORDANT	2		CRYBB2P1	DISCORDANT MONO-TO-IMB	3		GAR1	DISCORDANT IMB-TO-MONO	1		GABPB1-AS1	CONCORDANT	19		ERCC2	DISCORDANT MONO-TO-IMB	1		FNDC3B	CONCORDANT	5		ETV5	DISCORDANT MONO-TO-IMB	1		FAM126B/AC005037.1	DISCORDANT MONO-TO-IMB	1		DHX37	CONCORDANT	9
CHCHD3/AC008038.1	DISCORDANT IMB-TO-MONO	1		ARHGAP28	CONCORDANT	15		EME1/LRRC59	DISCORDANT MONO-TO-IMB	1		CRYZL1/AP000311.1	CONCORDANT	15		GAS6/GAS6-AS1	CONCORDANT	3		GABPB1-AS1	DISCORDANT MONO-TO-IMB	1		ERLIN1	DISCORDANT MONO-TO-IMB	1		FNDC3B	DISCORDANT MONO-TO-IMB	1		EXOC3	CONCORDANT	7		FAM13B/PKD2L2	CONCORDANT	1		DHX37	DISCORDANT IMB-TO-MONO	1
CHD8	DISCORDANT IMB-TO-MONO	2		ARHGAP28	DISCORDANT IMB-TO-MONO	5		ENDOD1	CONCORDANT	6		CRYZL1/AP000311.1	DISCORDANT MONO-TO-IMB	1		GAS6/GAS6-AS1	DISCORDANT IMB-TO-MONO	1		GART	CONCORDANT	2		EXOC3	CONCORDANT	6		FOSL2	DISCORDANT IMB-TO-MONO	1		EXOC3	DISCORDANT MONO-TO-IMB	1		FAM13B/PKD2L2	DISCORDANT IMB-TO-MONO	1		DLGAP4/DLGAP4-AS1	CONCORDANT	2
CHMP3	CONCORDANT	2		ARHGAP32	CONCORDANT	7		ENDOD1	DISCORDANT MONO-TO-IMB	1		CSRNP1	CONCORDANT	5		GIPC2/DNAJB4/AC103591.3	CONCORDANT	1		GART	DISCORDANT IMB-TO-MONO	1		EXOC3	DISCORDANT IMB-TO-MONO	1		FOXK2/WDR45B	CONCORDANT	3		EXOSC10	DISCORDANT MONO-TO-IMB	1		FAM192A	CONCORDANT	8		DLGAP4/DLGAP4-AS1	DISCORDANT IMB-TO-MONO	1
CHMP3	DISCORDANT IMB-TO-MONO	1		ARHGAP32	DISCORDANT IMB-TO-MONO	1		EP300	CONCORDANT	1		CSRNP1	DISCORDANT MONO-TO-IMB	1		GIPC2/DNAJB4/AC103591.3	DISCORDANT IMB-TO-MONO	1		GAS5	CONCORDANT	6		EXOC7/ZACN	CONCORDANT	1		FOXK2/WDR45B	DISCORDANT MONO-TO-IMB	1		FAM107B	CONCORDANT	7		FAM192A	DISCORDANT MONO-TO-IMB	1		DMTF1	CONCORDANT	7
CHPF	CONCORDANT	3		ARHGAP39	DISCORDANT MONO-TO-IMB	1		EP300	DISCORDANT IMB-TO-MONO	1		CSRP1	CONCORDANT	1		GJC1	CONCORDANT	24		GAS5	DISCORDANT MONO-TO-IMB	1		EXOC7/ZACN	DISCORDANT MONO-TO-IMB	1		FRG1	CONCORDANT	15		FAM107B	DISCORDANT MONO-TO-IMB	1		FAM20B	CONCORDANT	27		DMTF1	DISCORDANT MONO-TO-IMB	1
CHPF	DISCORDANT IMB-TO-MONO	1		ARHGAP44	DISCORDANT MONO-TO-IMB	1		EPB41	CONCORDANT	9		CSRP1	DISCORDANT IMB-TO-MONO	1		GJC1	DISCORDANT MONO-TO-IMB	1		GBP1	CONCORDANT	6		FAF2	CONCORDANT	2		FRG1	DISCORDANT IMB-TO-MONO	1		FAM111A	CONCORDANT	17		FAM20B	DISCORDANT MONO-TO-IMB	1		DNAAF5	CONCORDANT	4
CHRNE/MINK1	CONCORDANT	1		ARHGAP45	CONCORDANT	9		EPB41	DISCORDANT MONO-TO-IMB	1		CST3	CONCORDANT	2		GLRX5	CONCORDANT	2		GBP1	DISCORDANT IMB-TO-MONO	1		FAF2	DISCORDANT MONO-TO-IMB	1		FRG1EP	CONCORDANT	15		FAM111A	DISCORDANT MONO-TO-IMB	1		FAM30A	CONCORDANT	2		DNAAF5	DISCORDANT IMB-TO-MONO	1
CHRNE/MINK1	DISCORDANT IMB-TO-MONO	1		ARHGAP45	DISCORDANT IMB-TO-MONO	4		EPDR1/SFRP4	CONCORDANT	5		CST3	DISCORDANT IMB-TO-MONO	1		GLRX5	DISCORDANT MONO-TO-IMB	1		GGA2	CONCORDANT	7		FAM111A	CONCORDANT	17		FRG1EP	DISCORDANT IMB-TO-MONO	2		FAM120A	CONCORDANT	2		FAM30A	DISCORDANT MONO-TO-IMB	1		DNAAF5	DISCORDANT MONO-TO-IMB	1
CHSY3/AC008591.1	DISCORDANT IMB-TO-MONO	1		ARHGEF10L	CONCORDANT	1		EPDR1/SFRP4	DISCORDANT MONO-TO-IMB	1		CSTF1	CONCORDANT	7		GNG7	CONCORDANT	8		GGA2	DISCORDANT MONO-TO-IMB	1		FAM111A	DISCORDANT MONO-TO-IMB	2		FRG1FP	CONCORDANT	7		FAM120A	DISCORDANT MONO-TO-IMB	1		FAM45A	CONCORDANT	2		DNAJB6	DISCORDANT MONO-TO-IMB	1
CHSY3/AC008591.1	DISCORDANT MONO-TO-IMB	1		ARHGEF10L	DISCORDANT IMB-TO-MONO	2		EPM2A	DISCORDANT MONO-TO-IMB	1		CSTF1	DISCORDANT MONO-TO-IMB	1		GNG7	DISCORDANT IMB-TO-MONO	1		GLO1	CONCORDANT	1		FAM122C	DISCORDANT MONO-TO-IMB	1		FRG1FP	DISCORDANT IMB-TO-MONO	3		FAM126A	CONCORDANT	7		FAM45A	DISCORDANT MONO-TO-IMB	1		DNAJC16/AGMAT	CONCORDANT	6
CIAO2A	CONCORDANT	2		ARHGEF16	CONCORDANT	7		ERAP1	CONCORDANT	7		CTSB	CONCORDANT	21		GNPDA2	CONCORDANT	5		GLO1	DISCORDANT MONO-TO-IMB	1		FAM153C/AC136632.1	CONCORDANT	1		FRG1GP	CONCORDANT	15		FAM126A	DISCORDANT IMB-TO-MONO	1		FBXL18/AC092171.2	CONCORDANT	9		DNAJC16/AGMAT	DISCORDANT MONO-TO-IMB	1
CIAO2A	DISCORDANT IMB-TO-MONO	1		ARHGEF16	DISCORDANT MONO-TO-IMB	1		ERAP1	DISCORDANT IMB-TO-MONO	1		CTSB	DISCORDANT IMB-TO-MONO	1		GNPDA2	DISCORDANT IMB-TO-MONO	1		GLS	CONCORDANT	7		FAM153C/AC136632.1	DISCORDANT MONO-TO-IMB	1		FRG1GP	DISCORDANT IMB-TO-MONO	1		FAM126B	DISCORDANT MONO-TO-IMB	1		FBXL18/AC092171.2	DISCORDANT IMB-TO-MONO	2		DNMT1	CONCORDANT	1
CIB1	CONCORDANT	5		ARHGEF40	CONCORDANT	3		ERCC4	CONCORDANT	9		CTSB	DISCORDANT MONO-TO-IMB	1		GOLGA8A	CONCORDANT	7		GLS	DISCORDANT IMB-TO-MONO	1		FAM157C/AC133919.2	DISCORDANT IMB-TO-MONO	1		FRMD8	CONCORDANT	2		FAM192A	CONCORDANT	20		FBXO28	CONCORDANT	10		DNMT1	DISCORDANT MONO-TO-IMB	1
CIB1	DISCORDANT IMB-TO-MONO	2		ARHGEF40	DISCORDANT IMB-TO-MONO	1		ERCC4	DISCORDANT MONO-TO-IMB	1		CTSC	CONCORDANT	35		GOLGA8A	DISCORDANT IMB-TO-MONO	1		GLS	DISCORDANT MONO-TO-IMB	1		FAM192A	CONCORDANT	22		FRMD8	DISCORDANT MONO-TO-IMB	1		FAM192A	DISCORDANT MONO-TO-IMB	1		FBXO28	DISCORDANT MONO-TO-IMB	1		DOCK2	CONCORDANT	4
CIB1	DISCORDANT MONO-TO-IMB	1		ARHGEF5	CONCORDANT	3		ERO1B	CONCORDANT	2		CTSC	DISCORDANT MONO-TO-IMB	1		GOLT1B	CONCORDANT	26		GLYR1	CONCORDANT	8		FAM192A	DISCORDANT IMB-TO-MONO	4		FSCN1P1	CONCORDANT	2		FAM210A	CONCORDANT	2		FBXW7	CONCORDANT	1		DOCK2	DISCORDANT IMB-TO-MONO	1
CIRBP	CONCORDANT	3		ARHGEF5	DISCORDANT IMB-TO-MONO	1		ERO1B	DISCORDANT MONO-TO-IMB	1		CTSZ	CONCORDANT	31		GOLT1B	DISCORDANT MONO-TO-IMB	1		GLYR1	DISCORDANT IMB-TO-MONO	1		FAM192A/AC009090.6	CONCORDANT	2		FSCN1P1	DISCORDANT MONO-TO-IMB	1		FAM210A	DISCORDANT IMB-TO-MONO	1		FBXW7	DISCORDANT IMB-TO-MONO	1		DPP8	CONCORDANT	6
CIRBP	DISCORDANT MONO-TO-IMB	1		ARID3A	CONCORDANT	12		ESF1	CONCORDANT	2		CTSZ	DISCORDANT IMB-TO-MONO	1		GOT2	CONCORDANT	5		GNL3	CONCORDANT	7		FAM192A/AC009090.6	DISCORDANT MONO-TO-IMB	1		GATC	CONCORDANT	14		FAM50A	DISCORDANT IMB-TO-MONO	1		FCGR2C/AL590385.2	CONCORDANT	6		DPP8	DISCORDANT IMB-TO-MONO	1
CLDN4	CONCORDANT	3		ARID3A	DISCORDANT IMB-TO-MONO	1		ESF1	DISCORDANT MONO-TO-IMB	1		CUL7/KLC4	CONCORDANT	1		GOT2	DISCORDANT MONO-TO-IMB	1		GNL3	DISCORDANT MONO-TO-IMB	1		FAM214A	CONCORDANT	2		GATC	DISCORDANT MONO-TO-IMB	1		FAM78A	CONCORDANT	7		FCGR2C/AL590385.2	DISCORDANT MONO-TO-IMB	1		DTL	CONCORDANT	4
CLDN4	DISCORDANT IMB-TO-MONO	1		ARID3B	CONCORDANT	1		ESPL1	CONCORDANT	5		CUL7/KLC4	DISCORDANT IMB-TO-MONO	1		GPALPP1/AL359706.1	CONCORDANT	7		GOLGA3	CONCORDANT	18		FAM214A	DISCORDANT MONO-TO-IMB	1		GCH1	CONCORDANT	1		FAM78A	DISCORDANT MONO-TO-IMB	1		FCMR	CONCORDANT	3		DTL	DISCORDANT MONO-TO-IMB	1
CLMP	CONCORDANT	6		ARID3B	DISCORDANT IMB-TO-MONO	2		ESPL1	DISCORDANT MONO-TO-IMB	1		CUTC/ENTPD7/AL133353.2	CONCORDANT	2		GPALPP1/AL359706.1	DISCORDANT MONO-TO-IMB	1		GOLGA3	DISCORDANT IMB-TO-MONO	1		FAM86C2P	DISCORDANT MONO-TO-IMB	1		GCH1	DISCORDANT IMB-TO-MONO	1		FAM91A1	CONCORDANT	4		FCMR	DISCORDANT IMB-TO-MONO	1		DTX3L	CONCORDANT	10
CLMP	DISCORDANT IMB-TO-MONO	1		ARL10	CONCORDANT	9		EVC/CRMP1	CONCORDANT	4		CUTC/ENTPD7/AL133353.2	DISCORDANT IMB-TO-MONO	1		GPR132	CONCORDANT	3		GOLGA3	DISCORDANT MONO-TO-IMB	1		FBXO30/AL356599.1	CONCORDANT	1		GINS4/AC009630.1/AC009630.2	CONCORDANT	16		FAM91A1	DISCORDANT IMB-TO-MONO	1		FDFT1	CONCORDANT	4		DTX3L	DISCORDANT MONO-TO-IMB	1
CLMP/AP001970.1	CONCORDANT	1		ARL10	DISCORDANT IMB-TO-MONO	1		EVC/CRMP1	DISCORDANT MONO-TO-IMB	1		CUTC/ENTPD7/AL133353.2	DISCORDANT MONO-TO-IMB	1		GPR132	DISCORDANT MONO-TO-IMB	1		GPATCH2L	CONCORDANT	22		FBXO30/AL356599.1	DISCORDANT IMB-TO-MONO	1		GINS4/AC009630.1/AC009630.2	DISCORDANT IMB-TO-MONO	1		FASTK	DISCORDANT MONO-TO-IMB	1		FDFT1	DISCORDANT MONO-TO-IMB	1		DUSP5	CONCORDANT	3
CLMP/AP001970.1	DISCORDANT MONO-TO-IMB	1		ARL17A/LRRC37A2	CONCORDANT	11		EXOSC8	CONCORDANT	2		CWF19L1/AL138921.1	CONCORDANT	7		GPR65/AL157955.1	CONCORDANT	2		GPATCH2L	DISCORDANT MONO-TO-IMB	1		FCER2	CONCORDANT	103		GLO1	CONCORDANT	1		FBXO28	CONCORDANT	10		FECH	CONCORDANT	3		DUSP5	DISCORDANT IMB-TO-MONO	1
CLPTM1	CONCORDANT	3		ARL17A/LRRC37A2	DISCORDANT MONO-TO-IMB	1		EXOSC8	DISCORDANT IMB-TO-MONO	1		CWF19L1/AL138921.1	DISCORDANT MONO-TO-IMB	1		GPR65/AL157955.1	DISCORDANT IMB-TO-MONO	1		GPCPD1	CONCORDANT	20		FCER2	DISCORDANT IMB-TO-MONO	7		GLO1	DISCORDANT IMB-TO-MONO	1		FBXO28	DISCORDANT IMB-TO-MONO	1		FECH	DISCORDANT MONO-TO-IMB	1		DYNLL1	CONCORDANT	1
CLPTM1	DISCORDANT IMB-TO-MONO	1		ARMC1	CONCORDANT	7		FAM120B	CONCORDANT	1		CXorf56	CONCORDANT	19		GPRC5C	CONCORDANT	1		GPCPD1	DISCORDANT IMB-TO-MONO	1		FCGR2C/AL590385.2	CONCORDANT	14		GM2A	CONCORDANT	11		FBXO38	CONCORDANT	1		FEM1B	CONCORDANT	2		DYNLL1	DISCORDANT IMB-TO-MONO	1
CMPK1	CONCORDANT	3		ARMC1	DISCORDANT MONO-TO-IMB	1		FAM120B	DISCORDANT IMB-TO-MONO	1		CXorf56	DISCORDANT IMB-TO-MONO	1		GPRC5C	DISCORDANT IMB-TO-MONO	1		GPD2	CONCORDANT	4		FCGR2C/AL590385.2	DISCORDANT MONO-TO-IMB	1		GM2A	DISCORDANT MONO-TO-IMB	2		FBXO38	DISCORDANT MONO-TO-IMB	1		FEM1B	DISCORDANT IMB-TO-MONO	1		E4F1	CONCORDANT	1
CMPK1	DISCORDANT MONO-TO-IMB	1		ARMC10	CONCORDANT	6		FAM192A	CONCORDANT	11		CYB5RL/AL357673.1	CONCORDANT	5		GRK3	CONCORDANT	15		GPD2	DISCORDANT MONO-TO-IMB	1		FLNB	CONCORDANT	3		GMPR	CONCORDANT	2		FBXW2	CONCORDANT	3		FKBP5	CONCORDANT	3		E4F1	DISCORDANT IMB-TO-MONO	1
CMTM8/KRT18P15	CONCORDANT	4		ARMC10	DISCORDANT IMB-TO-MONO	1		FAM192A	DISCORDANT IMB-TO-MONO	1		CYB5RL/AL357673.1	DISCORDANT MONO-TO-IMB	1		GRK3	DISCORDANT MONO-TO-IMB	1		GPN1	DISCORDANT IMB-TO-MONO	1		FLNB	DISCORDANT MONO-TO-IMB	1		GMPR	DISCORDANT MONO-TO-IMB	1		FBXW2	DISCORDANT MONO-TO-IMB	1		FKBP5	DISCORDANT IMB-TO-MONO	1		EARS2	CONCORDANT	5
CMTM8/KRT18P15	DISCORDANT IMB-TO-MONO	1		ARMC7	CONCORDANT	1		FAM192A	DISCORDANT MONO-TO-IMB	1		CYC1	CONCORDANT	1		GSDMB	CONCORDANT	34		GPR153	CONCORDANT	6		FLVCR2/AC007182.1	CONCORDANT	1		GNB1L/RTL10	CONCORDANT	8		FCER2	CONCORDANT	135		FNIP1/AC008695.1	CONCORDANT	4		EARS2	DISCORDANT MONO-TO-IMB	1
CNDP2	CONCORDANT	3		ARMC7	DISCORDANT MONO-TO-IMB	1		FAM192BP	CONCORDANT	2		CYC1	DISCORDANT IMB-TO-MONO	1		GSDMB	DISCORDANT IMB-TO-MONO	1		GPR153	DISCORDANT IMB-TO-MONO	1		FLVCR2/AC007182.1	DISCORDANT MONO-TO-IMB	1		GNB1L/RTL10	DISCORDANT MONO-TO-IMB	1		FCER2	DISCORDANT IMB-TO-MONO	1		FNIP1/AC008695.1	DISCORDANT MONO-TO-IMB	1		EDEM1	CONCORDANT	24
CNDP2	DISCORDANT IMB-TO-MONO	1		ARMC9	CONCORDANT	6		FAM192BP	DISCORDANT MONO-TO-IMB	1		CYHR1	CONCORDANT	33		GTPBP2	CONCORDANT	10		GPR174	CONCORDANT	3		FNBP1	CONCORDANT	71		GNB4/AC007620.2	CONCORDANT	2		FCRL5	CONCORDANT	22		FNTA	DISCORDANT MONO-TO-IMB	1		EDEM1	DISCORDANT IMB-TO-MONO	1
CNN2	CONCORDANT	21		ARMC9	DISCORDANT IMB-TO-MONO	2		FAM30A	CONCORDANT	2		CYHR1	DISCORDANT IMB-TO-MONO	1		GTPBP2	DISCORDANT MONO-TO-IMB	1		GPR174	DISCORDANT IMB-TO-MONO	1		FNBP1	DISCORDANT IMB-TO-MONO	2		GNB4/AC007620.2	DISCORDANT IMB-TO-MONO	1		FCRL5	DISCORDANT MONO-TO-IMB	1		FRG1	CONCORDANT	9		EFCAB14	CONCORDANT	2
CNN2	DISCORDANT IMB-TO-MONO	2		ARPC2	CONCORDANT	5		FAM30A	DISCORDANT MONO-TO-IMB	1		CYP20A1	CONCORDANT	57		H1F0	CONCORDANT	3		GRK3	CONCORDANT	13		FNBP1	DISCORDANT MONO-TO-IMB	1		GNG2/AL358333.3	CONCORDANT	1		FDPS/RUSC1-AS1	CONCORDANT	2		FRG1	DISCORDANT IMB-TO-MONO	2		EFCAB14	DISCORDANT MONO-TO-IMB	1
CNN2	DISCORDANT MONO-TO-IMB	1		ARPC2	DISCORDANT MONO-TO-IMB	2		FAM89A	CONCORDANT	1		CYP20A1	DISCORDANT IMB-TO-MONO	1		H1F0	DISCORDANT IMB-TO-MONO	1		GRK3	DISCORDANT MONO-TO-IMB	1		FNDC3B	CONCORDANT	3		GNG2/AL358333.3	DISCORDANT MONO-TO-IMB	1		FDPS/RUSC1-AS1	DISCORDANT IMB-TO-MONO	1		FRG1	DISCORDANT MONO-TO-IMB	1		EFR3A	CONCORDANT	3
COA6-AS1	DISCORDANT MONO-TO-IMB	1		ARPP19	CONCORDANT	10		FAM89A	DISCORDANT IMB-TO-MONO	1		CYREN/TMEM140	CONCORDANT	11		H3F3B	CONCORDANT	3		GTPBP2	CONCORDANT	12		FNDC3B	DISCORDANT MONO-TO-IMB	1		GNL1	DISCORDANT IMB-TO-MONO	1		FLT1	CONCORDANT	6		FRG1DP	CONCORDANT	1		EFR3A	DISCORDANT IMB-TO-MONO	1
COL11A1	CONCORDANT	6		ARPP19	DISCORDANT IMB-TO-MONO	1		FASN	CONCORDANT	5		CYREN/TMEM140	DISCORDANT IMB-TO-MONO	1		H3F3B	DISCORDANT MONO-TO-IMB	1		GTPBP2	DISCORDANT IMB-TO-MONO	1		FOXJ3	CONCORDANT	1		GNL3	CONCORDANT	1		FLT1	DISCORDANT IMB-TO-MONO	1		FRG1DP	DISCORDANT MONO-TO-IMB	1		EHD1	CONCORDANT	10
COL11A1	DISCORDANT IMB-TO-MONO	1		ARSG	CONCORDANT	2		FASN	DISCORDANT IMB-TO-MONO	1		CYTIP	DISCORDANT IMB-TO-MONO	1		HAGH	DISCORDANT IMB-TO-MONO	1		GTPBP6	CONCORDANT	14		FOXJ3	DISCORDANT MONO-TO-IMB	1		GNL3	DISCORDANT MONO-TO-IMB	2		FMNL1/AC008105.1	CONCORDANT	1		FRG1EP	CONCORDANT	13		EHD1	DISCORDANT IMB-TO-MONO	1
COL12A1	CONCORDANT	2		ARSG	DISCORDANT IMB-TO-MONO	1		FBXO33	DISCORDANT IMB-TO-MONO	1		D2HGDH	CONCORDANT	31		HDAC7	CONCORDANT	4		GTPBP6	DISCORDANT MONO-TO-IMB	1		FRG1	CONCORDANT	15		GNPDA1	CONCORDANT	2		FMNL1/AC008105.1	DISCORDANT IMB-TO-MONO	1		FRG1EP	DISCORDANT IMB-TO-MONO	1		EHD1	DISCORDANT MONO-TO-IMB	1
COL12A1	DISCORDANT MONO-TO-IMB	1		ARVCF	CONCORDANT	23		FCER2	CONCORDANT	107		D2HGDH	DISCORDANT IMB-TO-MONO	3		HDAC7	DISCORDANT IMB-TO-MONO	1		GUCD1	CONCORDANT	3		FRG1	DISCORDANT IMB-TO-MONO	1		GNPDA1	DISCORDANT MONO-TO-IMB	1		FMO5/CCT8P1/AC242426.2	DISCORDANT IMB-TO-MONO	3		FRG1FP	CONCORDANT	8		EIF2AK2	CONCORDANT	46
COL16A1	CONCORDANT	7		ARVCF	DISCORDANT MONO-TO-IMB	1		FCER2	DISCORDANT IMB-TO-MONO	1		D2HGDH	DISCORDANT MONO-TO-IMB	1		HIVEP2/AL023584.1	CONCORDANT	1		GUCD1	DISCORDANT MONO-TO-IMB	1		FRG1BP	CONCORDANT	2		GOLGA8A	CONCORDANT	10		FMO5/CCT8P1/AC242426.2	DISCORDANT MONO-TO-IMB	1		FRG1FP	DISCORDANT MONO-TO-IMB	1		EIF2AK2	DISCORDANT IMB-TO-MONO	1
COL16A1	DISCORDANT MONO-TO-IMB	1		ASAP3	CONCORDANT	2		FCER2	DISCORDANT MONO-TO-IMB	1		DBF4B	CONCORDANT	1		HIVEP2/AL023584.1	DISCORDANT MONO-TO-IMB	1		HCP5	CONCORDANT	51		FRG1BP	DISCORDANT MONO-TO-IMB	3		GOLGA8A	DISCORDANT MONO-TO-IMB	1		FNBP1	CONCORDANT	103		FRG1GP	CONCORDANT	16		EIF2AK2	DISCORDANT MONO-TO-IMB	1
COL1A1	CONCORDANT	9		ASAP3	DISCORDANT IMB-TO-MONO	2		FDPS	CONCORDANT	8		DBF4B	DISCORDANT MONO-TO-IMB	1		HLA-DOA	CONCORDANT	21		HCP5	DISCORDANT MONO-TO-IMB	1		FRG1CP	CONCORDANT	2		GOLT1B	CONCORDANT	14		FNBP1	DISCORDANT IMB-TO-MONO	1		FRG1GP	DISCORDANT MONO-TO-IMB	1		EIF2S3	CONCORDANT	6
COL1A1	DISCORDANT MONO-TO-IMB	1		ASB1	CONCORDANT	5		FDPS	DISCORDANT IMB-TO-MONO	1		DBR1	CONCORDANT	3		HLA-DOA	DISCORDANT MONO-TO-IMB	1		HDAC10/MAPK12	CONCORDANT	1		FRG1CP	DISCORDANT MONO-TO-IMB	1		GOLT1B	DISCORDANT MONO-TO-IMB	1		FNBP1	DISCORDANT MONO-TO-IMB	3		FRG1HP/PGM5P2/AL353763.2	DISCORDANT MONO-TO-IMB	1		EIF2S3	DISCORDANT IMB-TO-MONO	1
COL4A2	CONCORDANT	12		ASB1	DISCORDANT MONO-TO-IMB	1		FNBP1	CONCORDANT	80		DBR1	DISCORDANT MONO-TO-IMB	2		HLA-DPB1	CONCORDANT	4		HDAC10/MAPK12	DISCORDANT MONO-TO-IMB	1		FRG1EP	CONCORDANT	16		GON4L	CONCORDANT	9		FRG1DP	DISCORDANT IMB-TO-MONO	2		GABBR1/UBD/OR2I1P	CONCORDANT	2		EIF2S3B	DISCORDANT IMB-TO-MONO	6
COL4A2	DISCORDANT IMB-TO-MONO	1		ASB16/ASB16-AS1	CONCORDANT	5		FNBP1	DISCORDANT IMB-TO-MONO	1		DDOST	CONCORDANT	1		HLA-DPB1	DISCORDANT IMB-TO-MONO	1		HDGF	CONCORDANT	1		FRG1EP	DISCORDANT IMB-TO-MONO	1		GON4L	DISCORDANT IMB-TO-MONO	1		FRG1GP	CONCORDANT	12		GABBR1/UBD/OR2I1P	DISCORDANT MONO-TO-IMB	1		EIF4A2/AC112907.3	CONCORDANT	1
COL4A2	DISCORDANT MONO-TO-IMB	2		ASB16/ASB16-AS1	DISCORDANT MONO-TO-IMB	2		FNBP1	DISCORDANT MONO-TO-IMB	2		DDOST	DISCORDANT IMB-TO-MONO	2		HMGA1	CONCORDANT	2		HDGF	DISCORDANT IMB-TO-MONO	1		FRG1FP	CONCORDANT	9		GOPC/DCBLD1/AL132671.2	CONCORDANT	3		FRG1GP	DISCORDANT IMB-TO-MONO	1		GABPB1-AS1	CONCORDANT	44		EIF4A2/AC112907.3	DISCORDANT IMB-TO-MONO	1
COL4A2/COL4A2-AS1	CONCORDANT	5		ASB6	CONCORDANT	7		FNDC3B	CONCORDANT	4		DDX1	CONCORDANT	1		HMGA1	DISCORDANT IMB-TO-MONO	2		HEATR1	CONCORDANT	12		FRG1FP	DISCORDANT IMB-TO-MONO	1		GOPC/DCBLD1/AL132671.2	DISCORDANT IMB-TO-MONO	1		FSCN1P1	CONCORDANT	2		GABPB1-AS1	DISCORDANT IMB-TO-MONO	1		EIF4EBP2	CONCORDANT	5
COL4A2/COL4A2-AS1	DISCORDANT IMB-TO-MONO	1		ASB6	DISCORDANT IMB-TO-MONO	1		FNDC3B	DISCORDANT MONO-TO-IMB	1		DDX1	DISCORDANT MONO-TO-IMB	1		HMGB1	CONCORDANT	6		HEATR1	DISCORDANT IMB-TO-MONO	2		FRG1GP	CONCORDANT	11		GRIPAP1	CONCORDANT	2		FSCN1P1	DISCORDANT MONO-TO-IMB	1		GABPB1-AS1	DISCORDANT MONO-TO-IMB	2		EIF4EBP2	DISCORDANT IMB-TO-MONO	1
COL5A1	CONCORDANT	45		ASH1L/POU5F1P4	DISCORDANT MONO-TO-IMB	1		FNIP2/C4orf45	CONCORDANT	3		DDX11	CONCORDANT	20		HMGB1	DISCORDANT IMB-TO-MONO	1		HECTD3	CONCORDANT	3		FRG1GP	DISCORDANT IMB-TO-MONO	3		GRIPAP1	DISCORDANT IMB-TO-MONO	1		FTLP3	CONCORDANT	2		GAPDHP1	CONCORDANT	3		EIF4G2/CTR9	DISCORDANT MONO-TO-IMB	1
COL5A1	DISCORDANT MONO-TO-IMB	2		ASIP/AL035458.1/AL035458.2	CONCORDANT	1		FNIP2/C4orf45	DISCORDANT MONO-TO-IMB	1		DDX11	DISCORDANT MONO-TO-IMB	6		HMGN1	CONCORDANT	8		HECTD3	DISCORDANT IMB-TO-MONO	1		FSCN1P1	CONCORDANT	1		GRK3	CONCORDANT	16		FTLP3	DISCORDANT MONO-TO-IMB	1		GAPDHP1	DISCORDANT IMB-TO-MONO	1		ELF1	CONCORDANT	6
COL5A2	CONCORDANT	6		ASIP/AL035458.1/AL035458.2	DISCORDANT IMB-TO-MONO	2		FOXK2/WDR45B	CONCORDANT	4		DDX18	CONCORDANT	5		HMGN1	DISCORDANT IMB-TO-MONO	1		HLA-A	CONCORDANT	75		FSCN1P1	DISCORDANT IMB-TO-MONO	2		GRK3	DISCORDANT MONO-TO-IMB	1		FTX	CONCORDANT	8		GAPDHP1	DISCORDANT MONO-TO-IMB	1		ELF1	DISCORDANT IMB-TO-MONO	2
COL5A2	DISCORDANT IMB-TO-MONO	1		ASMTL	CONCORDANT	25		FOXK2/WDR45B	DISCORDANT IMB-TO-MONO	1		DDX18	DISCORDANT IMB-TO-MONO	1		HMGN1	DISCORDANT MONO-TO-IMB	2		HLA-A	DISCORDANT IMB-TO-MONO	4		FUS	CONCORDANT	3		GTPBP1/SUN2/AL021707.3/AL021707.5	CONCORDANT	3		FTX	DISCORDANT IMB-TO-MONO	1		GBP3	CONCORDANT	1		EML4	CONCORDANT	4
COL5A3	CONCORDANT	10		ASMTL	DISCORDANT MONO-TO-IMB	2		FRG1	CONCORDANT	11		DDX39A	CONCORDANT	10		HNRNPH3/RUFY2	CONCORDANT	1		HLA-A	DISCORDANT MONO-TO-IMB	1		FUS	DISCORDANT MONO-TO-IMB	1		GTPBP1/SUN2/AL021707.3/AL021707.5	DISCORDANT MONO-TO-IMB	1		FUCA2/VDAC1P8/AL031320.2	DISCORDANT IMB-TO-MONO	1		GBP3	DISCORDANT MONO-TO-IMB	1		EML4	DISCORDANT IMB-TO-MONO	1
COL5A3	DISCORDANT IMB-TO-MONO	2		ASNSD1	CONCORDANT	3		FRG1	DISCORDANT MONO-TO-IMB	1		DDX39A	DISCORDANT MONO-TO-IMB	1		HNRNPH3/RUFY2	DISCORDANT IMB-TO-MONO	1		HLA-B/AL671883.2	CONCORDANT	20		GAPDHP1	CONCORDANT	1		GTPBP2	CONCORDANT	14		FUS	CONCORDANT	3		GFOD1	CONCORDANT	9		ENPP4	CONCORDANT	8
COL5A3	DISCORDANT MONO-TO-IMB	1		ASNSD1	DISCORDANT MONO-TO-IMB	1		FRG1BP	CONCORDANT	4		DDX56	CONCORDANT	5		HNRNPM	CONCORDANT	5		HLA-B/AL671883.2	DISCORDANT IMB-TO-MONO	2		GAPDHP1	DISCORDANT MONO-TO-IMB	1		GTPBP2	DISCORDANT IMB-TO-MONO	1		FUS	DISCORDANT MONO-TO-IMB	1		GFOD1	DISCORDANT IMB-TO-MONO	1		ENPP4	DISCORDANT IMB-TO-MONO	2
COL6A1	CONCORDANT	4		ASPH/KRT8P3	DISCORDANT IMB-TO-MONO	3		FRG1BP	DISCORDANT MONO-TO-IMB	1		DDX56	DISCORDANT IMB-TO-MONO	1		HNRNPM	DISCORDANT IMB-TO-MONO	1		HLA-B/AL671883.2	DISCORDANT MONO-TO-IMB	2		GATA3	CONCORDANT	1		GTPBP6	CONCORDANT	9		FUT8	CONCORDANT	2		GFPT1	CONCORDANT	14		EPB41	CONCORDANT	6
COL6A1	DISCORDANT MONO-TO-IMB	9		ASPHD1/KCTD13	DISCORDANT IMB-TO-MONO	1		FRG1DP	CONCORDANT	1		DDX6	CONCORDANT	2		HP1BP3	CONCORDANT	14		HLA-C	CONCORDANT	17		GATA3	DISCORDANT IMB-TO-MONO	1		GTPBP6	DISCORDANT IMB-TO-MONO	1		FUT8	DISCORDANT IMB-TO-MONO	1		GFPT1	DISCORDANT MONO-TO-IMB	1		EPB41	DISCORDANT IMB-TO-MONO	1
COL6A3	CONCORDANT	13		ASRGL1/AP003064.1	CONCORDANT	3		FRG1DP	DISCORDANT IMB-TO-MONO	1		DDX6	DISCORDANT IMB-TO-MONO	1		HP1BP3	DISCORDANT MONO-TO-IMB	1		HLA-C	DISCORDANT IMB-TO-MONO	1		GATD1	CONCORDANT	19		GTPBP8/NEPRO	DISCORDANT IMB-TO-MONO	1		FYCO1	CONCORDANT	11		GLB1	DISCORDANT MONO-TO-IMB	1		EPB41	DISCORDANT MONO-TO-IMB	1
COL6A3	DISCORDANT IMB-TO-MONO	1		ASRGL1/AP003064.1	DISCORDANT MONO-TO-IMB	1		FRG1EP	CONCORDANT	10		DDX6/AP002954.1	CONCORDANT	3		HSD17B12/AC087521.2/AC087521.4	DISCORDANT MONO-TO-IMB	1		HLA-C	DISCORDANT MONO-TO-IMB	2		GATD1	DISCORDANT IMB-TO-MONO	1		H1F0	CONCORDANT	2		FYCO1	DISCORDANT IMB-TO-MONO	1		GLRX5	DISCORDANT MONO-TO-IMB	1		EPB41/AL138785.1	DISCORDANT MONO-TO-IMB	1
COL8A2	DISCORDANT IMB-TO-MONO	1		ASTE1	CONCORDANT	1		FRG1EP	DISCORDANT IMB-TO-MONO	2		DDX6/AP002954.1	DISCORDANT IMB-TO-MONO	1		HSP90AA1	CONCORDANT	8		HLA-C/HLA-B	CONCORDANT	88		GCN1	CONCORDANT	5		H1F0	DISCORDANT IMB-TO-MONO	1		GAN	CONCORDANT	14		GMPR	DISCORDANT MONO-TO-IMB	1		ERCC4	CONCORDANT	12
COLEC12	CONCORDANT	5		ASTE1	DISCORDANT IMB-TO-MONO	1		FRG1EP	DISCORDANT MONO-TO-IMB	3		DDX6/AP002954.1	DISCORDANT MONO-TO-IMB	1		HSP90AA1	DISCORDANT IMB-TO-MONO	1		HLA-C/HLA-B	DISCORDANT IMB-TO-MONO	5		GCN1	DISCORDANT MONO-TO-IMB	2		H2AFV	CONCORDANT	53		GAN	DISCORDANT MONO-TO-IMB	1		GOLT1B	CONCORDANT	13		ERCC4	DISCORDANT MONO-TO-IMB	1
COLEC12	DISCORDANT IMB-TO-MONO	1		ATAD3A	DISCORDANT MONO-TO-IMB	1		FSCN1P1	CONCORDANT	2		DENND4C	CONCORDANT	1		HSP90AA1	DISCORDANT MONO-TO-IMB	1		HLA-C/HLA-B	DISCORDANT MONO-TO-IMB	5		GEMIN5	CONCORDANT	3		H2AFV	DISCORDANT IMB-TO-MONO	1		GAPDHP1	DISCORDANT MONO-TO-IMB	2		GOLT1B	DISCORDANT IMB-TO-MONO	1		EVI5L	CONCORDANT	2
COPA	CONCORDANT	1		ATCAY	CONCORDANT	3		FSCN1P1	DISCORDANT IMB-TO-MONO	1		DENND4C	DISCORDANT MONO-TO-IMB	1		HSPA4L	CONCORDANT	3		HLA-DMB	CONCORDANT	7		GEMIN5	DISCORDANT MONO-TO-IMB	2		HCG11	CONCORDANT	3		GATAD2A	CONCORDANT	5		GPALPP1/AL359706.1	CONCORDANT	10		EVI5L	DISCORDANT IMB-TO-MONO	1
COPA	DISCORDANT IMB-TO-MONO	1		ATCAY	DISCORDANT MONO-TO-IMB	1		FUS	CONCORDANT	2		DFFA/AL354956.1	CONCORDANT	1		HSPA4L	DISCORDANT IMB-TO-MONO	1		HLA-DMB	DISCORDANT IMB-TO-MONO	1		GLRX5	CONCORDANT	1		HCG11	DISCORDANT IMB-TO-MONO	1		GATAD2A	DISCORDANT MONO-TO-IMB	1		GPALPP1/AL359706.1	DISCORDANT IMB-TO-MONO	1		EVL	CONCORDANT	12
COPE/AC002985.1	CONCORDANT	2		ATG4B	CONCORDANT	13		FUS	DISCORDANT IMB-TO-MONO	1		DFFA/AL354956.1	DISCORDANT MONO-TO-IMB	1		HSPD1P4	DISCORDANT MONO-TO-IMB	1		HLA-DOA	CONCORDANT	23		GLRX5	DISCORDANT IMB-TO-MONO	1		HCLS1	CONCORDANT	17		GDI1	DISCORDANT IMB-TO-MONO	1		GPRC5C	CONCORDANT	1		EVL	DISCORDANT MONO-TO-IMB	1
COPE/AC002985.1	DISCORDANT IMB-TO-MONO	1		ATG4B	DISCORDANT IMB-TO-MONO	4		GATC	CONCORDANT	14		DGKD	CONCORDANT	3		IARS	CONCORDANT	11		HLA-DOA	DISCORDANT IMB-TO-MONO	2		GMPPB	CONCORDANT	1		HCLS1	DISCORDANT IMB-TO-MONO	1		GEM	CONCORDANT	4		GPRC5C	DISCORDANT IMB-TO-MONO	1		F13A1	CONCORDANT	2
COPRS	DISCORDANT MONO-TO-IMB	1		ATP11A	CONCORDANT	28		GATC	DISCORDANT IMB-TO-MONO	1		DGKD	DISCORDANT MONO-TO-IMB	2		IARS	DISCORDANT IMB-TO-MONO	1		HLA-DOA	DISCORDANT MONO-TO-IMB	1		GMPPB	DISCORDANT IMB-TO-MONO	1		HCLS1	DISCORDANT MONO-TO-IMB	1		GEM	DISCORDANT MONO-TO-IMB	1		GRHPR	CONCORDANT	1		F13A1	DISCORDANT IMB-TO-MONO	1
COPS3	CONCORDANT	1		ATP11A	DISCORDANT MONO-TO-IMB	1		GBP2/GBP7	DISCORDANT IMB-TO-MONO	3		DGLUCY	CONCORDANT	16		ICE2	CONCORDANT	11		HLA-DQA2	DISCORDANT IMB-TO-MONO	1		GNG2/AL358333.3	CONCORDANT	1		HDGF	DISCORDANT IMB-TO-MONO	1		GEMIN5	CONCORDANT	4		GRHPR	DISCORDANT MONO-TO-IMB	1		FAM102A	CONCORDANT	6
COPS3	DISCORDANT MONO-TO-IMB	1		ATP2A3	CONCORDANT	6		GFER/AC005606.2	CONCORDANT	5		DGLUCY	DISCORDANT IMB-TO-MONO	1		ICE2	DISCORDANT MONO-TO-IMB	1		HLA-DQB1	CONCORDANT	229		GNG2/AL358333.3	DISCORDANT IMB-TO-MONO	1		HEATR1	CONCORDANT	11		GEMIN5	DISCORDANT MONO-TO-IMB	1		GSDMB	CONCORDANT	10		FAM102A	DISCORDANT IMB-TO-MONO	1
COPZ2	CONCORDANT	2		ATP2A3	DISCORDANT MONO-TO-IMB	1		GFER/AC005606.2	DISCORDANT IMB-TO-MONO	1		DHCR7	CONCORDANT	10		IDS/AC244197.3	CONCORDANT	7		HLA-DQB1	DISCORDANT IMB-TO-MONO	2		GNGT2	CONCORDANT	7		HEATR1	DISCORDANT IMB-TO-MONO	1		GFPT1	CONCORDANT	10		GSDMB	DISCORDANT IMB-TO-MONO	1		FAM111A	CONCORDANT	21
COPZ2	DISCORDANT IMB-TO-MONO	1		ATP5MC1/SUMO2P17	CONCORDANT	1		GJC1	CONCORDANT	44		DHCR7	DISCORDANT IMB-TO-MONO	2		IDS/AC244197.3	DISCORDANT MONO-TO-IMB	1		HLA-DRA	CONCORDANT	27		GNGT2	DISCORDANT MONO-TO-IMB	1		HEG1	CONCORDANT	7		GFPT1	DISCORDANT IMB-TO-MONO	2		GSPT2	DISCORDANT MONO-TO-IMB	1		FAM111A	DISCORDANT IMB-TO-MONO	1
COPZ2	DISCORDANT MONO-TO-IMB	1		ATP5MC1/SUMO2P17	DISCORDANT MONO-TO-IMB	1		GJC1	DISCORDANT IMB-TO-MONO	1		DHRS4/DHRS4-AS1	CONCORDANT	1		IFI44	CONCORDANT	8		HLA-DRA	DISCORDANT IMB-TO-MONO	4		GNPDA1	CONCORDANT	1		HEG1	DISCORDANT IMB-TO-MONO	1		GFPT1	DISCORDANT MONO-TO-IMB	1		GTPBP3	CONCORDANT	1		FAM114A2	CONCORDANT	5
COQ8B	DISCORDANT IMB-TO-MONO	1		ATP5MC3	CONCORDANT	2		GLB1	CONCORDANT	1		DHRS4/DHRS4-AS1	DISCORDANT IMB-TO-MONO	1		IFI44	DISCORDANT IMB-TO-MONO	1		HLA-DRA	DISCORDANT MONO-TO-IMB	2		GNPDA1	DISCORDANT MONO-TO-IMB	1		HELLS/AL138759.1	CONCORDANT	22		GGA2	CONCORDANT	12		GTPBP3	DISCORDANT MONO-TO-IMB	1		FAM114A2	DISCORDANT IMB-TO-MONO	1
CORO1C	CONCORDANT	6		ATP5MC3	DISCORDANT MONO-TO-IMB	2		GLB1	DISCORDANT MONO-TO-IMB	1		DHTKD1	CONCORDANT	8		IFIT5	CONCORDANT	2		HLA-DRB1	CONCORDANT	415		GNPDA2	CONCORDANT	4		HELLS/AL138759.1	DISCORDANT IMB-TO-MONO	1		GGA2	DISCORDANT IMB-TO-MONO	1		GVINP1	CONCORDANT	15		FAM126A	CONCORDANT	5
CORO1C	DISCORDANT MONO-TO-IMB	1		ATP5PB	CONCORDANT	1		GLIPR1/KRR1	CONCORDANT	20		DHTKD1	DISCORDANT MONO-TO-IMB	1		IFIT5	DISCORDANT MONO-TO-IMB	1		HLA-DRB1	DISCORDANT IMB-TO-MONO	8		GNPDA2	DISCORDANT IMB-TO-MONO	1		HELZ	CONCORDANT	7		GJC1	CONCORDANT	27		GVINP1	DISCORDANT MONO-TO-IMB	1		FAM126A	DISCORDANT MONO-TO-IMB	3
COTL1	CONCORDANT	6		ATP5PB	DISCORDANT MONO-TO-IMB	1		GLIPR1/KRR1	DISCORDANT MONO-TO-IMB	2		DKC1	DISCORDANT IMB-TO-MONO	1		IFITM2/IFITM1	DISCORDANT MONO-TO-IMB	1		HLA-DRB1	DISCORDANT MONO-TO-IMB	2		GOLGA3	CONCORDANT	9		HELZ	DISCORDANT MONO-TO-IMB	1		GJC1	DISCORDANT IMB-TO-MONO	1		HADHB	DISCORDANT MONO-TO-IMB	1		FAM129C	CONCORDANT	11
COTL1	DISCORDANT IMB-TO-MONO	1		ATP6V0E2/ATP6V0E2-AS1	CONCORDANT	2		GLRX3	CONCORDANT	1		DLGAP4	CONCORDANT	1		IFNAR2/AP000295.1	CONCORDANT	17		HLA-DRB5	CONCORDANT	50		GOLGA3	DISCORDANT MONO-TO-IMB	1		HERC2	CONCORDANT	2		GJC1	DISCORDANT MONO-TO-IMB	1		HCG11	CONCORDANT	6		FAM129C	DISCORDANT MONO-TO-IMB	1
COX6C	CONCORDANT	2		ATP6V0E2/ATP6V0E2-AS1	DISCORDANT MONO-TO-IMB	2		GLRX3	DISCORDANT MONO-TO-IMB	1		DLGAP4	DISCORDANT IMB-TO-MONO	1		IFNAR2/AP000295.1	DISCORDANT MONO-TO-IMB	1		HLA-DRB5	DISCORDANT MONO-TO-IMB	2		GOLGA7	CONCORDANT	3		HERC2	DISCORDANT IMB-TO-MONO	1		GMEB2	CONCORDANT	4		HCG11	DISCORDANT IMB-TO-MONO	1		FAM192A	CONCORDANT	16
COX6C	DISCORDANT MONO-TO-IMB	1		ATP6V1E2	CONCORDANT	1		GLRX5	CONCORDANT	1		DMTF1	CONCORDANT	7		IGHA1	CONCORDANT	2		HLA-DRB6	CONCORDANT	38		GOLGA7	DISCORDANT IMB-TO-MONO	1		HEXB	DISCORDANT MONO-TO-IMB	1		GMEB2	DISCORDANT MONO-TO-IMB	1		HCP5	CONCORDANT	55		FAM192A	DISCORDANT MONO-TO-IMB	2
CPZ/GPR78	CONCORDANT	10		ATP6V1E2	DISCORDANT MONO-TO-IMB	1		GLRX5	DISCORDANT MONO-TO-IMB	1		DMTF1	DISCORDANT IMB-TO-MONO	1		IGHA1	DISCORDANT MONO-TO-IMB	1		HLA-DRB6	DISCORDANT IMB-TO-MONO	2		GOLGA8A	CONCORDANT	3		HIVEP3	CONCORDANT	9		GNAL/CHMP1B	CONCORDANT	1		HCP5	DISCORDANT IMB-TO-MONO	2		FAM192BP	CONCORDANT	2
CPZ/GPR78	DISCORDANT IMB-TO-MONO	1		ATP9A	CONCORDANT	5		GLS	CONCORDANT	6		DMWD	CONCORDANT	1		IGHG1	CONCORDANT	6		HLA-DRB6	DISCORDANT MONO-TO-IMB	3		GOLGA8A	DISCORDANT MONO-TO-IMB	1		HIVEP3	DISCORDANT IMB-TO-MONO	1		GNAL/CHMP1B	DISCORDANT MONO-TO-IMB	1		HDAC10/MAPK12	DISCORDANT MONO-TO-IMB	1		FAM192BP	DISCORDANT MONO-TO-IMB	1
CREB3L2	CONCORDANT	3		ATP9A	DISCORDANT MONO-TO-IMB	1		GLS	DISCORDANT MONO-TO-IMB	1		DMWD	DISCORDANT IMB-TO-MONO	1		IGHG1	DISCORDANT MONO-TO-IMB	1		HLA-G	CONCORDANT	7		GOT2	CONCORDANT	5		HK2	CONCORDANT	7		GNL3	CONCORDANT	7		HEATR3/AC007610.2	CONCORDANT	12		FAM204A	CONCORDANT	1
CREB3L2	DISCORDANT MONO-TO-IMB	1		ATP9B	CONCORDANT	6		GLUL	CONCORDANT	3		DNAJB11/AC068631.1/AC068631.2	DISCORDANT IMB-TO-MONO	1		IGHG3	CONCORDANT	3		HLA-G	DISCORDANT BI-TO-MONO	1		GOT2	DISCORDANT MONO-TO-IMB	2		HK2	DISCORDANT MONO-TO-IMB	1		GNL3	DISCORDANT IMB-TO-MONO	1		HEATR3/AC007610.2	DISCORDANT IMB-TO-MONO	1		FAM204A	DISCORDANT MONO-TO-IMB	1
CRLF1/UBA52	CONCORDANT	3		ATP9B	DISCORDANT IMB-TO-MONO	1		GLUL	DISCORDANT MONO-TO-IMB	1		DNAJB6	CONCORDANT	3		IGHG3	DISCORDANT MONO-TO-IMB	1		HLA-G	DISCORDANT IMB-TO-MONO	1		GPATCH2L	CONCORDANT	27		HLA-A	CONCORDANT	74		GNS	CONCORDANT	3		HEMK1	CONCORDANT	1		FAM20B	CONCORDANT	26
CRLF1/UBA52	DISCORDANT IMB-TO-MONO	2		ATPAF1	CONCORDANT	6		GNAL/CHMP1B	CONCORDANT	1		DNAJB6	DISCORDANT IMB-TO-MONO	1		IGHM	CONCORDANT	8		HLA-G	DISCORDANT MONO-TO-IMB	1		GPATCH2L	DISCORDANT MONO-TO-IMB	1		HLA-A	DISCORDANT IMB-TO-MONO	1		GNS	DISCORDANT IMB-TO-MONO	1		HEMK1	DISCORDANT MONO-TO-IMB	1		FAM20B	DISCORDANT IMB-TO-MONO	1
CSAD	CONCORDANT	3		ATPAF1	DISCORDANT IMB-TO-MONO	2		GNAL/CHMP1B	DISCORDANT IMB-TO-MONO	1		DNAJC15	CONCORDANT	1		IGHM	DISCORDANT MONO-TO-IMB	2		HLA-H/AL645929.1	CONCORDANT	8		GPBP1	DISCORDANT MONO-TO-IMB	1		HLA-A	DISCORDANT MONO-TO-IMB	1		GOLGA6L10	DISCORDANT IMB-TO-MONO	1		HIRA/C22orf39	CONCORDANT	5		FAM45A	CONCORDANT	3
CSAD	DISCORDANT MONO-TO-IMB	1		ATR	CONCORDANT	4		GNPDA2	CONCORDANT	2		DNAJC15	DISCORDANT MONO-TO-IMB	1		IGHV1-2	CONCORDANT	1		HLA-H/AL645929.1	DISCORDANT IMB-TO-MONO	1		GPI	CONCORDANT	1		HLA-B	CONCORDANT	53		GOLT1B	CONCORDANT	20		HIRA/C22orf39	DISCORDANT MONO-TO-IMB	1		FAM45A	DISCORDANT MONO-TO-IMB	1
CSPG4	CONCORDANT	8		ATR	DISCORDANT MONO-TO-IMB	1		GNPDA2	DISCORDANT IMB-TO-MONO	1		DOK2	DISCORDANT IMB-TO-MONO	1		IGHV1-2	DISCORDANT IMB-TO-MONO	1		HLA-K	CONCORDANT	19		GPI	DISCORDANT MONO-TO-IMB	1		HLA-B	DISCORDANT IMB-TO-MONO	2		GOLT1B	DISCORDANT IMB-TO-MONO	1		HIVEP3	CONCORDANT	8		FAM50B/AL391422.2/AL391422.3	DISCORDANT MONO-TO-IMB	1
CSPG4	DISCORDANT IMB-TO-MONO	2		ATRNL1	DISCORDANT MONO-TO-IMB	1		GNPDA2	DISCORDANT MONO-TO-IMB	1		DOK3	CONCORDANT	4		IKZF3	CONCORDANT	47		HLA-K	DISCORDANT IMB-TO-MONO	1		GPR157	CONCORDANT	30		HLA-B/AL671883.2	CONCORDANT	18		GPATCH2L	CONCORDANT	37		HIVEP3	DISCORDANT IMB-TO-MONO	1		FAM89A	DISCORDANT MONO-TO-IMB	1
CTBP1	CONCORDANT	21		ATXN2	CONCORDANT	2		GNPTAB	DISCORDANT IMB-TO-MONO	1		DOK3	DISCORDANT IMB-TO-MONO	1		IKZF3	DISCORDANT MONO-TO-IMB	1		HLA-K	DISCORDANT MONO-TO-IMB	2		GPR157	DISCORDANT IMB-TO-MONO	1		HLA-B/AL671883.2	DISCORDANT IMB-TO-MONO	1		GPATCH2L	DISCORDANT MONO-TO-IMB	1		HLA-A	CONCORDANT	63		FBH1	CONCORDANT	1
CTBP1	DISCORDANT MONO-TO-IMB	1		ATXN2	DISCORDANT MONO-TO-IMB	1		GOLGA1	CONCORDANT	4		DOK3/AC145098.1	CONCORDANT	3		IL15	CONCORDANT	1		HMG20B	DISCORDANT MONO-TO-IMB	1		GRAMD2B/AC093535.1	DISCORDANT MONO-TO-IMB	1		HLA-B/AL671883.2	DISCORDANT MONO-TO-IMB	5		GPATCH4	CONCORDANT	1		HLA-A	DISCORDANT IMB-TO-MONO	4		FBH1	DISCORDANT IMB-TO-MONO	1
CTDSP2	DISCORDANT IMB-TO-MONO	1		ATXN7L3B	CONCORDANT	5		GOLGA1	DISCORDANT MONO-TO-IMB	1		DOK3/AC145098.1	DISCORDANT IMB-TO-MONO	1		IL15	DISCORDANT IMB-TO-MONO	1		HMGB1	CONCORDANT	7		GRK6	DISCORDANT IMB-TO-MONO	1		HLA-C	CONCORDANT	13		GPATCH4	DISCORDANT MONO-TO-IMB	1		HLA-A	DISCORDANT MONO-TO-IMB	6		FBH1/AL137186.2	DISCORDANT MONO-TO-IMB	1
CTGF	CONCORDANT	2		ATXN7L3B	DISCORDANT IMB-TO-MONO	1		GOLT1B	CONCORDANT	17		DPAGT1	CONCORDANT	2		IL9R/AJ271736.1	CONCORDANT	2		HMGB1	DISCORDANT IMB-TO-MONO	1		GSDMB	CONCORDANT	27		HLA-C	DISCORDANT IMB-TO-MONO	2		GPBP1	CONCORDANT	8		HLA-A/AL671277.1	CONCORDANT	10		FBXL18/AC092171.2	CONCORDANT	12
CTGF	DISCORDANT MONO-TO-IMB	1		ATXN7L3B	DISCORDANT MONO-TO-IMB	1		GOLT1B	DISCORDANT MONO-TO-IMB	1		DPAGT1	DISCORDANT MONO-TO-IMB	1		IL9R/AJ271736.1	DISCORDANT MONO-TO-IMB	1		HMGN4	CONCORDANT	4		GSDMB	DISCORDANT IMB-TO-MONO	1		HLA-C/HLA-B	CONCORDANT	68		GPBP1	DISCORDANT IMB-TO-MONO	2		HLA-A/AL671277.1	DISCORDANT IMB-TO-MONO	1		FBXL18/AC092171.2	DISCORDANT MONO-TO-IMB	1
CTHRC1	DISCORDANT MONO-TO-IMB	1		AURKAIP1	CONCORDANT	1		GON4L	CONCORDANT	7		DPP7	CONCORDANT	2		intergenic	CONCORDANT	6238		HMGN4	DISCORDANT IMB-TO-MONO	1		GSE1	CONCORDANT	6		HLA-C/HLA-B	DISCORDANT IMB-TO-MONO	5		GPI	CONCORDANT	3		HLA-A/AL671277.1	DISCORDANT MONO-TO-IMB	3		FBXW2	DISCORDANT MONO-TO-IMB	1
CTNNBIP1/AL357140.1	DISCORDANT IMB-TO-MONO	1		AURKAIP1	DISCORDANT IMB-TO-MONO	1		GON4L	DISCORDANT MONO-TO-IMB	1		DPP7	DISCORDANT MONO-TO-IMB	1		intergenic	DISCORDANT IMB-TO-MONO	63		HNRNPD	CONCORDANT	12		GSE1	DISCORDANT IMB-TO-MONO	1		HLA-C/HLA-B	DISCORDANT MONO-TO-IMB	9		GPI	DISCORDANT IMB-TO-MONO	1		HLA-DMB	CONCORDANT	5		FCER2	CONCORDANT	110
CTR9	DISCORDANT IMB-TO-MONO	1		AURKB	DISCORDANT IMB-TO-MONO	2		GPATCH2L	CONCORDANT	33		DSE/Z84488.2	CONCORDANT	4		intergenic	DISCORDANT MONO-TO-BI	1		HNRNPD	DISCORDANT IMB-TO-MONO	1		GSPT1	CONCORDANT	3		HLA-DOA	CONCORDANT	29		GRAMD2B/AC093535.1	DISCORDANT MONO-TO-IMB	1		HLA-DMB	DISCORDANT IMB-TO-MONO	1		FCER2	DISCORDANT IMB-TO-MONO	3
CTSB	CONCORDANT	36		AUTS2	CONCORDANT	1		GPATCH2L	DISCORDANT IMB-TO-MONO	1		DSE/Z84488.2	DISCORDANT IMB-TO-MONO	1		intergenic	DISCORDANT MONO-TO-IMB	75		HNRNPKP4	DISCORDANT MONO-TO-IMB	1		GSPT1	DISCORDANT MONO-TO-IMB	1		HLA-DOA	DISCORDANT IMB-TO-MONO	1		GRB2	DISCORDANT MONO-TO-IMB	1		HLA-DQA1	CONCORDANT	557		FCER2	DISCORDANT MONO-TO-IMB	1
CTSB	DISCORDANT IMB-TO-MONO	2		AUTS2	DISCORDANT IMB-TO-MONO	1		GPKOW	DISCORDANT IMB-TO-MONO	1		DTNB/AC104699.1	DISCORDANT IMB-TO-MONO	1		INTS3	CONCORDANT	3		HPS4	CONCORDANT	13		GTPBP6	CONCORDANT	4		HLA-DQA1	CONCORDANT	396		GRK2	DISCORDANT MONO-TO-IMB	1		HLA-DQA1	DISCORDANT IMB-TO-MONO	7		FKBP5	CONCORDANT	1
CTSZ	CONCORDANT	1		AVL9	CONCORDANT	1		GPR157	CONCORDANT	40		DTWD2/PTMAP2	CONCORDANT	1		INTS3	DISCORDANT MONO-TO-IMB	1		HPS4	DISCORDANT IMB-TO-MONO	1		GTPBP6	DISCORDANT IMB-TO-MONO	1		HLA-DQA1	DISCORDANT IMB-TO-MONO	8		GRK3	CONCORDANT	21		HLA-DQA1	DISCORDANT MONO-TO-IMB	16		FKBP5	DISCORDANT IMB-TO-MONO	1
CTSZ	DISCORDANT MONO-TO-IMB	2		AVL9	DISCORDANT MONO-TO-IMB	1		GPR157	DISCORDANT IMB-TO-MONO	1		DTWD2/PTMAP2	DISCORDANT MONO-TO-IMB	1		INTS4	CONCORDANT	10		HS2ST1/AC093155.3	CONCORDANT	4		H2AFV	CONCORDANT	43		HLA-DQA1	DISCORDANT MONO-TO-IMB	9		GRK3	DISCORDANT IMB-TO-MONO	1		HLA-DQA2	CONCORDANT	42		FLVCR1	CONCORDANT	9
CUL5	DISCORDANT IMB-TO-MONO	1		AVL9/DPY19L1P1	CONCORDANT	4		GPR157	DISCORDANT MONO-TO-IMB	1		DUS1L	CONCORDANT	4		INTS4	DISCORDANT IMB-TO-MONO	2		HS2ST1/AC093155.3	DISCORDANT MONO-TO-IMB	1		H2AFV	DISCORDANT MONO-TO-IMB	1		HLA-DQA2	CONCORDANT	50		GSDMB	CONCORDANT	12		HLA-DQA2	DISCORDANT IMB-TO-MONO	10		FLVCR1	DISCORDANT IMB-TO-MONO	1
CUL7/KLC4	DISCORDANT MONO-TO-IMB	2		AVL9/DPY19L1P1	DISCORDANT IMB-TO-MONO	1		GPRC5C	CONCORDANT	3		DUS1L	DISCORDANT IMB-TO-MONO	1		IQGAP2	CONCORDANT	8		HSPA1A	CONCORDANT	1		HADH	DISCORDANT MONO-TO-IMB	1		HLA-DQA2	DISCORDANT IMB-TO-MONO	2		GSDMB	DISCORDANT MONO-TO-IMB	1		HLA-DQA2	DISCORDANT MONO-TO-IMB	11		FLYWCH2	CONCORDANT	1
CWF19L1/AL138921.1	CONCORDANT	10		AVL9/DPY19L1P1	DISCORDANT MONO-TO-IMB	1		GPRC5C	DISCORDANT MONO-TO-IMB	1		DUX4L50	CONCORDANT	17		IQGAP2	DISCORDANT IMB-TO-MONO	1		HSPA1A	DISCORDANT MONO-TO-IMB	1		HCLS1	CONCORDANT	5		HLA-DQA2	DISCORDANT MONO-TO-IMB	2		GSTZ1	DISCORDANT IMB-TO-MONO	1		HLA-DQB1	CONCORDANT	257		FLYWCH2	DISCORDANT MONO-TO-IMB	1
CWF19L1/AL138921.1	DISCORDANT IMB-TO-MONO	1		AXIN2	CONCORDANT	2		GRAMD2B/AC093535.1	DISCORDANT IMB-TO-MONO	1		DUX4L50	DISCORDANT IMB-TO-MONO	1		IQGAP2/AC025188.1	DISCORDANT IMB-TO-MONO	1		HUWE1	CONCORDANT	2		HCLS1	DISCORDANT IMB-TO-MONO	1		HLA-DQB1	CONCORDANT	208		GTF3C1	CONCORDANT	1		HLA-DQB1	DISCORDANT IMB-TO-MONO	3		FNBP1	CONCORDANT	42
CXCL12	CONCORDANT	20		AXIN2	DISCORDANT IMB-TO-MONO	1		GRB14	DISCORDANT IMB-TO-MONO	1		E2F7	CONCORDANT	4		IRF4	CONCORDANT	15		HUWE1	DISCORDANT MONO-TO-IMB	1		HCP5	CONCORDANT	41		HLA-DQB1	DISCORDANT IMB-TO-MONO	3		GTF3C1	DISCORDANT IMB-TO-MONO	1		HLA-DQB1	DISCORDANT MONO-TO-IMB	24		FNBP1	DISCORDANT IMB-TO-MONO	1
CXCL12	DISCORDANT IMB-TO-MONO	1		B3GALT5/AF064860.1	CONCORDANT	6		GRHPR	CONCORDANT	3		E2F7	DISCORDANT MONO-TO-IMB	1		IRF4	DISCORDANT MONO-TO-IMB	1		IFITM2/IFITM1	DISCORDANT MONO-TO-IMB	1		HCP5	DISCORDANT IMB-TO-MONO	1		HLA-DQB1	DISCORDANT MONO-TO-IMB	4		GTPBP10/CLDN12	CONCORDANT	11		HLA-DQB1/HLA-DQB1-AS1	CONCORDANT	56		FNBP1	DISCORDANT MONO-TO-IMB	1
CYB5D2/ANKFY1	CONCORDANT	4		B3GALT5/AF064860.1	DISCORDANT MONO-TO-IMB	7		GRHPR	DISCORDANT IMB-TO-MONO	1		E2F8/AC009652.2	CONCORDANT	2		IRF5	CONCORDANT	5		IFNAR2/IL10RB-DT/AP000295.1	CONCORDANT	15		HCP5	DISCORDANT MONO-TO-IMB	1		HLA-DQB1/HLA-DQB1-AS1	CONCORDANT	44		GTPBP10/CLDN12	DISCORDANT MONO-TO-IMB	1		HLA-DQB1/HLA-DQB1-AS1	DISCORDANT IMB-TO-MONO	2		FNBP4	CONCORDANT	5
CYB5D2/ANKFY1	DISCORDANT IMB-TO-MONO	1		B3GALT5/B3GALT5-AS1	CONCORDANT	12		GRIPAP1	CONCORDANT	3		E2F8/AC009652.2	DISCORDANT IMB-TO-MONO	1		IRF5	DISCORDANT IMB-TO-MONO	1		IFNAR2/IL10RB-DT/AP000295.1	DISCORDANT MONO-TO-IMB	2		HEG1	CONCORDANT	10		HLA-DQB1/HLA-DQB1-AS1	DISCORDANT IMB-TO-MONO	2		GTPBP2	CONCORDANT	18		HLA-DQB1/HLA-DQB1-AS1	DISCORDANT MONO-TO-IMB	1		FNBP4	DISCORDANT IMB-TO-MONO	1
CYHR1/AC084125.1	CONCORDANT	3		B3GALT5/B3GALT5-AS1	DISCORDANT IMB-TO-MONO	1		GRIPAP1	DISCORDANT IMB-TO-MONO	1		EBI3	CONCORDANT	1		IRF7	CONCORDANT	5		IGF2R	CONCORDANT	6		HEG1	DISCORDANT MONO-TO-IMB	1		HLA-DQB1/HLA-DQB1-AS1	DISCORDANT MONO-TO-IMB	2		GTPBP2	DISCORDANT IMB-TO-MONO	1		HLA-DQB2	CONCORDANT	79		FNTA	DISCORDANT MONO-TO-IMB	1
CYHR1/AC084125.1	DISCORDANT MONO-TO-IMB	1		B3GLCT	CONCORDANT	2		GSDMB	CONCORDANT	18		EBI3	DISCORDANT IMB-TO-MONO	1		IRF7	DISCORDANT IMB-TO-MONO	1		IGF2R	DISCORDANT MONO-TO-IMB	1		HELB	CONCORDANT	3		HLA-DQB2	CONCORDANT	63		GTPBP6	CONCORDANT	9		HLA-DQB2	DISCORDANT IMB-TO-MONO	5		FOCAD	CONCORDANT	3
CYP20A1	CONCORDANT	37		B3GLCT	DISCORDANT MONO-TO-IMB	1		GSDMB	DISCORDANT MONO-TO-IMB	1		EBI3	DISCORDANT MONO-TO-IMB	1		ITGB2	CONCORDANT	5		IGHG1	CONCORDANT	7		HELB	DISCORDANT IMB-TO-MONO	1		HLA-DQB2	DISCORDANT IMB-TO-MONO	3		GTPBP6	DISCORDANT IMB-TO-MONO	1		HLA-DQB2	DISCORDANT MONO-TO-IMB	3		FOCAD	DISCORDANT MONO-TO-IMB	1
CYP20A1	DISCORDANT IMB-TO-MONO	1		B4GALNT3	CONCORDANT	12		GSDMD	CONCORDANT	7		ECH1/AC008982.1	DISCORDANT IMB-TO-MONO	1		ITGB2	DISCORDANT MONO-TO-IMB	1		IGHG1	DISCORDANT IMB-TO-MONO	1		HGSNAT	CONCORDANT	2		HLA-DRA	CONCORDANT	22		GYPC	CONCORDANT	1		HLA-DRA	CONCORDANT	24		FOXP4	CONCORDANT	3
CYP27C1	DISCORDANT MONO-TO-IMB	1		B4GALNT3	DISCORDANT MONO-TO-IMB	1		GSDMD	DISCORDANT IMB-TO-MONO	1		EDA2R	CONCORDANT	1		ITPR3	CONCORDANT	21		IGHG3	CONCORDANT	7		HGSNAT	DISCORDANT IMB-TO-MONO	1		HLA-DRA	DISCORDANT MONO-TO-IMB	2		GYPC	DISCORDANT MONO-TO-IMB	1		HLA-DRA	DISCORDANT IMB-TO-MONO	1		FOXP4	DISCORDANT IMB-TO-MONO	1
CYREN/TMEM140	CONCORDANT	7		B4GALT4	CONCORDANT	1		GSTM4/GSTM2	CONCORDANT	3		EDA2R	DISCORDANT IMB-TO-MONO	1		ITPR3	DISCORDANT MONO-TO-IMB	1		IGHG3	DISCORDANT IMB-TO-MONO	2		HIBCH	CONCORDANT	2		HLA-DRB1	CONCORDANT	399		H2AFV	CONCORDANT	46		HLA-DRB1	CONCORDANT	390		FOXRED2	CONCORDANT	4
CYREN/TMEM140	DISCORDANT MONO-TO-IMB	1		B4GALT4	DISCORDANT MONO-TO-IMB	1		GSTM4/GSTM2	DISCORDANT IMB-TO-MONO	1		EEF1A1	CONCORDANT	10		JAML	CONCORDANT	1		IGHM	CONCORDANT	10		HIBCH	DISCORDANT IMB-TO-MONO	1		HLA-DRB1	DISCORDANT IMB-TO-MONO	5		H2AFV	DISCORDANT IMB-TO-MONO	1		HLA-DRB1	DISCORDANT IMB-TO-MONO	6		FOXRED2	DISCORDANT IMB-TO-MONO	1
DALRD3/WDR6	DISCORDANT IMB-TO-MONO	1		B4GALT6	CONCORDANT	4		GSTM4/GSTM2	DISCORDANT MONO-TO-IMB	1		EEF1A1	DISCORDANT IMB-TO-MONO	1		JAML	DISCORDANT MONO-TO-IMB	1		IGHM	DISCORDANT IMB-TO-MONO	1		HIST1H1C	CONCORDANT	1		HLA-DRB1	DISCORDANT MONO-TO-IMB	6		H3F3B	CONCORDANT	2		HLA-DRB1	DISCORDANT MONO-TO-IMB	15		FRA10AC1	CONCORDANT	9
DBN1	CONCORDANT	2		B4GALT6	DISCORDANT MONO-TO-IMB	1		GUCD1	CONCORDANT	3		EEF1AKMT4/EEF1AKMT4-ECE2	DISCORDANT MONO-TO-IMB	1		KANSL1	CONCORDANT	13		IGHV1-18	CONCORDANT	1		HIST1H1C	DISCORDANT MONO-TO-IMB	1		HLA-DRB5	CONCORDANT	173		H3F3B	DISCORDANT MONO-TO-IMB	1		HLA-DRB5	CONCORDANT	157		FRA10AC1	DISCORDANT MONO-TO-IMB	1
DBN1	DISCORDANT IMB-TO-MONO	1		BAG3	CONCORDANT	1		GUCD1	DISCORDANT MONO-TO-IMB	1		EEF1D	CONCORDANT	31		KANSL1	DISCORDANT IMB-TO-MONO	1		IGHV1-18	DISCORDANT IMB-TO-MONO	1		HLA-A	CONCORDANT	72		HLA-DRB5	DISCORDANT IMB-TO-MONO	1		HACD2	CONCORDANT	6		HLA-DRB5	DISCORDANT IMB-TO-MONO	1		FRG1FP	CONCORDANT	7
DCBLD2	CONCORDANT	4		BAG3	DISCORDANT MONO-TO-IMB	2		H3F3B	CONCORDANT	3		EEF1D	DISCORDANT IMB-TO-MONO	2		KATNBL1	CONCORDANT	8		IGHV3-21	DISCORDANT MONO-TO-IMB	1		HLA-A	DISCORDANT IMB-TO-MONO	1		HLA-DRB5	DISCORDANT MONO-TO-IMB	11		HACD2	DISCORDANT IMB-TO-MONO	1		HLA-DRB5	DISCORDANT MONO-TO-IMB	10		FRG1FP	DISCORDANT MONO-TO-IMB	1
DCBLD2	DISCORDANT IMB-TO-MONO	1		BAIAP2-DT	CONCORDANT	7		H3F3B	DISCORDANT IMB-TO-MONO	1		EEF1D	DISCORDANT MONO-TO-IMB	1		KATNBL1	DISCORDANT MONO-TO-IMB	1		IGHV3-23	CONCORDANT	1		HLA-A	DISCORDANT MONO-TO-IMB	1		HLA-DRB6	CONCORDANT	130		HADH	DISCORDANT IMB-TO-MONO	1		HLA-DRB6	CONCORDANT	134		FRG1GP	CONCORDANT	8
DCLK2	CONCORDANT	1		BAIAP2-DT	DISCORDANT MONO-TO-IMB	1		HACD2	CONCORDANT	6		EEF1D/AC067930.1/AC067930.5	CONCORDANT	1		KHNYN	CONCORDANT	13		IGHV3-23	DISCORDANT IMB-TO-MONO	1		HLA-B	CONCORDANT	46		HLA-DRB6	DISCORDANT IMB-TO-MONO	5		HCFC1	DISCORDANT MONO-TO-IMB	1		HLA-DRB6	DISCORDANT IMB-TO-MONO	2		FRG1GP	DISCORDANT MONO-TO-IMB	3
DCLK2	DISCORDANT IMB-TO-MONO	2		BAIAP2L1	CONCORDANT	1		HACD2	DISCORDANT IMB-TO-MONO	1		EEF1D/AC067930.1/AC067930.5	DISCORDANT IMB-TO-MONO	1		KHNYN	DISCORDANT MONO-TO-IMB	2		IGHV4-55	DISCORDANT MONO-TO-IMB	1		HLA-B	DISCORDANT IMB-TO-MONO	5		HLA-DRB6	DISCORDANT MONO-TO-IMB	2		HDAC7	CONCORDANT	5		HLA-DRB6	DISCORDANT MONO-TO-IMB	3		FSCN1P1	CONCORDANT	2
DCP1A	CONCORDANT	3		BAIAP2L1	DISCORDANT IMB-TO-MONO	1		HDGF	DISCORDANT IMB-TO-MONO	1		EFR3A	CONCORDANT	3		KHNYN/SDR39U1	CONCORDANT	8		IGKV3-11	DISCORDANT MONO-TO-IMB	1		HLA-B	DISCORDANT MONO-TO-IMB	2		HLA-DRB9	CONCORDANT	15		HDAC7	DISCORDANT IMB-TO-MONO	2		HLA-E	CONCORDANT	2		FSCN1P1	DISCORDANT IMB-TO-MONO	1
DCP1A	DISCORDANT MONO-TO-IMB	1		BAIAP2L1/BRI3	CONCORDANT	7		HEATR1	CONCORDANT	11		EFR3A	DISCORDANT IMB-TO-MONO	1		KHNYN/SDR39U1	DISCORDANT IMB-TO-MONO	2		IGLV1-44	DISCORDANT MONO-TO-IMB	1		HLA-B/AL671883.2	CONCORDANT	21		HLA-DRB9	DISCORDANT MONO-TO-IMB	1		HDAC8/AL133500.1	DISCORDANT IMB-TO-MONO	1		HLA-E	DISCORDANT MONO-TO-IMB	1		FTL	DISCORDANT IMB-TO-MONO	1
DDA1	DISCORDANT MONO-TO-IMB	1		BAIAP2L1/BRI3	DISCORDANT IMB-TO-MONO	3		HEATR1	DISCORDANT MONO-TO-IMB	1		EHD1	CONCORDANT	14		KIAA0753	CONCORDANT	11		IKZF2	CONCORDANT	2		HLA-B/AL671883.2	DISCORDANT IMB-TO-MONO	1		HLA-G	CONCORDANT	5		HDGF	DISCORDANT IMB-TO-MONO	1		HLA-G	CONCORDANT	1		FUCA2/VDAC1P8/AL031320.2	CONCORDANT	2
DDR2	CONCORDANT	12		BARD1	CONCORDANT	10		HERC5	DISCORDANT IMB-TO-MONO	1		EHD1	DISCORDANT MONO-TO-IMB	1		KIAA0753	DISCORDANT IMB-TO-MONO	1		IKZF2	DISCORDANT IMB-TO-MONO	1		HLA-C	CONCORDANT	12		HLA-G	DISCORDANT MONO-TO-IMB	1		HEATR1	CONCORDANT	12		HLA-G	DISCORDANT MONO-TO-IMB	4		FUCA2/VDAC1P8/AL031320.2	DISCORDANT IMB-TO-MONO	1
DDR2	DISCORDANT MONO-TO-IMB	2		BARD1	DISCORDANT IMB-TO-MONO	1		HERPUD1	CONCORDANT	3		EIF2AK4	CONCORDANT	3		KIF21B	CONCORDANT	5		IKZF2/AC093865.1	CONCORDANT	11		HLA-C	DISCORDANT IMB-TO-MONO	3		HLA-J/ZNRD1ASP/AL671277.2	CONCORDANT	1		HEATR1	DISCORDANT MONO-TO-IMB	1		HLA-H	CONCORDANT	23		FUT8	CONCORDANT	1
DDRGK1	DISCORDANT IMB-TO-MONO	1		BCKDHB	CONCORDANT	16		HERPUD1	DISCORDANT MONO-TO-IMB	1		EIF2AK4	DISCORDANT IMB-TO-MONO	1		KIF21B	DISCORDANT MONO-TO-IMB	1		IKZF2/AC093865.1	DISCORDANT MONO-TO-IMB	1		HLA-C/HLA-B	CONCORDANT	63		HLA-J/ZNRD1ASP/AL671277.2	DISCORDANT IMB-TO-MONO	1		HEG1	CONCORDANT	15		HLA-H	DISCORDANT IMB-TO-MONO	1		FUT8	DISCORDANT IMB-TO-MONO	1
DDX12P	CONCORDANT	4		BCKDHB	DISCORDANT IMB-TO-MONO	3		HIPK1	CONCORDANT	2		EIF2B1	CONCORDANT	11		KIF22	CONCORDANT	2		IKZF3	CONCORDANT	2		HLA-C/HLA-B	DISCORDANT IMB-TO-MONO	8		HLA-K	CONCORDANT	12		HEG1	DISCORDANT MONO-TO-IMB	1		HLA-H/AL645929.1	CONCORDANT	3		FZD3	CONCORDANT	6
DDX12P	DISCORDANT IMB-TO-MONO	1		BCL2L14	CONCORDANT	2		HIPK1	DISCORDANT IMB-TO-MONO	1		EIF2B1	DISCORDANT MONO-TO-IMB	1		KIF22	DISCORDANT IMB-TO-MONO	1		IKZF3	DISCORDANT IMB-TO-MONO	1		HLA-C/HLA-B	DISCORDANT MONO-TO-IMB	7		HLA-K	DISCORDANT MONO-TO-IMB	2		HEMK1	CONCORDANT	1		HLA-H/AL645929.1	DISCORDANT IMB-TO-MONO	1		FZD3	DISCORDANT IMB-TO-MONO	1
DDX39B/ATP6V1G2-DDX39B	CONCORDANT	13		BCL2L14	DISCORDANT MONO-TO-IMB	1		HJURP	CONCORDANT	5		EIF2S3	CONCORDANT	6		KIF3A/AC004039.1	CONCORDANT	11		IL10RA	CONCORDANT	2		HLA-DMB	CONCORDANT	7		HMGA1	CONCORDANT	2		HEMK1	DISCORDANT IMB-TO-MONO	1		HLA-K	CONCORDANT	2		G6PD	CONCORDANT	1
DDX39B/ATP6V1G2-DDX39B	DISCORDANT MONO-TO-IMB	1		BCL2L2/BCL2L2-PABPN1	CONCORDANT	3		HJURP	DISCORDANT IMB-TO-MONO	1		EIF2S3	DISCORDANT IMB-TO-MONO	1		KIF3A/AC004039.1	DISCORDANT MONO-TO-IMB	1		IL10RA	DISCORDANT IMB-TO-MONO	1		HLA-DMB	DISCORDANT IMB-TO-MONO	1		HMGA1	DISCORDANT MONO-TO-IMB	1		HERPUD1	CONCORDANT	9		HLA-K	DISCORDANT IMB-TO-MONO	1		G6PD	DISCORDANT IMB-TO-MONO	1
DDX41	CONCORDANT	1		BCL2L2/BCL2L2-PABPN1	DISCORDANT IMB-TO-MONO	1		HLA-A	CONCORDANT	71		EIF3E	CONCORDANT	3		KIFC2	DISCORDANT MONO-TO-IMB	1		IL4I1/NUP62	CONCORDANT	3		HLA-DOA	CONCORDANT	27		HMGB1	CONCORDANT	6		HERPUD1	DISCORDANT MONO-TO-IMB	1		HMBOX1	CONCORDANT	9		GABBR1/UBD/OR2I1P	CONCORDANT	6
DDX41	DISCORDANT MONO-TO-IMB	1		BCOR	DISCORDANT IMB-TO-MONO	1		HLA-A	DISCORDANT IMB-TO-MONO	2		EIF3E	DISCORDANT MONO-TO-IMB	1		KLC1/AL139300.1	CONCORDANT	11		IL4I1/NUP62	DISCORDANT IMB-TO-MONO	1		HLA-DOA	DISCORDANT IMB-TO-MONO	1		HMGB1	DISCORDANT MONO-TO-IMB	1		HIVEP1	CONCORDANT	3		HMBOX1	DISCORDANT MONO-TO-IMB	1		GABBR1/UBD/OR2I1P	DISCORDANT IMB-TO-MONO	1
DDX49/AC002985.1	CONCORDANT	2		BCR	CONCORDANT	21		HLA-A	DISCORDANT MONO-TO-IMB	7		EIF3M/CCDC73	CONCORDANT	9		KLC1/AL139300.1	DISCORDANT MONO-TO-IMB	1		IL4I1/NUP62	DISCORDANT MONO-TO-IMB	1		HLA-DQA1	CONCORDANT	399		HMGCL	CONCORDANT	1		HIVEP1	DISCORDANT MONO-TO-IMB	1		HMGA1	CONCORDANT	2		GABPB1	DISCORDANT IMB-TO-MONO	1
DDX49/AC002985.1	DISCORDANT IMB-TO-MONO	1		BCR	DISCORDANT IMB-TO-MONO	1		HLA-A/AL671277.1	CONCORDANT	21		EIF3M/CCDC73	DISCORDANT MONO-TO-IMB	1		KLHDC2/NEMF	CONCORDANT	2		IL6R	CONCORDANT	3		HLA-DQA1	DISCORDANT IMB-TO-MONO	2		HMGCL	DISCORDANT IMB-TO-MONO	1		HLA-A	CONCORDANT	60		HMGA1	DISCORDANT IMB-TO-MONO	1		GALNT18	CONCORDANT	2
DENND1A	CONCORDANT	1		BDNF-AS	CONCORDANT	22		HLA-A/AL671277.1	DISCORDANT MONO-TO-IMB	1		EIF4A1/AC016876.2/SENP3-EIF4A1	CONCORDANT	11		KLHDC2/NEMF	DISCORDANT MONO-TO-IMB	1		IL6R	DISCORDANT IMB-TO-MONO	1		HLA-DQA1	DISCORDANT MONO-TO-IMB	3		HNRNPA1L2	CONCORDANT	1		HLA-A	DISCORDANT IMB-TO-MONO	2		HMGN3/HMGN3-AS1	DISCORDANT MONO-TO-IMB	1		GALNT18	DISCORDANT IMB-TO-MONO	1
DENND1A	DISCORDANT MONO-TO-IMB	1		BDNF-AS	DISCORDANT MONO-TO-IMB	1		HLA-B	CONCORDANT	40		EIF4A1/AC016876.2/SENP3-EIF4A1	DISCORDANT IMB-TO-MONO	1		KLHL11/AC125257.1	CONCORDANT	6		IMP3	DISCORDANT IMB-TO-MONO	1		HLA-DQA2	CONCORDANT	21		HNRNPA1L2	DISCORDANT MONO-TO-IMB	1		HLA-A	DISCORDANT MONO-TO-IMB	6		HMX3	CONCORDANT	3		GAPVD1	CONCORDANT	1
DES	CONCORDANT	4		BDNF-AS/LINC00678	CONCORDANT	22		HLA-B	DISCORDANT IMB-TO-MONO	1		EIF4E2	CONCORDANT	1		KLHL11/AC125257.1	DISCORDANT IMB-TO-MONO	1		INPP1	CONCORDANT	2		HLA-DQA2	DISCORDANT IMB-TO-MONO	17		HNRNPA3	CONCORDANT	6		HLA-A/AL671277.1	CONCORDANT	14		HMX3	DISCORDANT IMB-TO-MONO	1		GAPVD1	DISCORDANT IMB-TO-MONO	1
DES	DISCORDANT MONO-TO-IMB	1		BDNF-AS/LINC00678	DISCORDANT MONO-TO-IMB	3		HLA-B/AL671883.2	CONCORDANT	23		EIF4E2	DISCORDANT IMB-TO-MONO	1		KMT2B	CONCORDANT	1		INPP1	DISCORDANT MONO-TO-IMB	1		HLA-DQA2	DISCORDANT MONO-TO-IMB	3		HNRNPA3	DISCORDANT IMB-TO-MONO	1		HLA-A/AL671277.1	DISCORDANT IMB-TO-MONO	1		HNRNPA3	CONCORDANT	5		GAS2	DISCORDANT MONO-TO-IMB	1
DGKQ	CONCORDANT	12		BEND7	CONCORDANT	1		HLA-B/AL671883.2	DISCORDANT IMB-TO-MONO	1		EIF5	CONCORDANT	3		KMT2B	DISCORDANT IMB-TO-MONO	1		intergenic	CONCORDANT	4137		HLA-DQB1	CONCORDANT	329		HNRNPDL	CONCORDANT	8		HLA-A/AL671277.1	DISCORDANT MONO-TO-IMB	2		HNRNPA3	DISCORDANT IMB-TO-MONO	1		GAS8	CONCORDANT	1
DGKQ	DISCORDANT MONO-TO-IMB	1		BEND7	DISCORDANT MONO-TO-IMB	1		HLA-B/AL671883.2	DISCORDANT MONO-TO-IMB	1		EIF5	DISCORDANT IMB-TO-MONO	1		KNL1	CONCORDANT	18		intergenic	DISCORDANT IMB-TO-MONO	56		HLA-DQB1	DISCORDANT IMB-TO-MONO	6		HNRNPDL	DISCORDANT IMB-TO-MONO	1		HLA-B/AL671883.2	CONCORDANT	22		HNRNPH1	CONCORDANT	6		GAS8	DISCORDANT IMB-TO-MONO	1
DGKZP1/LINC00284/AL512506.3	CONCORDANT	1		BGN	CONCORDANT	3		HLA-C	CONCORDANT	15		EIPR1	CONCORDANT	1		KNL1	DISCORDANT IMB-TO-MONO	2		intergenic	DISCORDANT MONO-TO-IMB	53		HLA-DQB1	DISCORDANT MONO-TO-IMB	10		HNRNPDL	DISCORDANT MONO-TO-IMB	1		HLA-B/AL671883.2	DISCORDANT MONO-TO-IMB	2		HNRNPH1	DISCORDANT MONO-TO-IMB	1		GBE1	CONCORDANT	3
DGKZP1/LINC00284/AL512506.3	DISCORDANT MONO-TO-IMB	1		BGN	DISCORDANT IMB-TO-MONO	1		HLA-C	DISCORDANT IMB-TO-MONO	1		EIPR1	DISCORDANT IMB-TO-MONO	1		KNL1	DISCORDANT MONO-TO-IMB	2		INTS11	CONCORDANT	6		HLA-DQB1/HLA-DQB1-AS1	CONCORDANT	58		HNRNPKP4	DISCORDANT IMB-TO-MONO	1		HLA-C	CONCORDANT	23		HNRNPKP4	DISCORDANT IMB-TO-MONO	1		GBE1	DISCORDANT MONO-TO-IMB	1
DHCR7	CONCORDANT	10		BICD1	CONCORDANT	28		HLA-C/HLA-B	CONCORDANT	79		ELF1	CONCORDANT	5		KRI1	CONCORDANT	4		INTS11	DISCORDANT IMB-TO-MONO	1		HLA-DQB1/HLA-DQB1-AS1	DISCORDANT IMB-TO-MONO	1		HNRNPM	CONCORDANT	3		HLA-C	DISCORDANT MONO-TO-IMB	1		HNRNPM	CONCORDANT	1		GBP2/GBP7	CONCORDANT	1
DHCR7	DISCORDANT MONO-TO-IMB	1		BICD1	DISCORDANT MONO-TO-IMB	1		HLA-C/HLA-B	DISCORDANT IMB-TO-MONO	1		ELF1	DISCORDANT MONO-TO-IMB	1		KRI1	DISCORDANT MONO-TO-IMB	1		INTS11	DISCORDANT MONO-TO-IMB	1		HLA-DQB1/HLA-DQB1-AS1	DISCORDANT MONO-TO-IMB	1		HNRNPM	DISCORDANT IMB-TO-MONO	1		HLA-C/HLA-B	CONCORDANT	82		HNRNPM	DISCORDANT MONO-TO-IMB	1		GBP2/GBP7	DISCORDANT IMB-TO-MONO	2
DHX37	CONCORDANT	7		BICRA/AC010519.1	CONCORDANT	9		HLA-DMB	CONCORDANT	6		ELMOD2	DISCORDANT MONO-TO-IMB	1		LAMTOR3	CONCORDANT	4		INTS6L	DISCORDANT IMB-TO-MONO	1		HLA-DQB2	CONCORDANT	49		HOOK3/AC110275.1	CONCORDANT	25		HLA-C/HLA-B	DISCORDANT IMB-TO-MONO	4		HP1BP3	CONCORDANT	9		GBP3	CONCORDANT	1
DHX37	DISCORDANT IMB-TO-MONO	1		BICRA/AC010519.1	DISCORDANT IMB-TO-MONO	1		HLA-DMB	DISCORDANT IMB-TO-MONO	1		ELP2	CONCORDANT	13		LAMTOR3	DISCORDANT MONO-TO-IMB	1		INTS7	CONCORDANT	4		HLA-DQB2	DISCORDANT IMB-TO-MONO	9		HOOK3/AC110275.1	DISCORDANT MONO-TO-IMB	1		HLA-C/HLA-B	DISCORDANT MONO-TO-IMB	6		HP1BP3	DISCORDANT IMB-TO-MONO	2		GBP3	DISCORDANT IMB-TO-MONO	2
DIP2B	CONCORDANT	5		BIVM/ERCC5/BIVM-ERCC5	CONCORDANT	2		HLA-DOA	CONCORDANT	22		ELP2	DISCORDANT MONO-TO-IMB	1		LAMTOR4	CONCORDANT	6		INTS7	DISCORDANT MONO-TO-IMB	1		HLA-DQB2	DISCORDANT MONO-TO-IMB	5		HPS6	DISCORDANT MONO-TO-IMB	1		HLA-DMA/AL645941.2	CONCORDANT	3		HPS4	CONCORDANT	11		GBP4	CONCORDANT	19
DIP2B	DISCORDANT MONO-TO-IMB	1		BIVM/ERCC5/BIVM-ERCC5	DISCORDANT MONO-TO-IMB	1		HLA-DOA	DISCORDANT MONO-TO-IMB	1		EML4	CONCORDANT	5		LAMTOR4	DISCORDANT MONO-TO-IMB	1		INTS8	CONCORDANT	1		HLA-DRA	CONCORDANT	21		HSDL2/C9orf147	DISCORDANT MONO-TO-IMB	1		HLA-DMA/AL645941.2	DISCORDANT IMB-TO-MONO	1		HPS4	DISCORDANT IMB-TO-MONO	1		GBP4	DISCORDANT IMB-TO-MONO	3
DIRC2	DISCORDANT IMB-TO-MONO	1		BLCAP	CONCORDANT	8		HLA-DQA1	CONCORDANT	373		EML4	DISCORDANT IMB-TO-MONO	1		LANCL2	CONCORDANT	1		INTS8	DISCORDANT MONO-TO-IMB	1		HLA-DRA	DISCORDANT IMB-TO-MONO	1		HSP90AA1	CONCORDANT	9		HLA-DMB	CONCORDANT	5		HS2ST1/AC093155.3	CONCORDANT	5		GBP5/AC099063.1	DISCORDANT IMB-TO-MONO	1
DISP2	CONCORDANT	3		BLCAP	DISCORDANT IMB-TO-MONO	1		HLA-DQA1	DISCORDANT IMB-TO-MONO	1		ENDOD1	CONCORDANT	7		LANCL2	DISCORDANT MONO-TO-IMB	1		IQCB1	CONCORDANT	20		HLA-DRB1	CONCORDANT	349		HSP90AA1	DISCORDANT MONO-TO-IMB	1		HLA-DMB	DISCORDANT MONO-TO-IMB	1		HS2ST1/AC093155.3	DISCORDANT MONO-TO-IMB	1		GCN1	CONCORDANT	5
DISP2	DISCORDANT IMB-TO-MONO	1		BLOC1S5/BLOC1S5-TXNDC5	CONCORDANT	1		HLA-DQA1	DISCORDANT MONO-TO-IMB	1		ENDOD1	DISCORDANT MONO-TO-IMB	1		LAPTM5	CONCORDANT	9		IQCB1	DISCORDANT MONO-TO-IMB	1		HLA-DRB1	DISCORDANT MONO-TO-IMB	1		HSP90AA2P	CONCORDANT	2		HLA-DQB1	CONCORDANT	254		HSP90AA1	CONCORDANT	5		GCN1	DISCORDANT IMB-TO-MONO	1
DKK1	CONCORDANT	3		BLOC1S5/BLOC1S5-TXNDC5	DISCORDANT MONO-TO-IMB	1		HLA-DQA2	CONCORDANT	14		ENKUR/THNSL1/AL512598.2	CONCORDANT	3		LAPTM5	DISCORDANT MONO-TO-IMB	1		IQSEC1	CONCORDANT	7		HLA-DRB5	CONCORDANT	122		HSP90AA2P	DISCORDANT MONO-TO-IMB	1		HLA-DQB1	DISCORDANT IMB-TO-MONO	1		HSP90AA1	DISCORDANT MONO-TO-IMB	1		GDPD5	CONCORDANT	4
DKK1	DISCORDANT IMB-TO-MONO	1		BMF	CONCORDANT	3		HLA-DQA2	DISCORDANT IMB-TO-MONO	3		ENKUR/THNSL1/AL512598.2	DISCORDANT IMB-TO-MONO	1		LASP1/AC006441.3	CONCORDANT	1		IQSEC1	DISCORDANT IMB-TO-MONO	1		HLA-DRB5	DISCORDANT IMB-TO-MONO	9		HSPD1P4	DISCORDANT MONO-TO-IMB	1		HLA-DQB1	DISCORDANT MONO-TO-IMB	2		HSP90AB1	CONCORDANT	4		GDPD5	DISCORDANT MONO-TO-IMB	1
DLC1	CONCORDANT	6		BMF	DISCORDANT IMB-TO-MONO	2		HLA-DQA2	DISCORDANT MONO-TO-IMB	4		ENSA	CONCORDANT	13		LASP1/AC006441.3	DISCORDANT MONO-TO-IMB	1		IRF4	CONCORDANT	16		HLA-DRB5	DISCORDANT MONO-TO-IMB	3		HSPE1/HSPD1	DISCORDANT MONO-TO-IMB	1		HLA-DQB2	CONCORDANT	25		HSP90AB1	DISCORDANT MONO-TO-IMB	1		GDPGP1/AC091167.7	CONCORDANT	1
DLC1	DISCORDANT IMB-TO-MONO	1		BMP7	CONCORDANT	7		HLA-DQB1	CONCORDANT	210		ENSA	DISCORDANT MONO-TO-IMB	1		LCP1	CONCORDANT	2		IRF4	DISCORDANT IMB-TO-MONO	1		HLA-DRB6	CONCORDANT	94		HTATIP2	CONCORDANT	1		HLA-DQB2	DISCORDANT MONO-TO-IMB	1		HUS1	CONCORDANT	3		GDPGP1/AC091167.7	DISCORDANT MONO-TO-IMB	1
DLG5	CONCORDANT	2		BMP7	DISCORDANT MONO-TO-IMB	2		HLA-DQB1	DISCORDANT IMB-TO-MONO	4		EPB41	CONCORDANT	5		LCP1	DISCORDANT MONO-TO-IMB	2		IRF4	DISCORDANT MONO-TO-IMB	1		HLA-DRB6	DISCORDANT IMB-TO-MONO	9		HTATIP2	DISCORDANT MONO-TO-IMB	1		HLA-DRA	CONCORDANT	37		HUS1	DISCORDANT MONO-TO-IMB	1		GEMIN5	CONCORDANT	4
DLG5	DISCORDANT MONO-TO-IMB	1		BMPR1A	CONCORDANT	24		HLA-DQB1	DISCORDANT MONO-TO-IMB	1		EPB41	DISCORDANT IMB-TO-MONO	1		LDHA	CONCORDANT	9		ISG20L2	CONCORDANT	3		HLA-DRB6	DISCORDANT MONO-TO-IMB	4		HTT	CONCORDANT	10		HLA-DRA	DISCORDANT MONO-TO-IMB	1		IGF2BP1	DISCORDANT MONO-TO-IMB	1		GEMIN5	DISCORDANT MONO-TO-IMB	1
DMTF1	DISCORDANT IMB-TO-MONO	1		BMPR1A	DISCORDANT MONO-TO-BI	1		HLA-DQB1/HLA-DQB1-AS1	CONCORDANT	36		ERAP2/AC009126.1	CONCORDANT	6		LDHA	DISCORDANT MONO-TO-IMB	1		ISG20L2	DISCORDANT MONO-TO-IMB	1		HLA-DRB9	CONCORDANT	10		HTT	DISCORDANT IMB-TO-MONO	1		HLA-DRB1	CONCORDANT	268		IGF2R	CONCORDANT	3		GINS4/AC009630.1/AC009630.2	CONCORDANT	23
DOCK5	CONCORDANT	7		BMPR1A	DISCORDANT MONO-TO-IMB	1		HLA-DQB1/HLA-DQB1-AS1	DISCORDANT MONO-TO-IMB	1		ERAP2/AC009126.1	DISCORDANT MONO-TO-IMB	1		LIMK2	CONCORDANT	2		ITM2A	CONCORDANT	1		HLA-DRB9	DISCORDANT IMB-TO-MONO	1		HUS1	CONCORDANT	3		HLA-DRB1	DISCORDANT MONO-TO-IMB	1		IGF2R	DISCORDANT MONO-TO-IMB	1		GINS4/AC009630.1/AC009630.2	DISCORDANT MONO-TO-IMB	1
DOCK5	DISCORDANT IMB-TO-MONO	1		BNC2	CONCORDANT	3		HLA-DQB2	CONCORDANT	37		ERCC6L2	CONCORDANT	6		LIMK2	DISCORDANT IMB-TO-MONO	1		ITM2A	DISCORDANT MONO-TO-IMB	1		HLA-F	CONCORDANT	9		HUS1	DISCORDANT MONO-TO-IMB	1		HLA-DRB5	CONCORDANT	62		IGHA1	CONCORDANT	1		GLDCP1/THEGL	CONCORDANT	1
DOCK5	DISCORDANT MONO-TO-IMB	1		BNC2	DISCORDANT MONO-TO-IMB	1		HLA-DQB2	DISCORDANT MONO-TO-IMB	2		ERCC6L2	DISCORDANT MONO-TO-IMB	1		LIN54	CONCORDANT	2		KCNAB2	CONCORDANT	13		HLA-F	DISCORDANT MONO-TO-IMB	1		HYOU1/AP003392.3	DISCORDANT IMB-TO-MONO	1		HLA-DRB5	DISCORDANT IMB-TO-MONO	3		IGHA1	DISCORDANT MONO-TO-IMB	1		GLDCP1/THEGL	DISCORDANT MONO-TO-IMB	1
DOCK6	CONCORDANT	2		BNIP2/AC092755.1	CONCORDANT	15		HLA-DRA	CONCORDANT	25		ESCO2	CONCORDANT	13		LIN54	DISCORDANT IMB-TO-MONO	1		KCNAB2	DISCORDANT MONO-TO-IMB	1		HLA-G	CONCORDANT	4		ICE2	CONCORDANT	3		HLA-DRB6	CONCORDANT	29		IGHG1	CONCORDANT	7		GLG1	CONCORDANT	8
DOCK6	DISCORDANT IMB-TO-MONO	1		BNIP2/AC092755.1	DISCORDANT IMB-TO-MONO	1		HLA-DRA	DISCORDANT MONO-TO-IMB	2		ESCO2	DISCORDANT IMB-TO-MONO	1		LIN7C	CONCORDANT	3		KDM1B	CONCORDANT	3		HLA-G	DISCORDANT MONO-TO-IMB	1		ICE2	DISCORDANT MONO-TO-IMB	1		HLA-DRB6	DISCORDANT IMB-TO-MONO	2		IGHG1	DISCORDANT MONO-TO-IMB	1		GLG1	DISCORDANT IMB-TO-MONO	1
DPAGT1/C2CD2L	DISCORDANT IMB-TO-MONO	1		BNIP2/AC092755.1	DISCORDANT MONO-TO-IMB	1		HLA-DRB1	CONCORDANT	308		ESPL1	CONCORDANT	4		LIN7C	DISCORDANT IMB-TO-MONO	2		KDM1B	DISCORDANT IMB-TO-MONO	1		HLA-U	CONCORDANT	1		ID3	CONCORDANT	3		HLA-H	CONCORDANT	25		IGLV1-47	DISCORDANT IMB-TO-MONO	1		GLRX5	CONCORDANT	2
DPAGT1/C2CD2L	DISCORDANT MONO-TO-IMB	1		BNIP3/AL162274.2	DISCORDANT MONO-TO-IMB	1		HLA-DRB1	DISCORDANT IMB-TO-MONO	12		ESPL1	DISCORDANT MONO-TO-IMB	1		LINC-PINT/AC016831.7	CONCORDANT	11		KDM4B	CONCORDANT	10		HLA-U	DISCORDANT IMB-TO-MONO	1		ID3	DISCORDANT IMB-TO-MONO	1		HLA-H	DISCORDANT IMB-TO-MONO	1		IGLV3-25	DISCORDANT MONO-TO-IMB	1		GLRX5	DISCORDANT MONO-TO-IMB	1
DPM2/AL157935.1	CONCORDANT	2		BOD1L1	CONCORDANT	4		HLA-DRB1	DISCORDANT MONO-TO-IMB	9		EVI5	CONCORDANT	3		LINC-PINT/AC016831.7	DISCORDANT MONO-TO-IMB	1		KDM4B	DISCORDANT MONO-TO-IMB	1		HLA-V	CONCORDANT	30		IDS/AC244197.3	CONCORDANT	4		HLA-K	CONCORDANT	17		IKZF3	CONCORDANT	44		GLUL	CONCORDANT	3
DPM2/AL157935.1	DISCORDANT MONO-TO-IMB	1		BOD1L1	DISCORDANT IMB-TO-MONO	1		HLA-DRB5	CONCORDANT	71		EVI5	DISCORDANT MONO-TO-IMB	1		LINC00158	DISCORDANT MONO-TO-IMB	1		KDM4C/AL354707.1	CONCORDANT	1		HLA-V	DISCORDANT IMB-TO-MONO	6		IDS/AC244197.3	DISCORDANT MONO-TO-IMB	1		HLA-K	DISCORDANT IMB-TO-MONO	5		IKZF3	DISCORDANT MONO-TO-IMB	1		GLUL	DISCORDANT IMB-TO-MONO	1
DPP7	CONCORDANT	4		BPNT1	CONCORDANT	16		HLA-DRB5	DISCORDANT IMB-TO-MONO	1		FAAP20	CONCORDANT	3		LINC00467	DISCORDANT IMB-TO-MONO	1		KDM4C/AL354707.1	DISCORDANT MONO-TO-IMB	1		HLA-V	DISCORDANT MONO-TO-IMB	26		IFI44L	CONCORDANT	6		HLA-V	CONCORDANT	1		IKZF5/PSTK	DISCORDANT MONO-TO-IMB	1		GNAS	CONCORDANT	15
DPP7	DISCORDANT MONO-TO-IMB	1		BPNT1	DISCORDANT MONO-TO-IMB	1		HLA-DRB5	DISCORDANT MONO-TO-IMB	2		FAAP20	DISCORDANT IMB-TO-MONO	1		LINC00511	CONCORDANT	8		KHNYN	CONCORDANT	10		HMGA1	CONCORDANT	2		IFI44L	DISCORDANT MONO-TO-IMB	1		HLA-V	DISCORDANT MONO-TO-IMB	1		IL15RA	CONCORDANT	1		GNAS	DISCORDANT IMB-TO-MONO	1
DR1	CONCORDANT	5		BPTF	CONCORDANT	4		HLA-DRB9	CONCORDANT	5		FAAP20	DISCORDANT MONO-TO-IMB	1		LINC00511	DISCORDANT MONO-TO-IMB	1		KHNYN	DISCORDANT MONO-TO-IMB	1		HMGA1	DISCORDANT MONO-TO-IMB	1		IFITM2	CONCORDANT	2		HMGA1	CONCORDANT	2		IL15RA	DISCORDANT MONO-TO-IMB	1		GNPAT	CONCORDANT	2
DR1	DISCORDANT MONO-TO-IMB	1		BPTF	DISCORDANT IMB-TO-MONO	2		HLA-DRB9	DISCORDANT MONO-TO-IMB	3		FAM107B	CONCORDANT	7		LINC00843/TIMM23B/PARG	DISCORDANT MONO-TO-IMB	1		KIAA0040	CONCORDANT	11		HMGB1	CONCORDANT	3		IFITM2	DISCORDANT IMB-TO-MONO	1		HMGA1	DISCORDANT IMB-TO-MONO	1		IMPAD1	CONCORDANT	6		GNPAT	DISCORDANT IMB-TO-MONO	1
DSP	CONCORDANT	3		BRCA1/AC060780.1	DISCORDANT MONO-TO-IMB	1		HLA-F	CONCORDANT	9		FAM107B	DISCORDANT IMB-TO-MONO	1		LINC00996	CONCORDANT	31		KIAA0040	DISCORDANT MONO-TO-IMB	1		HMGB1	DISCORDANT MONO-TO-IMB	1		IFRD1	DISCORDANT IMB-TO-MONO	1		HMGB1	CONCORDANT	8		IMPAD1	DISCORDANT MONO-TO-IMB	1		GNPDA2	CONCORDANT	4
DSP	DISCORDANT IMB-TO-MONO	1		BRCA2	CONCORDANT	11		HLA-F	DISCORDANT MONO-TO-IMB	1		FAM126B	CONCORDANT	1		LINC00996	DISCORDANT IMB-TO-MONO	1		KIAA1147	CONCORDANT	2		HMGCS1	CONCORDANT	4		IGF2R	CONCORDANT	1		HMGB1	DISCORDANT IMB-TO-MONO	1		INPP5B/AL929472.2	CONCORDANT	9		GNPDA2	DISCORDANT MONO-TO-IMB	1
DUSP22	CONCORDANT	1		BRCA2	DISCORDANT IMB-TO-MONO	1		HLA-G	CONCORDANT	10		FAM126B	DISCORDANT IMB-TO-MONO	1		LINC00996	DISCORDANT MONO-TO-IMB	2		KIAA1147	DISCORDANT MONO-TO-IMB	1		HMGCS1	DISCORDANT IMB-TO-MONO	1		IGF2R	DISCORDANT MONO-TO-IMB	1		HMGB1	DISCORDANT MONO-TO-IMB	1		INPP5B/AL929472.2	DISCORDANT MONO-TO-IMB	1		GOLGA6L9/AC243919.1	DISCORDANT IMB-TO-MONO	1
DUSP22	DISCORDANT IMB-TO-MONO	1		BRCA2	DISCORDANT MONO-TO-IMB	1		HLA-G	DISCORDANT IMB-TO-MONO	2		FAM129C	CONCORDANT	12		LINC01184	CONCORDANT	1		KIF14	CONCORDANT	5		HMGN1	CONCORDANT	1		IGHG1	CONCORDANT	5		HMGCR/COL4A3BP	DISCORDANT IMB-TO-MONO	1		intergenic	CONCORDANT	1552		GOLT1B	CONCORDANT	6
DUSP22	DISCORDANT MONO-TO-IMB	1		BRD2/AL645941.3	CONCORDANT	1		HLA-H	CONCORDANT	20		FAM129C	DISCORDANT MONO-TO-IMB	1		LINC01184	DISCORDANT MONO-TO-IMB	1		KIF14	DISCORDANT IMB-TO-MONO	1		HMGN1	DISCORDANT IMB-TO-MONO	1		IGHG1	DISCORDANT IMB-TO-MONO	2		HMGN1	CONCORDANT	8		intergenic	DISCORDANT IMB-TO-MONO	38		GOLT1B	DISCORDANT MONO-TO-IMB	1
DUSP3	CONCORDANT	7		BRD2/AL645941.3	DISCORDANT IMB-TO-MONO	1		HLA-H	DISCORDANT MONO-TO-IMB	1		FAM184B/MED28	CONCORDANT	6		LINC01225/LINC01226	CONCORDANT	15		KIF22	CONCORDANT	1		HNRNPKP4	DISCORDANT MONO-TO-IMB	1		IGHG1	DISCORDANT MONO-TO-IMB	1		HMGN1	DISCORDANT MONO-TO-IMB	1		intergenic	DISCORDANT MONO-TO-IMB	38		GPANK1	CONCORDANT	3
DUSP3	DISCORDANT IMB-TO-MONO	1		BRD3	CONCORDANT	2		HMGA1	CONCORDANT	2		FAM184B/MED28	DISCORDANT IMB-TO-MONO	1		LINC01225/LINC01226	DISCORDANT IMB-TO-MONO	1		KIF22	DISCORDANT MONO-TO-IMB	1		HNRNPLP2	CONCORDANT	2		IGHG4	DISCORDANT MONO-TO-IMB	1		HNRNPLP2	CONCORDANT	2		IPO7	CONCORDANT	2		GPANK1	DISCORDANT IMB-TO-MONO	1
DVL1	CONCORDANT	2		BRD3	DISCORDANT IMB-TO-MONO	1		HMGA1	DISCORDANT IMB-TO-MONO	1		FAM184B/MED28	DISCORDANT MONO-TO-IMB	1		LINC01226	CONCORDANT	25		KLHL23	CONCORDANT	10		HNRNPLP2	DISCORDANT IMB-TO-MONO	1		IGHV3-43	CONCORDANT	4		HNRNPLP2	DISCORDANT IMB-TO-MONO	1		IPO7	DISCORDANT IMB-TO-MONO	1		GPATCH2L	CONCORDANT	26
DVL1	DISCORDANT IMB-TO-MONO	1		BRINP1	CONCORDANT	3		HMGB1	CONCORDANT	7		FAM192A	CONCORDANT	17		LINC01226	DISCORDANT MONO-TO-IMB	1		KLHL23	DISCORDANT IMB-TO-MONO	1		HNRNPM	CONCORDANT	1		IGHV3-43	DISCORDANT IMB-TO-MONO	1		HNRNPUL1/AC011462.1	DISCORDANT MONO-TO-IMB	1		IPP/AL604028.1	CONCORDANT	1		GPATCH2L	DISCORDANT IMB-TO-MONO	2
DYNLL1	CONCORDANT	7		BRINP1	DISCORDANT MONO-TO-IMB	1		HMGB1	DISCORDANT MONO-TO-IMB	2		FAM192A	DISCORDANT IMB-TO-MONO	1		LINC02210/LINC02210-CRHR1	CONCORDANT	22		KLK1	CONCORDANT	2		HNRNPM	DISCORDANT MONO-TO-IMB	1		IGHV3-53	CONCORDANT	1		HPS4	CONCORDANT	14		IPP/AL604028.1	DISCORDANT IMB-TO-MONO	1		GPATCH2L	DISCORDANT MONO-TO-IMB	1
DYNLL1	DISCORDANT MONO-TO-IMB	1		BRWD3	DISCORDANT IMB-TO-MONO	1		HMGCS1	CONCORDANT	4		FAM192A	DISCORDANT MONO-TO-IMB	2		LINC02210/LINC02210-CRHR1	DISCORDANT IMB-TO-MONO	1		KLK1	DISCORDANT IMB-TO-MONO	2		HP1BP3	CONCORDANT	14		IGHV3-53	DISCORDANT MONO-TO-IMB	1		HPS4	DISCORDANT MONO-TO-IMB	1		IQSEC1	CONCORDANT	6		GPBP1L1	DISCORDANT MONO-TO-IMB	1
ECHS1	CONCORDANT	5		BTBD3	CONCORDANT	5		HMGCS1	DISCORDANT MONO-TO-IMB	1		FAM192A/AC009090.6	CONCORDANT	7		LIPA/IFIT2	CONCORDANT	5		KNL1	CONCORDANT	20		HP1BP3	DISCORDANT MONO-TO-IMB	1		IGHV3-7	CONCORDANT	1		HS2ST1/AC093155.3	CONCORDANT	4		IQSEC1	DISCORDANT MONO-TO-IMB	1		GPCPD1	CONCORDANT	16
ECHS1	DISCORDANT MONO-TO-IMB	1		BTBD3	DISCORDANT IMB-TO-MONO	1		HMGN3/HMGN3-AS1	CONCORDANT	1		FAM192A/AC009090.6	DISCORDANT IMB-TO-MONO	1		LIPA/IFIT2	DISCORDANT MONO-TO-IMB	1		KNL1	DISCORDANT IMB-TO-MONO	2		HS2ST1/AC093155.3	CONCORDANT	3		IGHV3-7	DISCORDANT MONO-TO-IMB	1		HS2ST1/AC093155.3	DISCORDANT MONO-TO-IMB	1		IREB2	CONCORDANT	7		GPCPD1	DISCORDANT IMB-TO-MONO	1
EEF1A1P5	CONCORDANT	3		BTBD3	DISCORDANT MONO-TO-IMB	1		HMGN3/HMGN3-AS1	DISCORDANT IMB-TO-MONO	1		FAM192BP	CONCORDANT	2		LIPA/IFIT3	CONCORDANT	1		KNL1	DISCORDANT MONO-TO-IMB	1		HS2ST1/AC093155.3	DISCORDANT IMB-TO-MONO	2		IKZF3	CONCORDANT	53		HSH2D	CONCORDANT	5		IREB2	DISCORDANT MONO-TO-IMB	1		GPN1	DISCORDANT MONO-TO-IMB	1
EEF1A1P5	DISCORDANT IMB-TO-MONO	1		BTD	CONCORDANT	3		HNRNPDL	CONCORDANT	2		FAM192BP	DISCORDANT IMB-TO-MONO	1		LIPA/IFIT3	DISCORDANT IMB-TO-MONO	1		KRR1/GLIPR1	CONCORDANT	6		HSP90B1/C12orf73	CONCORDANT	2		IKZF3	DISCORDANT MONO-TO-IMB	1		HSH2D	DISCORDANT MONO-TO-IMB	1		IRF5	CONCORDANT	3		GPN2	CONCORDANT	1
EEF1D	CONCORDANT	22		BTD	DISCORDANT IMB-TO-MONO	1		HNRNPDL	DISCORDANT MONO-TO-IMB	1		FAM45A	CONCORDANT	3		LRCH4/AC069281.2	DISCORDANT MONO-TO-IMB	1		KRR1/GLIPR1	DISCORDANT IMB-TO-MONO	1		HSP90B1/C12orf73	DISCORDANT IMB-TO-MONO	1		IL10RB/AP000295.1	CONCORDANT	1		HSP90AA1	CONCORDANT	8		IRF5	DISCORDANT IMB-TO-MONO	1		GPN2	DISCORDANT IMB-TO-MONO	1
EEF1D	DISCORDANT IMB-TO-MONO	1		BTRC	CONCORDANT	2		HNRNPK	CONCORDANT	4		FAM45A	DISCORDANT MONO-TO-IMB	1		LRP8	CONCORDANT	9		LAMP1	CONCORDANT	2		HYOU1/AP003392.3	DISCORDANT IMB-TO-MONO	1		IL10RB/AP000295.1	DISCORDANT IMB-TO-MONO	2		HSP90AA1	DISCORDANT MONO-TO-IMB	2		ITGA4	CONCORDANT	3		GPS2/AC026954.2	DISCORDANT IMB-TO-MONO	1
EEF1D/AC067930.6	CONCORDANT	5		BTRC	DISCORDANT MONO-TO-IMB	1		HNRNPK	DISCORDANT MONO-TO-IMB	1		FAM78A	CONCORDANT	6		LRP8	DISCORDANT IMB-TO-MONO	1		LAMP1	DISCORDANT MONO-TO-IMB	1		ICAM3	DISCORDANT MONO-TO-IMB	1		IL6R	CONCORDANT	4		HSP90AA2P	CONCORDANT	2		ITGA4	DISCORDANT IMB-TO-MONO	2		GRAP/SLC5A10	DISCORDANT IMB-TO-MONO	1
EEF1D/AC067930.6	DISCORDANT IMB-TO-MONO	1		BUB1B	CONCORDANT	2		HOOK3/AC110275.1	CONCORDANT	16		FAM78A	DISCORDANT IMB-TO-MONO	1		LRRC59/EME1	CONCORDANT	1		LARS2	CONCORDANT	5		IDH3A	CONCORDANT	2		IL6R	DISCORDANT MONO-TO-IMB	1		HSP90AA2P	DISCORDANT MONO-TO-IMB	1		ITGA4/CERKL	CONCORDANT	4		GSDMB	CONCORDANT	21
EEF2K	CONCORDANT	2		BUB1B	DISCORDANT IMB-TO-MONO	2		HOOK3/AC110275.1	DISCORDANT MONO-TO-IMB	1		FBH1/AL137186.2	DISCORDANT MONO-TO-IMB	1		LRRC59/EME1	DISCORDANT MONO-TO-IMB	1		LARS2	DISCORDANT MONO-TO-IMB	1		IDH3A	DISCORDANT IMB-TO-MONO	1		intergenic	CONCORDANT	1281		HSP90AB3P	DISCORDANT MONO-TO-IMB	1		ITGA4/CERKL	DISCORDANT IMB-TO-MONO	1		GSDMB	DISCORDANT MONO-TO-IMB	2
EEF2K	DISCORDANT MONO-TO-IMB	1		BVES	CONCORDANT	10		HP1BP3	CONCORDANT	13		FBXL6/SLC52A2	CONCORDANT	2		LRRK1	CONCORDANT	1		LCP1	CONCORDANT	4		IDS/AC244197.3	CONCORDANT	5		intergenic	DISCORDANT IMB-TO-MONO	28		HSPA8	CONCORDANT	8		KCNAB2	CONCORDANT	11		GSE1	CONCORDANT	9
EEF2KMT	CONCORDANT	2		BVES	DISCORDANT MONO-TO-IMB	1		HP1BP3	DISCORDANT IMB-TO-MONO	1		FBXL6/SLC52A2	DISCORDANT IMB-TO-MONO	1		LRRK1	DISCORDANT MONO-TO-IMB	1		LCP1	DISCORDANT MONO-TO-IMB	1		IDS/AC244197.3	DISCORDANT MONO-TO-BI	1		intergenic	DISCORDANT MONO-TO-IMB	33		HSPA8	DISCORDANT MONO-TO-IMB	1		KCNAB2	DISCORDANT IMB-TO-MONO	1		GSE1	DISCORDANT MONO-TO-IMB	1
EEF2KMT	DISCORDANT IMB-TO-MONO	1		BVES/BVES-AS1	DISCORDANT IMB-TO-MONO	1		HS1BP3	CONCORDANT	7		FBXW2	CONCORDANT	5		LSP1	CONCORDANT	2		LDHAP4/CLCN3P1	CONCORDANT	1		IGHA1	DISCORDANT IMB-TO-MONO	1		IQGAP2/AC025188.1	CONCORDANT	2		HTATIP2	CONCORDANT	1		KCNN3	CONCORDANT	8		GTF2A2/AC092755.1	DISCORDANT MONO-TO-IMB	1
EEPD1	CONCORDANT	3		BX890604.2	CONCORDANT	20		HS1BP3	DISCORDANT MONO-TO-IMB	1		FBXW2	DISCORDANT IMB-TO-MONO	1		LSP1	DISCORDANT MONO-TO-IMB	1		LDHAP4/CLCN3P1	DISCORDANT MONO-TO-IMB	1		IGHG1	CONCORDANT	7		IQGAP2/AC025188.1	DISCORDANT IMB-TO-MONO	1		HTATIP2	DISCORDANT MONO-TO-IMB	1		KCNN3	DISCORDANT IMB-TO-MONO	1		GTF3C4	CONCORDANT	14
EEPD1	DISCORDANT IMB-TO-MONO	1		BX890604.2	DISCORDANT MONO-TO-IMB	2		HSP90AA2P	CONCORDANT	1		FCGR2B	CONCORDANT	1		LSS	CONCORDANT	25		LENG1	DISCORDANT MONO-TO-IMB	1		IGHG1	DISCORDANT IMB-TO-MONO	1		IRAK4	CONCORDANT	11		HTATSF1	DISCORDANT IMB-TO-MONO	1		KCTD10	DISCORDANT MONO-TO-IMB	1		GTF3C4	DISCORDANT IMB-TO-MONO	1
EFR3A	CONCORDANT	5		C10orf88	DISCORDANT MONO-TO-IMB	1		HSP90AA2P	DISCORDANT IMB-TO-MONO	1		FCGR2B	DISCORDANT MONO-TO-IMB	1		LSS	DISCORDANT MONO-TO-IMB	1		LETM1	CONCORDANT	3		IGHM	CONCORDANT	2		IRAK4	DISCORDANT MONO-TO-IMB	1		ICE2	CONCORDANT	7		KCTD10/MYO1H	CONCORDANT	1		GXYLT1	CONCORDANT	7
EFR3A	DISCORDANT IMB-TO-MONO	1		C11orf68	CONCORDANT	2		HSP90AB1	CONCORDANT	5		FCGR2C	CONCORDANT	1		LY86-AS1	CONCORDANT	7		LETM1	DISCORDANT MONO-TO-IMB	1		IGHM	DISCORDANT MONO-TO-IMB	1		IRF4	CONCORDANT	9		ICE2	DISCORDANT MONO-TO-IMB	1		KCTD10/MYO1H	DISCORDANT MONO-TO-IMB	1		GXYLT1	DISCORDANT IMB-TO-MONO	1
EHD1	CONCORDANT	12		C11orf68	DISCORDANT IMB-TO-MONO	1		HSP90AB1	DISCORDANT IMB-TO-MONO	1		FCGR2C	DISCORDANT MONO-TO-IMB	1		LY86-AS1	DISCORDANT MONO-TO-IMB	1		LGALS8	CONCORDANT	22		IGHMBP2	CONCORDANT	4		IRF4	DISCORDANT MONO-TO-IMB	1		IDS/AC244197.3	DISCORDANT IMB-TO-MONO	5		KDM4C	CONCORDANT	8		GYG1	CONCORDANT	1
EHD1	DISCORDANT IMB-TO-MONO	2		C12orf65	CONCORDANT	2		HSPD1	CONCORDANT	14		FCHO1	CONCORDANT	12		LYPLA2	DISCORDANT IMB-TO-MONO	1		LGALS8	DISCORDANT MONO-TO-IMB	1		IGHMBP2	DISCORDANT IMB-TO-MONO	1		IRF8	CONCORDANT	24		IFNAR2/IL10RB-DT/AP000295.1	CONCORDANT	17		KDM4C	DISCORDANT IMB-TO-MONO	1		GYG1	DISCORDANT IMB-TO-MONO	1
EIF1AD	CONCORDANT	3		C12orf65	DISCORDANT IMB-TO-MONO	1		HSPD1	DISCORDANT MONO-TO-IMB	1		FCHO1	DISCORDANT MONO-TO-IMB	1		LYRM7	CONCORDANT	46		LGALS8/AL359921.1	CONCORDANT	21		IKZF2/AC093865.1	CONCORDANT	10		IRF8	DISCORDANT MONO-TO-IMB	1		IFNAR2/IL10RB-DT/AP000295.1	DISCORDANT MONO-TO-IMB	1		KHNYN/SDR39U1	CONCORDANT	7		H2AFV	CONCORDANT	35
EIF1AD	DISCORDANT IMB-TO-MONO	1		C12orf66	CONCORDANT	10		IDS/AC244197.3	CONCORDANT	6		FDXR	CONCORDANT	4		LYRM7	DISCORDANT MONO-TO-IMB	2		LGALS8/AL359921.1	DISCORDANT IMB-TO-MONO	1		IKZF2/AC093865.1	DISCORDANT MONO-TO-IMB	1		ISL2	DISCORDANT MONO-TO-IMB	1		IGHG1	CONCORDANT	7		KHNYN/SDR39U1	DISCORDANT IMB-TO-MONO	1		H2AFV	DISCORDANT MONO-TO-IMB	1
EIF2B1	DISCORDANT IMB-TO-MONO	1		C12orf66	DISCORDANT MONO-TO-IMB	1		IDS/AC244197.3	DISCORDANT IMB-TO-MONO	1		FDXR	DISCORDANT IMB-TO-MONO	2		MACC1	CONCORDANT	2		LGMN	DISCORDANT IMB-TO-MONO	1		IL18BP/NUMA1	CONCORDANT	6		ITGB2/ITGB2-AS1	CONCORDANT	2		IGHG1	DISCORDANT IMB-TO-MONO	1		KIAA1191	DISCORDANT MONO-TO-IMB	1		HCP5	CONCORDANT	48
EIF2S3	CONCORDANT	3		C15orf39	CONCORDANT	6		IFITM2/IFITM1	DISCORDANT MONO-TO-IMB	1		FGF2/NUDT6	CONCORDANT	7		MACC1	DISCORDANT IMB-TO-MONO	1		LINC-PINT/AC016831.7	CONCORDANT	6		IL18BP/NUMA1	DISCORDANT MONO-TO-IMB	1		ITGB2/ITGB2-AS1	DISCORDANT MONO-TO-IMB	1		IGHG1	DISCORDANT MONO-TO-IMB	3		KIF22	CONCORDANT	1		HCP5	DISCORDANT IMB-TO-MONO	3
EIF2S3	DISCORDANT MONO-TO-IMB	1		C15orf39	DISCORDANT IMB-TO-MONO	1		IFNAR2/AP000295.1/IL10RB-DT	CONCORDANT	16		FGF2/NUDT6	DISCORDANT IMB-TO-MONO	1		MAN1A1	DISCORDANT MONO-TO-IMB	1		LINC-PINT/AC016831.7	DISCORDANT IMB-TO-MONO	1		INPP5B	CONCORDANT	13		ITPR1	CONCORDANT	1		IGHG2	DISCORDANT MONO-TO-IMB	1		KIF22	DISCORDANT MONO-TO-IMB	1		HCP5	DISCORDANT MONO-TO-IMB	3
EIF4G1	CONCORDANT	2		C15orf39/AC113208.3	DISCORDANT MONO-TO-IMB	1		IFNAR2/AP000295.1/IL10RB-DT	DISCORDANT IMB-TO-MONO	1		FGF2/NUDT6	DISCORDANT MONO-TO-IMB	2		MAP2K7	CONCORDANT	5		LINC00106	CONCORDANT	6		INPP5B	DISCORDANT MONO-TO-IMB	1		ITPR1	DISCORDANT IMB-TO-MONO	1		IGHG3	CONCORDANT	1		KIFAP3	CONCORDANT	1		HDAC10/MAPK12	CONCORDANT	1
EIF4G1	DISCORDANT IMB-TO-MONO	1		C15orf40/AC022558.2	CONCORDANT	5		IFT46	CONCORDANT	1		FHL3	CONCORDANT	2		MAP2K7	DISCORDANT MONO-TO-IMB	1		LINC00106	DISCORDANT IMB-TO-MONO	1		intergenic	CONCORDANT	1502		ITPR3	CONCORDANT	15		IGHG3	DISCORDANT IMB-TO-MONO	4		KIFAP3	DISCORDANT MONO-TO-IMB	1		HDAC10/MAPK12	DISCORDANT IMB-TO-MONO	1
EIF5A/GPS2	CONCORDANT	1		C15orf40/AC022558.2	DISCORDANT IMB-TO-MONO	1		IFT46	DISCORDANT MONO-TO-IMB	1		FHL3	DISCORDANT IMB-TO-MONO	1		MAP3K4	CONCORDANT	1		LINC00909	CONCORDANT	9		intergenic	DISCORDANT IMB-TO-MONO	57		ITPR3	DISCORDANT IMB-TO-MONO	1		IGHV4-39	DISCORDANT IMB-TO-MONO	1		KLF7	CONCORDANT	1		HDGF	CONCORDANT	1
EIF5A/GPS2	DISCORDANT IMB-TO-MONO	1		C15orf41/CSNK1A1P1	DISCORDANT IMB-TO-MONO	1		IGHA1	CONCORDANT	2		FHOD3	CONCORDANT	1		MAP3K4	DISCORDANT MONO-TO-IMB	1		LINC00909	DISCORDANT IMB-TO-MONO	1		intergenic	DISCORDANT MONO-TO-IMB	45		ITSN2	CONCORDANT	6		IGLV6-57/IGLV10-54	CONCORDANT	1		KLF7	DISCORDANT IMB-TO-MONO	1		HDGF	DISCORDANT MONO-TO-IMB	1
EIF5AL1	DISCORDANT IMB-TO-MONO	1		C16orf87	CONCORDANT	10		IGHA1	DISCORDANT MONO-TO-IMB	1		FHOD3	DISCORDANT IMB-TO-MONO	1		MAP3K8	CONCORDANT	10		LINC00996	CONCORDANT	45		INTS4	CONCORDANT	7		ITSN2	DISCORDANT IMB-TO-MONO	1		IGLV6-57/IGLV10-54	DISCORDANT MONO-TO-IMB	1		KNL1	CONCORDANT	20		HELB	CONCORDANT	15
ELF2/PPP1R14BP3	CONCORDANT	1		C16orf87	DISCORDANT IMB-TO-MONO	1		IGHA2	DISCORDANT MONO-TO-IMB	1		FKBP11/CCDC65/AC073610.2/AC073610.3	CONCORDANT	2		MAP3K8	DISCORDANT IMB-TO-MONO	1		LINC00996	DISCORDANT IMB-TO-MONO	1		INTS4	DISCORDANT MONO-TO-IMB	1		ITSN2	DISCORDANT MONO-TO-IMB	1		IKZF3	CONCORDANT	50		KNL1	DISCORDANT MONO-TO-IMB	1		HELB	DISCORDANT IMB-TO-MONO	2
ELF2/PPP1R14BP3	DISCORDANT IMB-TO-MONO	1		C17orf53	DISCORDANT MONO-TO-IMB	3		IGHV1-18	CONCORDANT	1		FKBP11/CCDC65/AC073610.2/AC073610.3	DISCORDANT IMB-TO-MONO	1		MAP9/AC097467.3	CONCORDANT	5		LINC01226	CONCORDANT	62		IQGAP2/AC025188.1	DISCORDANT IMB-TO-MONO	1		IVD	CONCORDANT	7		IKZF3	DISCORDANT IMB-TO-MONO	1		KNOP1/AC002550.1	CONCORDANT	5		HIF1A-AS2/AL137129.1	CONCORDANT	2
ELFN1	CONCORDANT	1		C17orf80	CONCORDANT	4		IGHV1-18	DISCORDANT MONO-TO-IMB	1		FLOT2	DISCORDANT IMB-TO-MONO	1		MAP9/AC097467.3	DISCORDANT IMB-TO-MONO	1		LINC01226	DISCORDANT MONO-TO-IMB	1		IQSEC1	CONCORDANT	5		IVD	DISCORDANT MONO-TO-IMB	1		IKZF3	DISCORDANT MONO-TO-IMB	1		KNOP1/AC002550.1	DISCORDANT IMB-TO-MONO	1		HIF1A-AS2/AL137129.1	DISCORDANT IMB-TO-MONO	1
ELFN1	DISCORDANT MONO-TO-IMB	1		C17orf80	DISCORDANT MONO-TO-IMB	1		IGHV3-43	CONCORDANT	3		FNBP1	CONCORDANT	34		MAPK8IP3	CONCORDANT	5		LINC01578/AC013394.1	CONCORDANT	7		IQSEC1	DISCORDANT MONO-TO-IMB	1		JMJD1C	CONCORDANT	1		IL4I1/NUP62	CONCORDANT	4		KPNA3	CONCORDANT	1		HIF1AN	CONCORDANT	4
ELMO2/AL133227.1	DISCORDANT IMB-TO-MONO	1		C18orf25	CONCORDANT	4		IGHV3-43	DISCORDANT IMB-TO-MONO	2		FNBP1	DISCORDANT IMB-TO-MONO	1		MAPK8IP3	DISCORDANT IMB-TO-MONO	1		LINC01578/AC013394.1	DISCORDANT MONO-TO-IMB	1		IREB2	CONCORDANT	9		JMJD1C	DISCORDANT IMB-TO-MONO	2		IL4I1/NUP62	DISCORDANT IMB-TO-MONO	1		KPNA3	DISCORDANT IMB-TO-MONO	1		HIF1AN	DISCORDANT IMB-TO-MONO	1
EMC10/AC020909.3	CONCORDANT	1		C18orf25	DISCORDANT IMB-TO-MONO	1		IGHV4-28	CONCORDANT	2		FNBP1	DISCORDANT MONO-TO-IMB	2		MASTL	CONCORDANT	6		LINC02227	CONCORDANT	17		IREB2	DISCORDANT IMB-TO-MONO	1		JMJD1C	DISCORDANT MONO-TO-IMB	1		intergenic	CONCORDANT	1203		KRAS/ETFRF1	CONCORDANT	12		HLA-A	CONCORDANT	74
EMC10/AC020909.3	DISCORDANT IMB-TO-MONO	1		C18orf54	CONCORDANT	2		IGHV4-28	DISCORDANT IMB-TO-MONO	3		FNBP4	CONCORDANT	3		MASTL	DISCORDANT IMB-TO-MONO	1		LINC02227	DISCORDANT MONO-TO-IMB	1		IRF7	CONCORDANT	5		JUN	CONCORDANT	2		intergenic	DISCORDANT IMB-TO-MONO	11		KRAS/ETFRF1	DISCORDANT IMB-TO-MONO	1		HLA-A	DISCORDANT IMB-TO-MONO	1
EMILIN2	CONCORDANT	3		C18orf54	DISCORDANT IMB-TO-MONO	3		IGHV4-61	CONCORDANT	2		FNBP4	DISCORDANT IMB-TO-MONO	2		MATR3/MATR3	CONCORDANT	2		LINC02363	CONCORDANT	15		IRF7	DISCORDANT MONO-TO-IMB	1		JUN	DISCORDANT MONO-TO-IMB	1		intergenic	DISCORDANT MONO-TO-IMB	24		L3HYPDH	CONCORDANT	6		HLA-A	DISCORDANT MONO-TO-IMB	2
EMILIN2	DISCORDANT IMB-TO-MONO	2		C18orf54	DISCORDANT MONO-TO-IMB	2		IGHV4-61	DISCORDANT MONO-TO-IMB	2		FNDC3B	CONCORDANT	3		MATR3/MATR3	DISCORDANT MONO-TO-IMB	1		LINC02363	DISCORDANT IMB-TO-MONO	1		ISG20	CONCORDANT	2		KCNAB2	CONCORDANT	10		INTS4	CONCORDANT	4		L3HYPDH	DISCORDANT IMB-TO-MONO	1		HLA-B	CONCORDANT	34
ENAH	CONCORDANT	6		C1orf226	CONCORDANT	4		IGKV1-16	DISCORDANT MONO-TO-IMB	1		FNDC3B	DISCORDANT IMB-TO-MONO	1		MAVS	CONCORDANT	61		LINS1	CONCORDANT	10		ISG20	DISCORDANT IMB-TO-MONO	1		KCNAB2	DISCORDANT IMB-TO-MONO	1		INTS4	DISCORDANT IMB-TO-MONO	1		LAMP3	CONCORDANT	24		HLA-B	DISCORDANT MONO-TO-IMB	1
ENAH	DISCORDANT MONO-TO-IMB	1		C1orf226	DISCORDANT IMB-TO-MONO	2		IGLV1-47	DISCORDANT IMB-TO-MONO	1		FP671120.2	DISCORDANT MONO-TO-IMB	1		MAVS	DISCORDANT IMB-TO-MONO	1		LINS1	DISCORDANT MONO-TO-IMB	1		ITFG2/FOXM1	CONCORDANT	1		KCTD3	DISCORDANT MONO-TO-IMB	1		IRAK4	CONCORDANT	7		LAMP3	DISCORDANT IMB-TO-MONO	1		HLA-C	CONCORDANT	12
ENC1	CONCORDANT	3		C1orf52	CONCORDANT	5		IGLV7-46	DISCORDANT MONO-TO-IMB	1		FPGT/FPGT-TNNI3K	CONCORDANT	5		MAVS	DISCORDANT MONO-TO-IMB	1		LMNB2	DISCORDANT MONO-TO-IMB	1		ITFG2/FOXM1	DISCORDANT MONO-TO-IMB	1		KDM4C	CONCORDANT	6		IRAK4	DISCORDANT IMB-TO-MONO	1		LASP1/AC006441.3	CONCORDANT	1		HLA-C	DISCORDANT IMB-TO-MONO	1
ENC1	DISCORDANT IMB-TO-MONO	1		C1orf52	DISCORDANT IMB-TO-MONO	1		IKZF3	CONCORDANT	54		FPGT/FPGT-TNNI3K	DISCORDANT IMB-TO-MONO	1		MCM3AP	CONCORDANT	14		LPCAT1	CONCORDANT	24		ITGAM	CONCORDANT	1		KDM4C	DISCORDANT IMB-TO-MONO	2		IRF3	CONCORDANT	5		LASP1/AC006441.3	DISCORDANT MONO-TO-IMB	2		HLA-DOA	CONCORDANT	19
ENDOD1	CONCORDANT	5		C21orf58	CONCORDANT	2		IKZF3	DISCORDANT MONO-TO-IMB	1		FRG1CP	CONCORDANT	1		MCM3AP	DISCORDANT MONO-TO-IMB	1		LPCAT1	DISCORDANT IMB-TO-MONO	1		ITGAM	DISCORDANT MONO-TO-IMB	1		KHNYN/SDR39U1	CONCORDANT	6		IRF3	DISCORDANT MONO-TO-IMB	1		LCLAT1	CONCORDANT	2		HLA-DOA	DISCORDANT IMB-TO-MONO	1
ENDOD1	DISCORDANT MONO-TO-IMB	2		C21orf58	DISCORDANT IMB-TO-MONO	2		IL18BP/NUMA1	CONCORDANT	3		FRG1CP	DISCORDANT IMB-TO-MONO	1		MCOLN2	CONCORDANT	26		LRCH1	CONCORDANT	3		ITM2A	DISCORDANT MONO-TO-IMB	1		KHNYN/SDR39U1	DISCORDANT IMB-TO-MONO	1		ITGAE/HASPIN	CONCORDANT	6		LCLAT1	DISCORDANT IMB-TO-MONO	1		HLA-DOB/AL669918.1	CONCORDANT	1
ENG	DISCORDANT IMB-TO-MONO	1		C21orf91/AL109761.1	DISCORDANT MONO-TO-IMB	1		IL18BP/NUMA1	DISCORDANT MONO-TO-IMB	1		FRG1EP	DISCORDANT MONO-TO-IMB	1		MCOLN2	DISCORDANT MONO-TO-IMB	1		LRCH1	DISCORDANT IMB-TO-MONO	1		ITPKB	CONCORDANT	4		KHNYN/SDR39U1	DISCORDANT MONO-TO-IMB	1		ITGAE/HASPIN	DISCORDANT MONO-TO-IMB	1		LCP1	CONCORDANT	4		HLA-DOB/AL669918.1	DISCORDANT MONO-TO-IMB	1
ENTHD1/UQCRFS1P1	DISCORDANT IMB-TO-MONO	1		C21orf91/C21orf91-OT1	CONCORDANT	3		ING5	CONCORDANT	2		FRMD4A	CONCORDANT	1		MED16	CONCORDANT	6		LRP5	CONCORDANT	3		ITPKB	DISCORDANT MONO-TO-IMB	1		KIAA0930	CONCORDANT	11		ITM2A	DISCORDANT IMB-TO-MONO	1		LCP1	DISCORDANT MONO-TO-IMB	1		HLA-DQA1	CONCORDANT	340
EPB41L3	DISCORDANT IMB-TO-MONO	1		C21orf91/C21orf91-OT1	DISCORDANT IMB-TO-MONO	1		ING5	DISCORDANT MONO-TO-IMB	1		FRMD4A	DISCORDANT MONO-TO-IMB	1		MED16	DISCORDANT IMB-TO-MONO	1		LRP5	DISCORDANT MONO-TO-IMB	1		ITPRID2	CONCORDANT	1		KIAA0930	DISCORDANT IMB-TO-MONO	1		ITPK1	CONCORDANT	7		LDHAP4/CLCN3P1	CONCORDANT	1		HLA-DQA1	DISCORDANT MONO-TO-IMB	2
EPHB4	CONCORDANT	3		C21orf91/C21orf91-OT1	DISCORDANT MONO-TO-IMB	1		intergenic	CONCORDANT	1215		FSCN1P1	DISCORDANT MONO-TO-IMB	3		MELTF	CONCORDANT	12		LRRK2	CONCORDANT	5		ITPRID2	DISCORDANT IMB-TO-MONO	1		KIAA1147	CONCORDANT	3		ITPK1	DISCORDANT IMB-TO-MONO	1		LDHAP4/CLCN3P1	DISCORDANT IMB-TO-MONO	1		HLA-DQA2	CONCORDANT	18
EPHB4	DISCORDANT MONO-TO-IMB	1		C2CD2	CONCORDANT	9		intergenic	DISCORDANT IMB-TO-MONO	36		FYCO1	CONCORDANT	18		MELTF	DISCORDANT IMB-TO-MONO	1		LRRK2	DISCORDANT MONO-TO-IMB	1		JRK	CONCORDANT	38		KIAA1147	DISCORDANT MONO-TO-IMB	1		ITPKC	DISCORDANT MONO-TO-IMB	1		LDHB/AC010197.2	DISCORDANT MONO-TO-IMB	1		HLA-DQA2	DISCORDANT IMB-TO-MONO	11
ERC1	CONCORDANT	12		C2CD2	DISCORDANT IMB-TO-MONO	1		intergenic	DISCORDANT MONO-TO-IMB	38		FYCO1	DISCORDANT IMB-TO-MONO	1		METTL22	CONCORDANT	7		LSP1	CONCORDANT	4		JRK	DISCORDANT MONO-TO-IMB	1		KIAA1191	DISCORDANT IMB-TO-MONO	1		ITPR3	CONCORDANT	23		LENG1	DISCORDANT MONO-TO-IMB	1		HLA-DQA2	DISCORDANT MONO-TO-IMB	4
ERC1	DISCORDANT IMB-TO-MONO	1		C2CD4C	CONCORDANT	8		INTS2	CONCORDANT	3		GAA	CONCORDANT	13		METTL22	DISCORDANT MONO-TO-IMB	2		LSP1	DISCORDANT IMB-TO-MONO	1		KAT7	DISCORDANT MONO-TO-IMB	1		KIF14	CONCORDANT	5		ITPR3	DISCORDANT MONO-TO-IMB	2		LETM1	CONCORDANT	2		HLA-DQB1	CONCORDANT	260
EREG	CONCORDANT	7		C2CD4C	DISCORDANT IMB-TO-MONO	1		INTS2	DISCORDANT MONO-TO-IMB	1		GAA	DISCORDANT MONO-TO-IMB	1		MFSD2A	CONCORDANT	8		LSP1/PRR33	CONCORDANT	1		KATNA1	DISCORDANT IMB-TO-MONO	1		KIF14	DISCORDANT IMB-TO-MONO	2		JADE2	CONCORDANT	2		LETM1	DISCORDANT IMB-TO-MONO	1		HLA-DQB1	DISCORDANT IMB-TO-MONO	5
EREG	DISCORDANT IMB-TO-MONO	1		C2orf42/TIA1	CONCORDANT	13		INTS4	CONCORDANT	3		GAPDHP1	CONCORDANT	2		MFSD2A	DISCORDANT MONO-TO-IMB	1		LSP1/PRR33	DISCORDANT MONO-TO-IMB	1		KATNBL1	CONCORDANT	3		KLF13	CONCORDANT	1		JADE2	DISCORDANT MONO-TO-IMB	1		LGALS3BP	DISCORDANT MONO-TO-IMB	1		HLA-DQB1/HLA-DQB1-AS1	CONCORDANT	55
ERN1	CONCORDANT	7		C2orf42/TIA1	DISCORDANT IMB-TO-MONO	1		INTS4	DISCORDANT IMB-TO-MONO	1		GAPDHP1	DISCORDANT MONO-TO-IMB	1		MIAT/MIATNB	CONCORDANT	3		LSS	CONCORDANT	19		KATNBL1	DISCORDANT IMB-TO-MONO	1		KLF13	DISCORDANT IMB-TO-MONO	2		JMJD1C	CONCORDANT	4		LGALS8/AL359921.1	CONCORDANT	14		HLA-DQB1/HLA-DQB1-AS1	DISCORDANT MONO-TO-IMB	1
ERN1	DISCORDANT MONO-TO-IMB	1		C2orf74/AC016747.4	DISCORDANT IMB-TO-MONO	1		IQCB1	CONCORDANT	7		GAR1	CONCORDANT	1		MIAT/MIATNB	DISCORDANT MONO-TO-IMB	1		LSS	DISCORDANT IMB-TO-MONO	1		KDELR2/DAGLB	CONCORDANT	1		KLHL36	CONCORDANT	20		JMJD1C	DISCORDANT IMB-TO-MONO	1		LGALS8/AL359921.1	DISCORDANT MONO-TO-IMB	1		HLA-DQB2	CONCORDANT	34
ESPL1	CONCORDANT	7		C3orf38	CONCORDANT	10		IQCB1	DISCORDANT IMB-TO-MONO	1		GAR1	DISCORDANT IMB-TO-MONO	1		MIR155HG	CONCORDANT	7		LY6E	DISCORDANT IMB-TO-MONO	1		KDELR2/DAGLB	DISCORDANT MONO-TO-IMB	1		KLHL36	DISCORDANT MONO-TO-IMB	1		KAT8/AC135050.6	CONCORDANT	23		LGMNP1	CONCORDANT	1		HLA-DQB2	DISCORDANT IMB-TO-MONO	5
ESPL1	DISCORDANT MONO-TO-IMB	1		C3orf38	DISCORDANT IMB-TO-MONO	1		IQGAP2	CONCORDANT	8		GARS-DT	CONCORDANT	12		MIR155HG	DISCORDANT IMB-TO-MONO	1		LYN	CONCORDANT	4		KDM2A	DISCORDANT MONO-TO-IMB	1		KLK1	CONCORDANT	9		KAT8/AC135050.6	DISCORDANT IMB-TO-MONO	1		LGMNP1	DISCORDANT MONO-TO-IMB	1		HLA-DQB2	DISCORDANT MONO-TO-IMB	1
ESPNL	CONCORDANT	9		C3orf38	DISCORDANT MONO-TO-IMB	1		IQGAP2	DISCORDANT IMB-TO-MONO	1		GARS-DT	DISCORDANT IMB-TO-MONO	1		MIR4538	DISCORDANT MONO-TO-IMB	1		LYN	DISCORDANT IMB-TO-MONO	1		KDM6B	CONCORDANT	2		KLK1	DISCORDANT IMB-TO-MONO	1		KCNAB2	CONCORDANT	9		LHFPL3	CONCORDANT	1		HLA-DRA	CONCORDANT	26
ESPNL	DISCORDANT IMB-TO-MONO	1		C3orf52	CONCORDANT	3		IRF4	CONCORDANT	26		GATAD2A	CONCORDANT	6		MMACHC	CONCORDANT	11		LYRM7	CONCORDANT	39		KDM6B	DISCORDANT MONO-TO-IMB	1		KNOP1/AC002550.1	CONCORDANT	2		KCNAB2	DISCORDANT IMB-TO-MONO	1		LHFPL3	DISCORDANT MONO-TO-IMB	1		HLA-DRA	DISCORDANT IMB-TO-MONO	4
ESPNL	DISCORDANT MONO-TO-IMB	1		C3orf52	DISCORDANT MONO-TO-IMB	1		IRF4	DISCORDANT MONO-TO-IMB	1		GATAD2A	DISCORDANT IMB-TO-MONO	1		MMACHC	DISCORDANT MONO-TO-IMB	1		LYRM7	DISCORDANT MONO-TO-IMB	1		KHDC4	DISCORDANT IMB-TO-MONO	1		KNOP1/AC002550.1	DISCORDANT MONO-TO-IMB	2		KCNN3	CONCORDANT	6		LIMD1	CONCORDANT	4		HLA-DRB1	CONCORDANT	455
ETAA1	CONCORDANT	1		C4orf36/AC093827.5	CONCORDANT	1		ISG15	CONCORDANT	1		GBAP1	CONCORDANT	1		MMD	CONCORDANT	4		LZTS2	CONCORDANT	1		KIF13B	CONCORDANT	2		L3MBTL2/CHADL	CONCORDANT	1		KCNN3	DISCORDANT IMB-TO-MONO	1		LIMD1	DISCORDANT MONO-TO-IMB	1		HLA-DRB1	DISCORDANT IMB-TO-MONO	9
ETAA1	DISCORDANT MONO-TO-IMB	1		C4orf36/AC093827.5	DISCORDANT IMB-TO-MONO	1		ISG15	DISCORDANT IMB-TO-MONO	1		GBAP1	DISCORDANT IMB-TO-MONO	2		MMD	DISCORDANT IMB-TO-MONO	1		LZTS2	DISCORDANT IMB-TO-MONO	2		KIF13B	DISCORDANT IMB-TO-MONO	1		L3MBTL2/CHADL	DISCORDANT MONO-TO-IMB	1		KCTD3	DISCORDANT IMB-TO-MONO	1		LIMD1/LIMD1-AS1	CONCORDANT	30		HLA-DRB1	DISCORDANT MONO-TO-IMB	2
ETS2	CONCORDANT	1		C4orf46	CONCORDANT	2		ISOC1	CONCORDANT	1		GBF1	CONCORDANT	1		MON1B/SYCE1L/AC009139.2	DISCORDANT IMB-TO-MONO	1		M6PR	DISCORDANT MONO-TO-IMB	1		KIFAP3	DISCORDANT MONO-TO-IMB	1		LAMP3	CONCORDANT	20		KDM3B	CONCORDANT	5		LIMD1/LIMD1-AS1	DISCORDANT MONO-TO-IMB	1		HLA-DRB5	CONCORDANT	162
ETS2	DISCORDANT IMB-TO-MONO	1		C4orf46	DISCORDANT MONO-TO-IMB	1		ISOC1	DISCORDANT IMB-TO-MONO	1		GBF1	DISCORDANT MONO-TO-IMB	1		MPND/AC007292.3	DISCORDANT IMB-TO-MONO	1		MACF1	CONCORDANT	4		KLC1/AL049840.4	CONCORDANT	2		LAMP3	DISCORDANT MONO-TO-IMB	1		KDM3B	DISCORDANT MONO-TO-IMB	1		LINC-PINT/AC016831.7	CONCORDANT	12		HLA-DRB5	DISCORDANT IMB-TO-MONO	9
ETS2	DISCORDANT MONO-TO-IMB	1		C7orf43	DISCORDANT MONO-TO-IMB	1		ITGB2	CONCORDANT	3		GCN1	CONCORDANT	13		MRE11	CONCORDANT	21		MACF1	DISCORDANT MONO-TO-IMB	1		KLC1/AL049840.4	DISCORDANT IMB-TO-MONO	1		LARS2	CONCORDANT	5		KDM4B	CONCORDANT	11		LINC-PINT/AC016831.7	DISCORDANT MONO-TO-IMB	1		HLA-DRB5	DISCORDANT MONO-TO-IMB	4
EVI5L	CONCORDANT	2		CABLES2	CONCORDANT	3		ITGB2	DISCORDANT IMB-TO-MONO	1		GCN1	DISCORDANT IMB-TO-MONO	1		MRE11	DISCORDANT IMB-TO-MONO	3		MAFF	CONCORDANT	3		KLC1/AL139300.1	CONCORDANT	8		LARS2	DISCORDANT IMB-TO-MONO	1		KDM4B	DISCORDANT MONO-TO-IMB	1		LINC00426	CONCORDANT	4		HLA-DRB6	CONCORDANT	117
EVI5L	DISCORDANT IMB-TO-MONO	1		CABLES2	DISCORDANT IMB-TO-MONO	1		ITPK1	CONCORDANT	8		GCNT1	CONCORDANT	10		MRFAP1L1	CONCORDANT	6		MAFF	DISCORDANT IMB-TO-MONO	1		KLC1/AL139300.1	DISCORDANT MONO-TO-IMB	1		LASP1	DISCORDANT IMB-TO-MONO	1		KDM4C	CONCORDANT	10		LINC00426	DISCORDANT MONO-TO-IMB	1		HLA-DRB6	DISCORDANT IMB-TO-MONO	3
EXOC7/ZACN	CONCORDANT	1		CACHD1	DISCORDANT IMB-TO-MONO	1		ITPK1	DISCORDANT MONO-TO-IMB	1		GCNT1	DISCORDANT IMB-TO-MONO	1		MRFAP1L1	DISCORDANT IMB-TO-MONO	1		MANBA	CONCORDANT	6		KLHL42/AC009511.1	CONCORDANT	2		LBR	CONCORDANT	2		KDM4C	DISCORDANT MONO-TO-IMB	1		LINC00511/AC007639.1	CONCORDANT	3		HLA-DRB6	DISCORDANT MONO-TO-IMB	2
EXOC7/ZACN	DISCORDANT MONO-TO-IMB	1		CACNA1C/CACNA1C-AS2	DISCORDANT IMB-TO-MONO	1		JAGN1	CONCORDANT	1		GCNT1	DISCORDANT MONO-TO-IMB	1		MRI1	DISCORDANT MONO-TO-IMB	1		MANBA	DISCORDANT IMB-TO-MONO	1		KLHL42/AC009511.1	DISCORDANT MONO-TO-IMB	1		LBR	DISCORDANT IMB-TO-MONO	2		KHSRP	CONCORDANT	1		LINC00511/AC007639.1	DISCORDANT IMB-TO-MONO	1		HLA-DRB9	CONCORDANT	38
EXOG	CONCORDANT	4		CACNA1H	CONCORDANT	19		JAGN1	DISCORDANT MONO-TO-IMB	2		GGA3	CONCORDANT	1		MRI1/AC008686.1	CONCORDANT	31		MAP3K13/RPL4P4	DISCORDANT IMB-TO-MONO	1		KRI1	CONCORDANT	2		LDHAP4/CLCN3P1	DISCORDANT IMB-TO-MONO	1		KHSRP	DISCORDANT MONO-TO-IMB	1		LINC01307	CONCORDANT	3		HLA-DRB9	DISCORDANT MONO-TO-IMB	3
EXOG	DISCORDANT MONO-TO-IMB	1		CACNA1H	DISCORDANT MONO-TO-IMB	1		KAT7	DISCORDANT MONO-TO-IMB	1		GGA3	DISCORDANT MONO-TO-IMB	1		MRI1/AC008686.1	DISCORDANT MONO-TO-IMB	1		MARC2	CONCORDANT	1		KRI1	DISCORDANT MONO-TO-IMB	1		LDHB/AC010197.2	DISCORDANT IMB-TO-MONO	1		KIF1C	CONCORDANT	32		LINC01307	DISCORDANT IMB-TO-MONO	1		HLA-G	CONCORDANT	2
EXT1	CONCORDANT	5		CACNA2D3	CONCORDANT	6		KCNN3	CONCORDANT	6		GGCX	CONCORDANT	2		MROH5	DISCORDANT IMB-TO-MONO	1		MARC2	DISCORDANT IMB-TO-MONO	4		KRR1/GLIPR1	CONCORDANT	11		LDLR	CONCORDANT	4		KIF1C	DISCORDANT MONO-TO-IMB	1		LINC01492	DISCORDANT MONO-TO-IMB	1		HLA-G	DISCORDANT IMB-TO-MONO	3
EXT1	DISCORDANT MONO-TO-IMB	1		CACNA2D3	DISCORDANT IMB-TO-MONO	1		KCNN3	DISCORDANT IMB-TO-MONO	1		GGCX	DISCORDANT IMB-TO-MONO	1		MRPL52	CONCORDANT	11		MASP2/AL109811.3	DISCORDANT IMB-TO-MONO	1		KRR1/GLIPR1	DISCORDANT IMB-TO-MONO	1		LDLR	DISCORDANT IMB-TO-MONO	1		KLF13	CONCORDANT	3		LINC01749	CONCORDANT	17		HLA-K	CONCORDANT	11
FAM107B	CONCORDANT	4		CACNA2D3	DISCORDANT MONO-TO-IMB	1		KDM3B	CONCORDANT	5		GGNBP2	CONCORDANT	5		MRPL52	DISCORDANT IMB-TO-MONO	1		MAVS	CONCORDANT	49		KRR1/GLIPR1	DISCORDANT MONO-TO-IMB	1		LDLR/SPC24	CONCORDANT	7		KLF13	DISCORDANT MONO-TO-IMB	1		LINC01749	DISCORDANT MONO-TO-IMB	1		HLA-K	DISCORDANT IMB-TO-MONO	1
FAM107B	DISCORDANT MONO-TO-IMB	1		CACNA2D3/ESRG	CONCORDANT	7		KDM3B	DISCORDANT IMB-TO-MONO	1		GGNBP2	DISCORDANT IMB-TO-MONO	1		MRPS14	CONCORDANT	1		MAVS	DISCORDANT MONO-TO-IMB	1		L3MBTL2/CHADL	CONCORDANT	1		LDLR/SPC24	DISCORDANT IMB-TO-MONO	2		KLHL11/AC125257.1	CONCORDANT	6		LINC02362	CONCORDANT	5		HLA-K	DISCORDANT MONO-TO-IMB	1
FAM129B	CONCORDANT	12		CACNA2D3/ESRG	DISCORDANT MONO-TO-IMB	2		KDM4C	CONCORDANT	7		GIGYF1	CONCORDANT	6		MRPS14	DISCORDANT IMB-TO-MONO	1		MCPH1	CONCORDANT	17		L3MBTL2/CHADL	DISCORDANT IMB-TO-MONO	1		LDLR/SPC24	DISCORDANT MONO-TO-IMB	1		KLHL11/AC125257.1	DISCORDANT MONO-TO-IMB	1		LINC02362	DISCORDANT IMB-TO-MONO	1		HLA-V	CONCORDANT	36
FAM129B	DISCORDANT MONO-TO-IMB	1		CACNG8	CONCORDANT	42		KDM4C	DISCORDANT IMB-TO-MONO	1		GIGYF1	DISCORDANT IMB-TO-MONO	1		MRPS27	CONCORDANT	2		MCPH1	DISCORDANT IMB-TO-MONO	1		LAMTOR4	CONCORDANT	3		LEMD2	CONCORDANT	9		KLHL6	CONCORDANT	29		LIPA/IFIT2	CONCORDANT	3		HLA-V	DISCORDANT IMB-TO-MONO	18
FAM167A	CONCORDANT	2		CACNG8	DISCORDANT MONO-TO-IMB	1		KDM5B	CONCORDANT	3		GLB1	CONCORDANT	4		MRPS27	DISCORDANT MONO-TO-IMB	1		MECP2	CONCORDANT	1		LAMTOR4	DISCORDANT MONO-TO-IMB	1		LEMD2	DISCORDANT MONO-TO-IMB	1		KLHL6	DISCORDANT IMB-TO-MONO	1		LIPA/IFIT2	DISCORDANT MONO-TO-IMB	1		HLA-V	DISCORDANT MONO-TO-IMB	1
FAM167A	DISCORDANT IMB-TO-MONO	1		CACTIN	CONCORDANT	2		KDM5B	DISCORDANT IMB-TO-MONO	1		GLB1	DISCORDANT MONO-TO-IMB	1		MSH3	CONCORDANT	2		MECP2	DISCORDANT IMB-TO-MONO	1		LAPTM4B	CONCORDANT	1		LENG1	DISCORDANT IMB-TO-MONO	1		KLK1	CONCORDANT	9		LIPA/IFIT3	CONCORDANT	3		HMGA1	CONCORDANT	4
FAM172A/NPM1P27	DISCORDANT IMB-TO-MONO	1		CACTIN	DISCORDANT IMB-TO-MONO	1		KDSR	CONCORDANT	4		GLI4/AC138696.1	CONCORDANT	22		MSH3	DISCORDANT MONO-TO-IMB	1		MED20	DISCORDANT IMB-TO-MONO	1		LAPTM4B	DISCORDANT MONO-TO-IMB	1		LHFPL3	CONCORDANT	1		KLK1	DISCORDANT IMB-TO-MONO	1		LIPA/IFIT3	DISCORDANT MONO-TO-IMB	1		HMGA1	DISCORDANT MONO-TO-IMB	1
FAM173B	CONCORDANT	4		CADM3/CADM3-AS1	CONCORDANT	1		KDSR	DISCORDANT MONO-TO-IMB	1		GLI4/AC138696.1	DISCORDANT MONO-TO-IMB	1		MSTO1	DISCORDANT MONO-TO-IMB	1		MFN1	CONCORDANT	17		LATS1	CONCORDANT	8		LHFPL3	DISCORDANT IMB-TO-MONO	1		KMT5A	CONCORDANT	3		LPCAT1	CONCORDANT	18		HMGB1	CONCORDANT	6
FAM173B	DISCORDANT IMB-TO-MONO	1		CADM3/CADM3-AS1	DISCORDANT IMB-TO-MONO	1		KHNYN	CONCORDANT	8		GLRX5	CONCORDANT	1		MT-RNR1	CONCORDANT	1		MFN1	DISCORDANT MONO-TO-IMB	1		LATS1	DISCORDANT MONO-TO-IMB	1		LILRA2	CONCORDANT	2		KMT5A	DISCORDANT MONO-TO-IMB	1		LPCAT1	DISCORDANT IMB-TO-MONO	1		HMGB1	DISCORDANT IMB-TO-MONO	1
FAM20C	CONCORDANT	15		CADPS2	CONCORDANT	6		KHNYN	DISCORDANT IMB-TO-MONO	1		GLRX5	DISCORDANT IMB-TO-MONO	1		MT-RNR1	DISCORDANT MONO-TO-IMB	1		MFN2	CONCORDANT	4		LAX1	CONCORDANT	3		LILRA2	DISCORDANT MONO-TO-IMB	1		KNL1	CONCORDANT	24		LRBA	CONCORDANT	2		HMGCR/COL4A3BP	CONCORDANT	1
FAM20C	DISCORDANT IMB-TO-MONO	1		CADPS2	DISCORDANT IMB-TO-MONO	1		KIAA0753	CONCORDANT	8		GNAL/CHMP1B	CONCORDANT	1		MTHFD1/AL122035.1/AL122035.2	DISCORDANT IMB-TO-MONO	1		MFN2	DISCORDANT MONO-TO-IMB	1		LAX1	DISCORDANT IMB-TO-MONO	1		LILRB1	CONCORDANT	25		KNL1	DISCORDANT MONO-TO-IMB	1		LRBA	DISCORDANT IMB-TO-MONO	1		HMGCR/COL4A3BP	DISCORDANT IMB-TO-MONO	1
FAM219B/MPI	CONCORDANT	1		CALB2	DISCORDANT IMB-TO-MONO	1		KIAA0753	DISCORDANT MONO-TO-IMB	1		GNAL/CHMP1B	DISCORDANT IMB-TO-MONO	1		MTHFSD	CONCORDANT	6		MGAT5	CONCORDANT	5		LCP1	CONCORDANT	5		LILRB1	DISCORDANT MONO-TO-IMB	1		KPNA4	CONCORDANT	10		LRCH1	CONCORDANT	5		HMGN1	CONCORDANT	7
FAM219B/MPI	DISCORDANT IMB-TO-MONO	1		CALM1	CONCORDANT	3		KIAA2012	CONCORDANT	1		GNB2	DISCORDANT IMB-TO-MONO	1		MTHFSD	DISCORDANT IMB-TO-MONO	1		MGAT5	DISCORDANT IMB-TO-MONO	1		LCP1	DISCORDANT MONO-TO-IMB	2		LILRP1	DISCORDANT MONO-TO-IMB	1		KPNA4	DISCORDANT IMB-TO-MONO	1		LRCH1	DISCORDANT MONO-TO-IMB	1		HMGN1	DISCORDANT MONO-TO-IMB	1
FAM3C	DISCORDANT IMB-TO-MONO	1		CALM1	DISCORDANT MONO-TO-IMB	1		KIAA2012	DISCORDANT MONO-TO-IMB	1		GNL3/PBRM1	DISCORDANT MONO-TO-IMB	1		MUC3A/AC254629.1	DISCORDANT IMB-TO-MONO	1		MINDY2/AC090515.4	CONCORDANT	6		LDHAP4/CLCN3P1	CONCORDANT	1		LIMD1/LIMD1-AS1	CONCORDANT	30		KRR1/GLIPR1	CONCORDANT	24		LRP5	CONCORDANT	3		HMGXB4	CONCORDANT	3
FAM43A	CONCORDANT	1		CAMTA1	CONCORDANT	3		KLHL11/AC125257.1	CONCORDANT	7		GNPDA1	CONCORDANT	2		NACA	CONCORDANT	1		MINDY2/AC090515.4	DISCORDANT MONO-TO-IMB	1		LDHAP4/CLCN3P1	DISCORDANT MONO-TO-IMB	1		LIMD1/LIMD1-AS1	DISCORDANT MONO-TO-IMB	1		KRR1/GLIPR1	DISCORDANT MONO-TO-IMB	1		LRP5	DISCORDANT MONO-TO-IMB	1		HMGXB4	DISCORDANT IMB-TO-MONO	1
FAM43A	DISCORDANT IMB-TO-MONO	1		CAMTA1	DISCORDANT IMB-TO-MONO	1		KLHL11/AC125257.1	DISCORDANT MONO-TO-IMB	1		GNPDA1	DISCORDANT MONO-TO-IMB	1		NACA	DISCORDANT IMB-TO-MONO	1		MIR210HG	CONCORDANT	11		LDLR/SPC24	CONCORDANT	10		LINC-PINT/AC016831.7	CONCORDANT	5		L2HGDH	CONCORDANT	16		LRRC14	CONCORDANT	3		HMX3	CONCORDANT	6
FAM45A	CONCORDANT	6		CAND1	CONCORDANT	4		KLK1	CONCORDANT	2		GNPDA2	CONCORDANT	11		NAXE	CONCORDANT	5		MIR210HG	DISCORDANT MONO-TO-IMB	1		LDLR/SPC24	DISCORDANT IMB-TO-MONO	1		LINC-PINT/AC016831.7	DISCORDANT MONO-TO-IMB	1		L2HGDH	DISCORDANT MONO-TO-IMB	1		LRRC14	DISCORDANT IMB-TO-MONO	1		HMX3	DISCORDANT IMB-TO-MONO	1
FAM45A	DISCORDANT IMB-TO-MONO	1		CAND1	DISCORDANT IMB-TO-MONO	1		KLK1	DISCORDANT IMB-TO-MONO	1		GNPDA2	DISCORDANT IMB-TO-MONO	1		NAXE	DISCORDANT IMB-TO-MONO	1		MIR4538	DISCORDANT MONO-TO-IMB	1		LHFPL3	CONCORDANT	1		LINC00426	CONCORDANT	24		LDHA	CONCORDANT	11		LRRK1/AC090907.2	CONCORDANT	7		HNRNPA0	DISCORDANT IMB-TO-MONO	1
FAM86C2P	CONCORDANT	9		CAND2	CONCORDANT	6		KLK1	DISCORDANT MONO-TO-IMB	1		GNS	CONCORDANT	4		NAXE	DISCORDANT MONO-TO-IMB	1		MORF4L2	CONCORDANT	2		LHFPL3	DISCORDANT IMB-TO-MONO	1		LINC00426	DISCORDANT IMB-TO-MONO	1		LDHA	DISCORDANT MONO-TO-IMB	1		LRRK1/AC090907.2	DISCORDANT MONO-TO-IMB	1		HNRNPKP4	DISCORDANT MONO-TO-IMB	1
FAM86C2P	DISCORDANT MONO-TO-IMB	1		CAND2	DISCORDANT IMB-TO-MONO	1		KMT5A	DISCORDANT IMB-TO-MONO	1		GNS	DISCORDANT IMB-TO-MONO	1		NBN	CONCORDANT	12		MORF4L2	DISCORDANT MONO-TO-IMB	1		LILRP1	DISCORDANT MONO-TO-IMB	1		LINC00996	CONCORDANT	24		LGALS8	CONCORDANT	32		LSP1	CONCORDANT	2		HNRNPM	CONCORDANT	1
FAM86GP	CONCORDANT	15		CANX	CONCORDANT	2		LARP1B	CONCORDANT	5		GOLGA3	CONCORDANT	7		NBN	DISCORDANT MONO-TO-IMB	1		MPEG1	CONCORDANT	2		LIMK2	CONCORDANT	1		LINC00996	DISCORDANT MONO-TO-IMB	1		LGALS8	DISCORDANT IMB-TO-MONO	2		LSP1	DISCORDANT IMB-TO-MONO	1		HNRNPM	DISCORDANT MONO-TO-IMB	1
FAM86GP	DISCORDANT IMB-TO-MONO	1		CANX	DISCORDANT IMB-TO-MONO	1		LARP1B	DISCORDANT MONO-TO-IMB	1		GOLGA3	DISCORDANT IMB-TO-MONO	1		NCBP2/NCBP2-AS1	CONCORDANT	3		MPEG1	DISCORDANT IMB-TO-MONO	1		LIMK2	DISCORDANT MONO-TO-IMB	1		LINC02202/AC134043.2	CONCORDANT	1		LGALS8/AL359921.1	CONCORDANT	24		LY75/LY75-CD302	CONCORDANT	40		HPS1	CONCORDANT	9
FAM89A/AL732414.1	DISCORDANT IMB-TO-MONO	2		CAP1	CONCORDANT	3		LAT2	CONCORDANT	22		GOLGA8A	CONCORDANT	5		NCBP2/NCBP2-AS1	DISCORDANT MONO-TO-IMB	1		MR1	CONCORDANT	19		LINC-PINT/AC016831.7	CONCORDANT	4		LINC02202/AC134043.2	DISCORDANT MONO-TO-IMB	1		LGALS8/AL359921.1	DISCORDANT IMB-TO-MONO	1		LY75/LY75-CD302	DISCORDANT IMB-TO-MONO	2		HPS1	DISCORDANT IMB-TO-MONO	2
FARP2	CONCORDANT	6		CAP1	DISCORDANT IMB-TO-MONO	1		LAT2	DISCORDANT MONO-TO-IMB	1		GOLGA8A	DISCORDANT MONO-TO-IMB	2		NCF1	CONCORDANT	10		MR1	DISCORDANT IMB-TO-MONO	1		LINC-PINT/AC016831.7	DISCORDANT MONO-TO-IMB	1		LINC02362	CONCORDANT	2		LGMNP1	CONCORDANT	1		LYRM2	CONCORDANT	7		HPS4	CONCORDANT	14
FARP2	DISCORDANT IMB-TO-MONO	1		CAP1	DISCORDANT MONO-TO-IMB	2		LCP1	CONCORDANT	4		GOLPH3L	CONCORDANT	2		NCF1	DISCORDANT IMB-TO-MONO	1		MROH1	CONCORDANT	1		LINC00909	CONCORDANT	9		LINC02362	DISCORDANT MONO-TO-IMB	1		LGMNP1	DISCORDANT MONO-TO-IMB	1		LYRM2	DISCORDANT IMB-TO-MONO	1		HPS4	DISCORDANT IMB-TO-MONO	1
FAT1	CONCORDANT	16		CAPN2	CONCORDANT	6		LCP1	DISCORDANT IMB-TO-MONO	1		GOLPH3L	DISCORDANT IMB-TO-MONO	1		NDUFAF2	DISCORDANT MONO-TO-IMB	1		MROH1	DISCORDANT IMB-TO-MONO	1		LINC00909	DISCORDANT MONO-TO-IMB	1		LMNTD2	DISCORDANT MONO-TO-IMB	1		LHFPL3	CONCORDANT	1		LYRM7	CONCORDANT	45		HSD17B4	CONCORDANT	1
FAT1	DISCORDANT IMB-TO-MONO	1		CAPN2	DISCORDANT IMB-TO-MONO	1		LDLR	CONCORDANT	2		GPATCH11	CONCORDANT	2		NDUFV2/AP005263.1	CONCORDANT	10		MRPL18	CONCORDANT	1		LINC00996	CONCORDANT	51		LRCH1	CONCORDANT	4		LHFPL3	DISCORDANT IMB-TO-MONO	1		LYRM7	DISCORDANT IMB-TO-MONO	1		HSD17B4	DISCORDANT IMB-TO-MONO	1
FBH1/AL137186.2	DISCORDANT IMB-TO-MONO	1		CAPN6	CONCORDANT	1		LDLR	DISCORDANT IMB-TO-MONO	1		GPATCH11	DISCORDANT MONO-TO-IMB	1		NDUFV2/AP005263.1	DISCORDANT MONO-TO-IMB	1		MRPL18	DISCORDANT MONO-TO-IMB	2		LINC00996	DISCORDANT IMB-TO-MONO	2		LRCH1	DISCORDANT MONO-TO-IMB	2		LIMD1/LIMD1-AS1	CONCORDANT	30		LYRM7	DISCORDANT MONO-TO-IMB	1		HSF5/SETP3	DISCORDANT IMB-TO-MONO	1
FBN2	CONCORDANT	2		CAPN6	DISCORDANT MONO-TO-IMB	1		LDLR	DISCORDANT MONO-TO-IMB	1		GPATCH4	CONCORDANT	1		NEAT1	CONCORDANT	1		MRPL32	CONCORDANT	6		LINC00996	DISCORDANT MONO-TO-IMB	2		LRP5	CONCORDANT	3		LIMD1/LIMD1-AS1	DISCORDANT MONO-TO-IMB	1		MACF1	CONCORDANT	5		HSH2D	CONCORDANT	5
FBN2	DISCORDANT IMB-TO-MONO	1		CARD8/AC011466.1	CONCORDANT	5		LENG1	DISCORDANT IMB-TO-MONO	1		GPATCH4	DISCORDANT IMB-TO-MONO	1		NEAT1	DISCORDANT MONO-TO-IMB	1		MRPL32	DISCORDANT MONO-TO-IMB	1		LINC01749	CONCORDANT	14		LRP5	DISCORDANT IMB-TO-MONO	1		LIN7C	CONCORDANT	5		MACF1	DISCORDANT IMB-TO-MONO	1		HSH2D	DISCORDANT IMB-TO-MONO	1
FBN2	DISCORDANT MONO-TO-IMB	1		CARD8/AC011466.1	DISCORDANT IMB-TO-MONO	1		LENG8	CONCORDANT	3		GPD2	CONCORDANT	2		NEIL2	CONCORDANT	1		MRPS21	CONCORDANT	1		LINC01749	DISCORDANT MONO-TO-IMB	1		LTA	CONCORDANT	3		LIN7C	DISCORDANT MONO-TO-IMB	1		MAML1	CONCORDANT	3		HSP90AA1	CONCORDANT	4
FBRSL1	CONCORDANT	5		CARHSP1/AC022167.1/AC022167.2	CONCORDANT	3		LENG8	DISCORDANT IMB-TO-MONO	1		GPD2	DISCORDANT IMB-TO-MONO	1		NEIL2	DISCORDANT MONO-TO-IMB	1		MRPS21	DISCORDANT MONO-TO-IMB	2		LINC02397/AC063949.2	CONCORDANT	3		LTA	DISCORDANT IMB-TO-MONO	1		LINC-PINT/AC016831.7	CONCORDANT	8		MAML1	DISCORDANT IMB-TO-MONO	1		HSP90AA1	DISCORDANT MONO-TO-IMB	1
FBRSL1	DISCORDANT MONO-TO-IMB	1		CARHSP1/AC022167.1/AC022167.2	DISCORDANT IMB-TO-MONO	1		LENG8-AS1	DISCORDANT IMB-TO-MONO	1		GPR157	CONCORDANT	19		NELFB	CONCORDANT	1		MRTO4	CONCORDANT	7		LINC02397/AC063949.2	DISCORDANT IMB-TO-MONO	1		LUC7L	CONCORDANT	7		LINC-PINT/AC016831.7	DISCORDANT IMB-TO-MONO	1		MAP3K13/RPL4P4	CONCORDANT	1		HSP90AA2P	CONCORDANT	1
FBXL20	CONCORDANT	5		CARHSP1/AC022167.1/AC022167.2	DISCORDANT MONO-TO-IMB	1		LGALS8	CONCORDANT	11		GPR157	DISCORDANT IMB-TO-MONO	1		NELFB	DISCORDANT MONO-TO-IMB	1		MRTO4	DISCORDANT IMB-TO-MONO	1		LINS1	CONCORDANT	13		LUC7L	DISCORDANT IMB-TO-MONO	1		LINC00106	CONCORDANT	9		MAP3K13/RPL4P4	DISCORDANT MONO-TO-IMB	1		HSP90AA2P	DISCORDANT MONO-TO-IMB	2
FBXL20	DISCORDANT IMB-TO-MONO	1		CASTOR3	DISCORDANT IMB-TO-MONO	1		LGALS8	DISCORDANT MONO-TO-IMB	1		GRAMD1B	CONCORDANT	5		NFATC2	CONCORDANT	5		MRTO4	DISCORDANT MONO-TO-IMB	1		LINS1	DISCORDANT IMB-TO-MONO	1		LUZP1	CONCORDANT	6		LINC00106	DISCORDANT IMB-TO-MONO	1		MAP7D3	CONCORDANT	2		HSPA1A	CONCORDANT	2
FBXL3/CLN5/AC001226.2	CONCORDANT	9		CAV2	CONCORDANT	3		LGMNP1	CONCORDANT	1		GRAMD1B	DISCORDANT IMB-TO-MONO	1		NFATC2	DISCORDANT MONO-TO-IMB	1		MT-RNR1	CONCORDANT	2		LINS1	DISCORDANT MONO-TO-IMB	1		LUZP1	DISCORDANT IMB-TO-MONO	1		LINC00954	DISCORDANT MONO-TO-IMB	1		MAP7D3	DISCORDANT MONO-TO-IMB	1		HSPA1A	DISCORDANT MONO-TO-IMB	1
FBXL3/CLN5/AC001226.2	DISCORDANT IMB-TO-MONO	1		CAV2	DISCORDANT IMB-TO-MONO	2		LGMNP1	DISCORDANT IMB-TO-MONO	1		GRSF1	CONCORDANT	13		NFATC2IP/AC109460.2	CONCORDANT	19		MT-RNR1	DISCORDANT MONO-TO-IMB	1		LRCH4/AC069281.2	CONCORDANT	3		LY6E	DISCORDANT IMB-TO-MONO	1		LINC01107	CONCORDANT	21		MAPK12	CONCORDANT	7		HUWE1	CONCORDANT	1
FERMT2/AL139317.5	CONCORDANT	5		CBARP	CONCORDANT	2		LHFPL3	CONCORDANT	1		GRSF1	DISCORDANT IMB-TO-MONO	1		NFATC2IP/AC109460.2	DISCORDANT IMB-TO-MONO	1		MT1E	CONCORDANT	1		LRCH4/AC069281.2	DISCORDANT MONO-TO-IMB	1		LY6G5B/AL662899.2	CONCORDANT	7		LINC01107	DISCORDANT IMB-TO-MONO	1		MAPK12	DISCORDANT IMB-TO-MONO	1		HUWE1	DISCORDANT IMB-TO-MONO	2
FERMT2/AL139317.5	DISCORDANT MONO-TO-IMB	1		CBARP	DISCORDANT MONO-TO-IMB	1		LHFPL3	DISCORDANT MONO-TO-IMB	1		GSTM4	DISCORDANT IMB-TO-MONO	1		NIPA1	CONCORDANT	6		MT1E	DISCORDANT MONO-TO-IMB	1		LRP10	CONCORDANT	2		LY6G5B/AL662899.2	DISCORDANT MONO-TO-IMB	1		LINC01107	DISCORDANT MONO-TO-IMB	1		MAPK6/AC023906.5	DISCORDANT IMB-TO-MONO	1		HUWE1	DISCORDANT MONO-TO-IMB	1
FES	CONCORDANT	1		CBLN1	DISCORDANT MONO-TO-IMB	1		LILRA2	CONCORDANT	1		GSTZ1	DISCORDANT MONO-TO-IMB	1		NIPA1	DISCORDANT MONO-TO-IMB	1		MTG2	CONCORDANT	13		LRP10	DISCORDANT IMB-TO-MONO	1		LY75/LY75-CD302	CONCORDANT	58		LINC01226	CONCORDANT	34		MAPKAPK2/AL591846.1	DISCORDANT IMB-TO-MONO	1		IAH1/ADAM17	CONCORDANT	3
FES	DISCORDANT MONO-TO-IMB	1		CBR4	CONCORDANT	15		LILRA2	DISCORDANT IMB-TO-MONO	1		GTF2H2	CONCORDANT	2		NLRC5	CONCORDANT	24		MTG2	DISCORDANT MONO-TO-IMB	1		LRRC25	CONCORDANT	3		LY75/LY75-CD302	DISCORDANT IMB-TO-MONO	1		LINC01226	DISCORDANT MONO-TO-IMB	1		MAVS	CONCORDANT	78		IAH1/ADAM17	DISCORDANT IMB-TO-MONO	1
FGF5	CONCORDANT	11		CBR4	DISCORDANT MONO-TO-IMB	1		LILRB4	CONCORDANT	8		GTF2H2	DISCORDANT IMB-TO-MONO	1		NLRC5	DISCORDANT MONO-TO-IMB	1		MUC13	CONCORDANT	1		LRRC25	DISCORDANT IMB-TO-MONO	1		LY75/LY75-CD302	DISCORDANT MONO-TO-IMB	1		LINC01749	CONCORDANT	3		MAVS	DISCORDANT IMB-TO-MONO	1		IDH1	DISCORDANT MONO-TO-IMB	1
FGF5	DISCORDANT IMB-TO-MONO	1		CBX6	CONCORDANT	11		LILRB4	DISCORDANT IMB-TO-MONO	1		GTF2I	CONCORDANT	1		NME3	DISCORDANT IMB-TO-MONO	1		MUC13	DISCORDANT MONO-TO-IMB	1		LRRC28	DISCORDANT MONO-TO-IMB	1		LY86-AS1	CONCORDANT	6		LINC01749	DISCORDANT IMB-TO-MONO	13		MECR	CONCORDANT	1		IDS/AC244197.3	CONCORDANT	2
FGFR1	DISCORDANT IMB-TO-MONO	1		CBX6	DISCORDANT IMB-TO-MONO	2		LILRB4	DISCORDANT MONO-TO-IMB	1		GTF2I	DISCORDANT IMB-TO-MONO	1		NMNAT1/AL603962.1	DISCORDANT MONO-TO-IMB	1		MYBL2	DISCORDANT IMB-TO-MONO	1		LSG1/AC046143.1	CONCORDANT	6		LY86-AS1	DISCORDANT IMB-TO-MONO	1		LMBRD2	DISCORDANT MONO-TO-IMB	1		MECR	DISCORDANT MONO-TO-IMB	1		IDS/AC244197.3	DISCORDANT IMB-TO-MONO	2
FGFR3	CONCORDANT	1		CBX7	CONCORDANT	7		LIMD1/LIMD1-AS1	CONCORDANT	28		GTF3A	CONCORDANT	7		NOC2L	CONCORDANT	4		MYH9	CONCORDANT	3		LSG1/AC046143.1	DISCORDANT MONO-TO-IMB	1		LY9	CONCORDANT	21		LNPEP	CONCORDANT	2		MED16	CONCORDANT	5		IFI44L	CONCORDANT	29
FGFR3	DISCORDANT IMB-TO-MONO	1		CBX7	DISCORDANT IMB-TO-MONO	1		LIMD1/LIMD1-AS1	DISCORDANT MONO-TO-IMB	1		GTF3A	DISCORDANT MONO-TO-IMB	1		NOC2L	DISCORDANT MONO-TO-IMB	1		MYH9	DISCORDANT IMB-TO-MONO	1		LUZP1	CONCORDANT	5		LY9	DISCORDANT IMB-TO-MONO	1		LNPEP	DISCORDANT MONO-TO-IMB	3		MED16	DISCORDANT IMB-TO-MONO	1		IFI44L	DISCORDANT IMB-TO-MONO	1
FKBP15	CONCORDANT	4		CCAR1	CONCORDANT	24		LIMS1	CONCORDANT	7		GUCD1	CONCORDANT	5		NOP53	CONCORDANT	2		MYO1G	CONCORDANT	9		LUZP1	DISCORDANT MONO-TO-IMB	1		LYRM7	CONCORDANT	39		LRP5	CONCORDANT	2		MED20	CONCORDANT	1		IFI44L	DISCORDANT MONO-TO-IMB	2
FKBP15	DISCORDANT MONO-TO-IMB	1		CCAR1	DISCORDANT MONO-TO-IMB	9		LIMS1	DISCORDANT IMB-TO-MONO	1		GUCD1	DISCORDANT MONO-TO-IMB	1		NOP53	DISCORDANT MONO-TO-IMB	1		MYO1G	DISCORDANT IMB-TO-MONO	1		LY6E	CONCORDANT	1		LYRM7	DISCORDANT IMB-TO-MONO	1		LRP5	DISCORDANT IMB-TO-MONO	1		MED20	DISCORDANT IMB-TO-MONO	1		IFRD1	CONCORDANT	2
FLNB	CONCORDANT	6		CCDC113/PRSS54	DISCORDANT MONO-TO-IMB	1		LINC00847/AC022413.2	CONCORDANT	2		H2AFV	CONCORDANT	28		NOP9	DISCORDANT IMB-TO-MONO	1		NAA60/AC004224.2	CONCORDANT	5		LY6E	DISCORDANT MONO-TO-IMB	1		LYRM7	DISCORDANT MONO-TO-IMB	1		LSP1	CONCORDANT	1		MED21/AC092747.4	DISCORDANT IMB-TO-MONO	1		IFRD1	DISCORDANT IMB-TO-MONO	1
FLNB	DISCORDANT IMB-TO-MONO	1		CCDC130	DISCORDANT MONO-TO-IMB	1		LINC00847/AC022413.2	DISCORDANT IMB-TO-MONO	1		H2AFV	DISCORDANT IMB-TO-MONO	2		NPLOC4	CONCORDANT	45		NAA60/AC004224.2	DISCORDANT MONO-TO-IMB	1		LY96	DISCORDANT MONO-TO-IMB	1		MACROD2	CONCORDANT	8		LSP1	DISCORDANT IMB-TO-MONO	2		MEF2A	CONCORDANT	14		IGHA2	CONCORDANT	1
FLNC	CONCORDANT	7		CCDC137	DISCORDANT IMB-TO-MONO	1		LINC00996	CONCORDANT	28		H6PD	CONCORDANT	24		NPLOC4	DISCORDANT MONO-TO-IMB	1		NAALADL2	CONCORDANT	1		LYRM7	CONCORDANT	39		MACROD2	DISCORDANT IMB-TO-MONO	1		LSS	CONCORDANT	26		MEF2A	DISCORDANT IMB-TO-MONO	1		IGHA2	DISCORDANT MONO-TO-IMB	1
FLNC	DISCORDANT IMB-TO-MONO	1		CCDC138	CONCORDANT	24		LINC00996	DISCORDANT IMB-TO-MONO	2		H6PD	DISCORDANT MONO-TO-IMB	1		NRIP1/AF127577.4	CONCORDANT	2		NAALADL2	DISCORDANT IMB-TO-MONO	1		LYRM7	DISCORDANT MONO-TO-IMB	1		MAP1LC3B	CONCORDANT	4		LSS	DISCORDANT MONO-TO-IMB	1		MEN1	CONCORDANT	1		IGHG2	CONCORDANT	1
FLT1	CONCORDANT	6		CCDC138	DISCORDANT MONO-TO-IMB	1		LINC01749	CONCORDANT	17		HAAO	CONCORDANT	1		NRIP1/AF127577.4	DISCORDANT IMB-TO-MONO	1		NALT1	CONCORDANT	1		MAEA	DISCORDANT MONO-TO-IMB	1		MAP1LC3B	DISCORDANT IMB-TO-MONO	1		LY6G5B/AL662899.2	CONCORDANT	2		MEN1	DISCORDANT MONO-TO-IMB	1		IGHG2	DISCORDANT IMB-TO-MONO	2
FLT1	DISCORDANT MONO-TO-IMB	1		CCDC173	CONCORDANT	7		LINC01749	DISCORDANT IMB-TO-MONO	1		HAAO	DISCORDANT MONO-TO-IMB	1		NT5C3AP1/LINC01378	CONCORDANT	1		NALT1	DISCORDANT IMB-TO-MONO	1		MAGED2	CONCORDANT	3		MAP3K13/RPL4P4	CONCORDANT	2		LY6G5B/AL662899.2	DISCORDANT IMB-TO-MONO	1		METTL2B	CONCORDANT	14		IGHG3	CONCORDANT	12
FMN2	CONCORDANT	9		CCDC173	DISCORDANT IMB-TO-MONO	1		LINC01749	DISCORDANT MONO-TO-IMB	1		HACD2	CONCORDANT	6		NT5C3AP1/LINC01378	DISCORDANT IMB-TO-MONO	1		NCLN	CONCORDANT	12		MAGED2	DISCORDANT MONO-TO-IMB	1		MAP3K13/RPL4P4	DISCORDANT IMB-TO-MONO	1		MAGED1	DISCORDANT IMB-TO-MONO	1		METTL2B	DISCORDANT IMB-TO-MONO	1		IGHG3	DISCORDANT IMB-TO-MONO	1
FMN2	DISCORDANT IMB-TO-MONO	1		CCDC173	DISCORDANT MONO-TO-IMB	2		LINC02613/RPLP0P6	CONCORDANT	1		HACD2	DISCORDANT MONO-TO-IMB	1		NT5C3B	CONCORDANT	3		NCLN	DISCORDANT MONO-TO-IMB	1		MAP1LC3B2	CONCORDANT	1		MAP3K8	CONCORDANT	10		MAP1LC3B2	CONCORDANT	1		METTL4	CONCORDANT	9		IGHG3	DISCORDANT MONO-TO-IMB	1
FNBP1	CONCORDANT	14		CCDC174	DISCORDANT IMB-TO-MONO	1		LINC02613/RPLP0P6	DISCORDANT IMB-TO-MONO	1		HCAR2/AC026333.3	DISCORDANT MONO-TO-IMB	1		NT5C3B	DISCORDANT MONO-TO-IMB	1		NDUFS1	CONCORDANT	13		MAP1LC3B2	DISCORDANT IMB-TO-MONO	1		MAP3K8	DISCORDANT MONO-TO-IMB	1		MAP1LC3B2	DISCORDANT MONO-TO-IMB	1		METTL4	DISCORDANT MONO-TO-IMB	1		IGHV3-49	DISCORDANT MONO-TO-IMB	1
FNBP1	DISCORDANT MONO-TO-IMB	1		CCDC57	DISCORDANT MONO-TO-IMB	2		LNPK	CONCORDANT	4		HCAR3	CONCORDANT	2		NUDCD1	CONCORDANT	5		NDUFS1	DISCORDANT MONO-TO-IMB	1		MAP3K2-DT	DISCORDANT MONO-TO-IMB	1		MAP3K9	CONCORDANT	3		MAP3K13	DISCORDANT IMB-TO-MONO	1		MFN1	CONCORDANT	12		IGHV4-28	DISCORDANT MONO-TO-IMB	1
FNDC3B	CONCORDANT	2		CCDC57/AC129510.1	DISCORDANT IMB-TO-MONO	1		LNPK	DISCORDANT IMB-TO-MONO	1		HCAR3	DISCORDANT MONO-TO-IMB	1		NUDCD1	DISCORDANT IMB-TO-MONO	1		NFKB2	CONCORDANT	4		MAP3K4	CONCORDANT	1		MAP3K9	DISCORDANT IMB-TO-MONO	1		MAP3K14/MAP3K14-AS1	CONCORDANT	1		MFN1	DISCORDANT MONO-TO-IMB	1		IL6R	CONCORDANT	4
FNDC3B	DISCORDANT MONO-TO-IMB	1		CCDC6	CONCORDANT	1		LRRC8C/AC093423.3	CONCORDANT	1		HCAR3/AC026333.3	CONCORDANT	3		OMA1/DAB1	CONCORDANT	7		NFKB2	DISCORDANT MONO-TO-IMB	1		MAP3K4	DISCORDANT MONO-TO-IMB	1		MARCKS	CONCORDANT	3		MAP3K14/MAP3K14-AS1	DISCORDANT IMB-TO-MONO	1		MFSD6	DISCORDANT IMB-TO-MONO	1		IL6R	DISCORDANT MONO-TO-IMB	1
FOXE1	CONCORDANT	6		CCDC6	DISCORDANT MONO-TO-IMB	4		LRRC8C/AC093423.3	DISCORDANT IMB-TO-MONO	1		HCAR3/AC026333.3	DISCORDANT MONO-TO-IMB	1		OMA1/DAB1	DISCORDANT IMB-TO-MONO	1		NFKBIE	CONCORDANT	4		MARCH7/CD302	CONCORDANT	2		MARCKS	DISCORDANT IMB-TO-MONO	1		MAP7D3	DISCORDANT IMB-TO-MONO	3		MGLL	CONCORDANT	3		ILF3	CONCORDANT	2
FOXE1	DISCORDANT MONO-TO-IMB	1		CCDC65/AC073610.2/AC073610.3	CONCORDANT	25		LSM8	CONCORDANT	22		HCG4B/HLA-K	CONCORDANT	3		OMA1/DAB1	DISCORDANT MONO-TO-IMB	1		NFKBIE	DISCORDANT IMB-TO-MONO	1		MARCH7/CD302	DISCORDANT MONO-TO-IMB	1		MAVS	CONCORDANT	68		MAPK6	CONCORDANT	2		MGLL	DISCORDANT IMB-TO-MONO	1		ILF3	DISCORDANT IMB-TO-MONO	1
FRAS1	CONCORDANT	15		CCDC65/AC073610.2/AC073610.3	DISCORDANT IMB-TO-MONO	1		LSM8	DISCORDANT MONO-TO-IMB	1		HCG4B/HLA-K	DISCORDANT IMB-TO-MONO	1		OPTN	CONCORDANT	4		NINJ1	CONCORDANT	2		MAVS	CONCORDANT	56		MAVS	DISCORDANT MONO-TO-IMB	1		MAPK6	DISCORDANT MONO-TO-IMB	1		MGLL	DISCORDANT MONO-TO-IMB	1		INCENP	CONCORDANT	7
FRAS1	DISCORDANT IMB-TO-MONO	1		CCDC74B	CONCORDANT	2		LSP1	CONCORDANT	1		HCP5	CONCORDANT	51		OPTN	DISCORDANT MONO-TO-IMB	1		NINJ1	DISCORDANT IMB-TO-MONO	1		MAVS	DISCORDANT MONO-TO-IMB	2		MAX	CONCORDANT	6		MAPK8IP3	CONCORDANT	5		MGRN1	CONCORDANT	7		INCENP	DISCORDANT IMB-TO-MONO	1
FSCN1P1	CONCORDANT	10		CCDC74B	DISCORDANT IMB-TO-MONO	1		LSP1	DISCORDANT MONO-TO-IMB	1		HCP5	DISCORDANT IMB-TO-MONO	3		P2RY8	CONCORDANT	3		NIPAL3	CONCORDANT	3		MAX	CONCORDANT	6		MAX	DISCORDANT MONO-TO-IMB	1		MAPK8IP3	DISCORDANT IMB-TO-MONO	1		MGRN1	DISCORDANT IMB-TO-MONO	1		INF2	CONCORDANT	5
FSCN1P1	DISCORDANT MONO-TO-IMB	1		CCDC88A/AC012358.3	CONCORDANT	7		LSS	CONCORDANT	11		HCP5	DISCORDANT MONO-TO-IMB	1		P2RY8	DISCORDANT MONO-TO-IMB	1		NIPAL3	DISCORDANT IMB-TO-MONO	1		MAX	DISCORDANT IMB-TO-MONO	1		MBNL3/RAP2C-AS1	DISCORDANT MONO-TO-IMB	1		MAPK8IP3	DISCORDANT MONO-TO-IMB	1		MIAT/MIATNB	CONCORDANT	2		INF2	DISCORDANT IMB-TO-MONO	1
FST	DISCORDANT IMB-TO-MONO	1		CCDC88A/AC012358.3	DISCORDANT MONO-TO-IMB	1		LSS	DISCORDANT MONO-TO-IMB	2		HDAC10/MAPK12	CONCORDANT	3		PAFAH1B1	CONCORDANT	17		NISCH	CONCORDANT	4		MBD3	DISCORDANT MONO-TO-IMB	1		MCCC2	CONCORDANT	4		MAPKAPK2/AL591846.1	DISCORDANT MONO-TO-IMB	1		MIAT/MIATNB	DISCORDANT MONO-TO-IMB	1		INPP5D	CONCORDANT	3
FSTL1	CONCORDANT	8		CCNA2	CONCORDANT	1		LTA	CONCORDANT	1		HDAC10/MAPK12	DISCORDANT MONO-TO-IMB	1		PAFAH1B1	DISCORDANT MONO-TO-IMB	1		NISCH	DISCORDANT IMB-TO-MONO	1		MDH2	DISCORDANT IMB-TO-MONO	1		MCCC2	DISCORDANT MONO-TO-IMB	1		MATR3/MATR3	CONCORDANT	2		MINDY2/AC090515.4	CONCORDANT	7		INPP5D	DISCORDANT IMB-TO-MONO	1
FSTL1	DISCORDANT IMB-TO-MONO	1		CCNA2	DISCORDANT IMB-TO-MONO	1		LTA	DISCORDANT IMB-TO-MONO	2		HDGF	CONCORDANT	2		PAK2	CONCORDANT	2		NKAPD1	CONCORDANT	1		MDM4	CONCORDANT	37		MCPH1	CONCORDANT	13		MATR3/MATR3	DISCORDANT MONO-TO-IMB	1		MINDY2/AC090515.4	DISCORDANT MONO-TO-IMB	1		intergenic	CONCORDANT	2050
FTLP3	CONCORDANT	2		CCNB1IP1	CONCORDANT	10		LY75-CD302/LY75	CONCORDANT	33		HDGF	DISCORDANT MONO-TO-IMB	1		PAK2	DISCORDANT IMB-TO-MONO	1		NKAPD1	DISCORDANT IMB-TO-MONO	1		MDM4	DISCORDANT IMB-TO-MONO	1		MCPH1	DISCORDANT MONO-TO-IMB	1		MAVS	CONCORDANT	58		MIR155HG	CONCORDANT	8		intergenic	DISCORDANT IMB-TO-MONO	60
FTLP3	DISCORDANT IMB-TO-MONO	2		CCNB1IP1	DISCORDANT IMB-TO-MONO	1		LY75-CD302/LY75	DISCORDANT IMB-TO-MONO	1		HECTD3	CONCORDANT	1		PANX1	CONCORDANT	1		NNT	CONCORDANT	1		MDM4	DISCORDANT MONO-TO-IMB	2		MDM4	CONCORDANT	42		MAVS	DISCORDANT IMB-TO-MONO	1		MIR155HG	DISCORDANT IMB-TO-MONO	2		intergenic	DISCORDANT MONO-TO-IMB	60
FXYD5	CONCORDANT	5		CCND2/AC008012.1	CONCORDANT	7		LY75-CD302/LY75	DISCORDANT MONO-TO-IMB	2		HECTD3	DISCORDANT MONO-TO-IMB	1		PANX1	DISCORDANT IMB-TO-MONO	1		NNT	DISCORDANT MONO-TO-IMB	1		MEF2A	CONCORDANT	8		MDM4	DISCORDANT MONO-TO-IMB	1		MAZ/AC009133.1/AC009133.5	CONCORDANT	1		MIR210HG	CONCORDANT	6		IPCEF1/OPRM1	CONCORDANT	4
FXYD5	DISCORDANT IMB-TO-MONO	1		CCND2/AC008012.1	DISCORDANT IMB-TO-MONO	1		LY86-AS1	CONCORDANT	6		HEG1	CONCORDANT	15		PANX1	DISCORDANT MONO-TO-IMB	1		NOP14/NOP14-AS1	CONCORDANT	16		MEF2A	DISCORDANT MONO-TO-IMB	1		MED20	DISCORDANT IMB-TO-MONO	1		MAZ/AC009133.1/AC009133.5	DISCORDANT IMB-TO-MONO	1		MIR210HG	DISCORDANT MONO-TO-IMB	1		IPCEF1/OPRM1	DISCORDANT IMB-TO-MONO	3
FYCO1	CONCORDANT	20		CCNK/CCDC85C	CONCORDANT	1		LY86-AS1	DISCORDANT IMB-TO-MONO	2		HEG1	DISCORDANT IMB-TO-MONO	1		PARP4/TPTE2P6	CONCORDANT	18		NOP14/NOP14-AS1	DISCORDANT IMB-TO-MONO	1		MELTF	CONCORDANT	7		MED21	CONCORDANT	19		MBD3	CONCORDANT	1		MIR29B2CHG	CONCORDANT	8		IQCB1	CONCORDANT	21
FYCO1	DISCORDANT IMB-TO-MONO	1		CCNK/CCDC85C	DISCORDANT IMB-TO-MONO	1		MAML1	CONCORDANT	6		HERC1/AC073167.1	CONCORDANT	1		PARP4/TPTE2P6	DISCORDANT IMB-TO-MONO	1		NOP53	CONCORDANT	4		MELTF	DISCORDANT IMB-TO-MONO	1		MED21	DISCORDANT IMB-TO-MONO	1		MBD3	DISCORDANT MONO-TO-IMB	1		MIR29B2CHG	DISCORDANT IMB-TO-MONO	1		IQCB1	DISCORDANT MONO-TO-IMB	2
GAB1/AC097658.1	CONCORDANT	4		CCNL2	DISCORDANT MONO-TO-IMB	1		MAML1	DISCORDANT IMB-TO-MONO	1		HERC1/AC073167.1	DISCORDANT MONO-TO-IMB	1		PARP4/TPTE2P6	DISCORDANT MONO-TO-IMB	1		NOP53	DISCORDANT MONO-TO-IMB	1		METTL8	CONCORDANT	14		MEN1	CONCORDANT	3		MBIP	CONCORDANT	3		MKI67	CONCORDANT	29		IRAK1	CONCORDANT	4
GAB1/AC097658.1	DISCORDANT MONO-TO-IMB	1		CCR3	CONCORDANT	2		MAP1LC3B2	CONCORDANT	1		HERPUD1	CONCORDANT	6		PCLAF/AC087632.1	DISCORDANT MONO-TO-IMB	1		NPHP3/NPHP3-ACAD11	CONCORDANT	1		METTL8	DISCORDANT IMB-TO-MONO	1		MEN1	DISCORDANT IMB-TO-MONO	1		MBIP	DISCORDANT MONO-TO-IMB	1		MKI67	DISCORDANT MONO-TO-IMB	2		IRAK1	DISCORDANT IMB-TO-MONO	1
GAL3ST4	CONCORDANT	1		CCR3	DISCORDANT IMB-TO-MONO	1		MAP1LC3B2	DISCORDANT IMB-TO-MONO	1		HERPUD1	DISCORDANT IMB-TO-MONO	1		PDLIM5	CONCORDANT	10		NPHP3/NPHP3-ACAD11	DISCORDANT IMB-TO-MONO	1		MFN1	CONCORDANT	15		METTL21A	CONCORDANT	4		MBNL3/RAP2C-AS1	DISCORDANT IMB-TO-MONO	1		MKNK2	CONCORDANT	7		IRAK4	CONCORDANT	5
GAL3ST4	DISCORDANT MONO-TO-IMB	1		CCSER1	CONCORDANT	2		MAPK8IP3	CONCORDANT	6		HERPUD1	DISCORDANT MONO-TO-IMB	1		PDLIM5	DISCORDANT IMB-TO-MONO	2		NSUN5	DISCORDANT IMB-TO-MONO	2		MFN1	DISCORDANT MONO-TO-IMB	1		METTL21A	DISCORDANT IMB-TO-MONO	1		MBP	CONCORDANT	7		MKNK2	DISCORDANT IMB-TO-MONO	1		IRAK4	DISCORDANT MONO-TO-IMB	1
GALM	CONCORDANT	2		CCSER1	DISCORDANT IMB-TO-MONO	1		MAPK8IP3	DISCORDANT IMB-TO-MONO	1		HGSNAT	CONCORDANT	1		PFKL	CONCORDANT	19		NUCB1	CONCORDANT	1		MFSD12	CONCORDANT	2		METTL3	CONCORDANT	1		MBP	DISCORDANT MONO-TO-IMB	1		MKNK2	DISCORDANT MONO-TO-IMB	1		IRF2BP2	DISCORDANT MONO-TO-IMB	1
GALM	DISCORDANT MONO-TO-IMB	1		CCT6B/ZNF830	CONCORDANT	1		MEF2A	CONCORDANT	11		HGSNAT	DISCORDANT IMB-TO-MONO	1		PFKL	DISCORDANT IMB-TO-MONO	1		NUCB1	DISCORDANT MONO-TO-IMB	2		MFSD12	DISCORDANT IMB-TO-MONO	1		METTL3	DISCORDANT MONO-TO-IMB	1		MCCC1	CONCORDANT	1		MMAB	CONCORDANT	1		IRF4	CONCORDANT	13
GALNT2/AL136988.1	CONCORDANT	8		CCT6B/ZNF830	DISCORDANT IMB-TO-MONO	1		MEF2A	DISCORDANT MONO-TO-IMB	1		HIRA	DISCORDANT MONO-TO-IMB	1		PFKP	CONCORDANT	86		NUDT18	CONCORDANT	2		MFSD2A	DISCORDANT MONO-TO-IMB	1		METTL4	CONCORDANT	10		MCCC1	DISCORDANT IMB-TO-MONO	1		MMAB	DISCORDANT MONO-TO-IMB	1		IRF4	DISCORDANT IMB-TO-MONO	1
GALNT2/AL136988.1	DISCORDANT IMB-TO-MONO	1		CD46	CONCORDANT	23		METTL16	CONCORDANT	16		HK2	CONCORDANT	7		PFKP	DISCORDANT IMB-TO-MONO	2		NUDT18	DISCORDANT MONO-TO-IMB	1		MGLL	CONCORDANT	10		METTL4	DISCORDANT IMB-TO-MONO	1		MCOLN2	CONCORDANT	23		MOB2	CONCORDANT	2		IRF4	DISCORDANT MONO-TO-IMB	1
GALNT2/AL136988.1	DISCORDANT MONO-TO-IMB	1		CD46	DISCORDANT IMB-TO-MONO	2		METTL16	DISCORDANT IMB-TO-MONO	1		HK2	DISCORDANT IMB-TO-MONO	1		PFKP	DISCORDANT MONO-TO-IMB	1		NUMA1	CONCORDANT	4		MGLL	DISCORDANT IMB-TO-MONO	1		METTL8	CONCORDANT	22		MCOLN2	DISCORDANT IMB-TO-MONO	2		MOB2	DISCORDANT MONO-TO-IMB	1		IRF5	CONCORDANT	7
GAPDHP1	CONCORDANT	2		CDC16	CONCORDANT	1		METTL2B	CONCORDANT	16		HLA-A	CONCORDANT	73		PGAM5	CONCORDANT	16		NUMA1	DISCORDANT MONO-TO-IMB	1		MGST1/SUPT16HP1	CONCORDANT	2		METTL8	DISCORDANT MONO-TO-IMB	1		MDM4	CONCORDANT	51		MOB3A	CONCORDANT	8		IRF5	DISCORDANT IMB-TO-MONO	1
GAPDHP1	DISCORDANT MONO-TO-IMB	1		CDC16	DISCORDANT IMB-TO-MONO	1		METTL2B	DISCORDANT MONO-TO-IMB	1		HLA-A	DISCORDANT IMB-TO-MONO	2		PGAM5	DISCORDANT MONO-TO-IMB	1		NUP43	CONCORDANT	29		MGST1/SUPT16HP1	DISCORDANT MONO-TO-IMB	1		MFN1	CONCORDANT	11		MDM4	DISCORDANT MONO-TO-IMB	1		MOB3A	DISCORDANT MONO-TO-IMB	1		ITGA4	CONCORDANT	29
GAPVD1	CONCORDANT	1		CDC34	CONCORDANT	1		METTL8	CONCORDANT	12		HLA-A/AL671277.1	CONCORDANT	23		PHACTR1/TBC1D7/AL008729.1	CONCORDANT	6		NUP43	DISCORDANT IMB-TO-MONO	1		MIEF1	CONCORDANT	3		MFN1	DISCORDANT MONO-TO-IMB	2		MED12	DISCORDANT IMB-TO-MONO	1		MRE11	CONCORDANT	8		ITGA4	DISCORDANT MONO-TO-IMB	3
GAPVD1	DISCORDANT IMB-TO-MONO	1		CDC34	DISCORDANT MONO-TO-IMB	2		METTL8	DISCORDANT IMB-TO-MONO	1		HLA-A/AL671277.1	DISCORDANT MONO-TO-IMB	1		PHACTR1/TBC1D7/AL008729.1	DISCORDANT IMB-TO-MONO	1		NUTM2B-AS1	CONCORDANT	1		MIEF1	DISCORDANT MONO-TO-IMB	1		MGRN1	CONCORDANT	5		MEF2A	CONCORDANT	15		MRE11	DISCORDANT MONO-TO-IMB	2		ITGA4/CERKL	CONCORDANT	2
GARS	CONCORDANT	3		CDC37L1	CONCORDANT	4		MFN1	CONCORDANT	11		HLA-B	CONCORDANT	38		PHYKPL	CONCORDANT	3		NUTM2B-AS1	DISCORDANT IMB-TO-MONO	1		MKI67	CONCORDANT	13		MGRN1	DISCORDANT IMB-TO-MONO	1		MEF2A	DISCORDANT IMB-TO-MONO	1		MREG	CONCORDANT	19		ITGA4/CERKL	DISCORDANT IMB-TO-MONO	1
GARS	DISCORDANT IMB-TO-MONO	1		CDC37L1	DISCORDANT IMB-TO-MONO	1		MFN1	DISCORDANT IMB-TO-MONO	1		HLA-B	DISCORDANT IMB-TO-MONO	2		PHYKPL	DISCORDANT IMB-TO-MONO	1		NVL	CONCORDANT	1		MKI67	DISCORDANT MONO-TO-IMB	1		MGRN1	DISCORDANT MONO-TO-IMB	1		MEPCE	CONCORDANT	4		MREG	DISCORDANT IMB-TO-MONO	1		ITPA	CONCORDANT	6
GBE1	CONCORDANT	2		CDC37L1	DISCORDANT MONO-TO-IMB	2		MGAT5	CONCORDANT	6		HLA-B	DISCORDANT MONO-TO-IMB	1		PIEZO1	CONCORDANT	17		NVL	DISCORDANT MONO-TO-IMB	1		MKNK1/MOB3C	CONCORDANT	5		MICB	CONCORDANT	5		MEPCE	DISCORDANT IMB-TO-MONO	1		MRI1/AC008686.1	CONCORDANT	35		ITPA	DISCORDANT MONO-TO-IMB	1
GBE1	DISCORDANT MONO-TO-IMB	1		CDC42EP2/AP000944.2	DISCORDANT MONO-TO-IMB	1		MGAT5	DISCORDANT IMB-TO-MONO	1		HLA-C/HLA-B	CONCORDANT	15		PIEZO1	DISCORDANT MONO-TO-IMB	1		OAS1/AC004551.1	CONCORDANT	6		MKNK1/MOB3C	DISCORDANT MONO-TO-IMB	1		MICB	DISCORDANT IMB-TO-MONO	1		METTL22	CONCORDANT	23		MRI1/AC008686.1	DISCORDANT MONO-TO-IMB	1		ITPR3	CONCORDANT	9
GBP1	CONCORDANT	5		CDC42EP3	CONCORDANT	1		MGAT5	DISCORDANT MONO-TO-IMB	1		HLA-C/HLA-B	DISCORDANT IMB-TO-MONO	1		PIGX	CONCORDANT	3		OAS1/AC004551.1	DISCORDANT IMB-TO-MONO	1		MKRN2	CONCORDANT	2		MIR155HG	CONCORDANT	7		METTL22	DISCORDANT MONO-TO-IMB	1		MRPL44	DISCORDANT IMB-TO-MONO	1		ITPR3	DISCORDANT IMB-TO-MONO	1
GBP1	DISCORDANT IMB-TO-MONO	1		CDC42EP3	DISCORDANT IMB-TO-MONO	1		MGLL	CONCORDANT	2		HLA-DMA/AL645941.2	CONCORDANT	4		PIGX	DISCORDANT IMB-TO-MONO	1		OAS2/AC004551.1	CONCORDANT	9		MKRN2	DISCORDANT IMB-TO-MONO	1		MIR155HG	DISCORDANT IMB-TO-MONO	1		METTL2B	CONCORDANT	10		MRTO4	CONCORDANT	13		IVD	CONCORDANT	6
GBP2	CONCORDANT	1		CDC42SE1/MLLT11	DISCORDANT IMB-TO-MONO	1		MGLL	DISCORDANT IMB-TO-MONO	1		HLA-DMA/AL645941.2	DISCORDANT IMB-TO-MONO	1		PIP5K1B/FAM122A	CONCORDANT	1		OAS2/AC004551.1	DISCORDANT IMB-TO-MONO	2		MKRN2	DISCORDANT MONO-TO-IMB	1		MIR155HG	DISCORDANT MONO-TO-IMB	1		METTL2B	DISCORDANT MONO-TO-IMB	1		MRTO4	DISCORDANT IMB-TO-MONO	1		IVD	DISCORDANT MONO-TO-IMB	1
GBP2	DISCORDANT IMB-TO-MONO	1		CDC5L	CONCORDANT	3		MIR2052HG/AC115837.1	DISCORDANT IMB-TO-MONO	1		HLA-DMB	CONCORDANT	5		PIP5K1B/FAM122A	DISCORDANT IMB-TO-MONO	1		OAS3/AC004551.1	CONCORDANT	17		MLXIP	CONCORDANT	13		MIR210HG	CONCORDANT	6		MIB1	CONCORDANT	2		MT-CYB	CONCORDANT	2		JMJD1C	CONCORDANT	4
GCN1	CONCORDANT	4		CDC5L	DISCORDANT MONO-TO-IMB	1		MIR34AHG	CONCORDANT	11		HLA-DMB	DISCORDANT IMB-TO-MONO	1		PITRM1/PITRM1-AS1	CONCORDANT	9		OAS3/AC004551.1	DISCORDANT MONO-TO-IMB	1		MLXIP	DISCORDANT IMB-TO-MONO	1		MIR210HG	DISCORDANT IMB-TO-MONO	1		MIB1	DISCORDANT IMB-TO-MONO	1		MT-CYB	DISCORDANT MONO-TO-IMB	1		JMJD1C	DISCORDANT IMB-TO-MONO	1
GCN1	DISCORDANT MONO-TO-IMB	1		CDC7	CONCORDANT	2		MIR34AHG	DISCORDANT IMB-TO-MONO	1		HLA-DOA	CONCORDANT	20		PITRM1/PITRM1-AS1	DISCORDANT MONO-TO-IMB	2		ODF2L	CONCORDANT	4		MMD	CONCORDANT	4		MIS18BP1	CONCORDANT	9		MIR34AHG	CONCORDANT	8		MT-ND1	DISCORDANT MONO-TO-IMB	1		JRK	CONCORDANT	25
GCNT3/GTF2A2	DISCORDANT MONO-TO-IMB	1		CDC7	DISCORDANT MONO-TO-IMB	1		MOB1B	CONCORDANT	3		HLA-DOA	DISCORDANT IMB-TO-MONO	1		PJA2	CONCORDANT	3		ODF2L	DISCORDANT MONO-TO-IMB	1		MMD	DISCORDANT IMB-TO-MONO	1		MIS18BP1	DISCORDANT IMB-TO-MONO	1		MIR34AHG	DISCORDANT IMB-TO-MONO	1		MT-RNR1	CONCORDANT	2		JRK	DISCORDANT IMB-TO-MONO	1
GEMIN5	CONCORDANT	3		CDCA2	CONCORDANT	2		MOB1B	DISCORDANT IMB-TO-MONO	1		HLA-DQA1	CONCORDANT	352		PJA2	DISCORDANT MONO-TO-IMB	1		OGA	CONCORDANT	27		MPC1	CONCORDANT	2		MKNK2	CONCORDANT	14		MKLN1/MKLN1-AS	CONCORDANT	1		MT-RNR1	DISCORDANT MONO-TO-IMB	1		KAT7	DISCORDANT IMB-TO-MONO	1
GEMIN5	DISCORDANT MONO-TO-IMB	2		CDCA2	DISCORDANT MONO-TO-IMB	1		MOB2	CONCORDANT	3		HLA-DQA1	DISCORDANT IMB-TO-MONO	29		PKHD1L1	CONCORDANT	32		OGA	DISCORDANT MONO-TO-IMB	1		MPC1	DISCORDANT MONO-TO-IMB	1		MKNK2	DISCORDANT IMB-TO-MONO	1		MKLN1/MKLN1-AS	DISCORDANT IMB-TO-MONO	1		MT-RNR2	CONCORDANT	2		KBTBD8	DISCORDANT IMB-TO-MONO	1
GIGYF1	CONCORDANT	4		CDCA5	CONCORDANT	1		MOB2	DISCORDANT MONO-TO-IMB	1		HLA-DQA1	DISCORDANT MONO-TO-IMB	17		PKHD1L1	DISCORDANT MONO-TO-IMB	1		ORC2	CONCORDANT	10		MPG	CONCORDANT	1		MON2	CONCORDANT	2		MON1B/SYCE1L	CONCORDANT	6		MT-RNR2	DISCORDANT IMB-TO-MONO	1		KCNN3	CONCORDANT	11
GIGYF1	DISCORDANT IMB-TO-MONO	1		CDCA5	DISCORDANT IMB-TO-MONO	1		MRI1/AC008686.1	CONCORDANT	36		HLA-DQA2	CONCORDANT	22		PKN3	DISCORDANT IMB-TO-MONO	1		ORC2	DISCORDANT MONO-TO-IMB	1		MPG	DISCORDANT MONO-TO-IMB	1		MON2	DISCORDANT IMB-TO-MONO	1		MON1B/SYCE1L	DISCORDANT IMB-TO-MONO	1		MT-RNR2	DISCORDANT MONO-TO-IMB	1		KCNN3	DISCORDANT IMB-TO-MONO	1
GINS1	CONCORDANT	10		CDCA8	DISCORDANT IMB-TO-MONO	1		MRI1/AC008686.1	DISCORDANT MONO-TO-IMB	3		HLA-DQA2	DISCORDANT MONO-TO-IMB	14		PLAU/C10orf55	CONCORDANT	1		OS9/AC025165.2	CONCORDANT	4		MRE11	CONCORDANT	8		MOSPD1	CONCORDANT	1		MORF4L2	CONCORDANT	2		MTMR1	CONCORDANT	3		KCNN3	DISCORDANT MONO-TO-IMB	1
GINS1	DISCORDANT IMB-TO-MONO	1		CDCP1	CONCORDANT	14		MROH5	DISCORDANT IMB-TO-MONO	1		HLA-DQB1	CONCORDANT	227		PLAU/C10orf55	DISCORDANT IMB-TO-MONO	1		OS9/AC025165.2	DISCORDANT IMB-TO-MONO	1		MRE11	DISCORDANT IMB-TO-MONO	2		MOSPD1	DISCORDANT MONO-TO-IMB	1		MORF4L2	DISCORDANT IMB-TO-MONO	3		MTMR1	DISCORDANT MONO-TO-IMB	1		KCTD10/MYO1H	CONCORDANT	1
GLG1	CONCORDANT	8		CDCP1	DISCORDANT IMB-TO-MONO	1		MRPL18	CONCORDANT	2		HLA-DQB1	DISCORDANT IMB-TO-MONO	4		PLCG2	CONCORDANT	27		OSBPL2	CONCORDANT	1		MROH5	DISCORDANT IMB-TO-MONO	1		MRE11	CONCORDANT	5		MORF4L2	DISCORDANT MONO-TO-IMB	1		MTMR12	DISCORDANT IMB-TO-MONO	1		KCTD10/MYO1H	DISCORDANT MONO-TO-IMB	1
GLG1	DISCORDANT IMB-TO-MONO	1		CDH12/HSPD1P1	CONCORDANT	5		MRPL18	DISCORDANT MONO-TO-IMB	1		HLA-DQB1	DISCORDANT MONO-TO-IMB	9		PLCG2	DISCORDANT MONO-TO-IMB	4		OSBPL2	DISCORDANT IMB-TO-MONO	1		MROH5	DISCORDANT MONO-TO-IMB	1		MRE11	DISCORDANT IMB-TO-MONO	1		MOSPD1	DISCORDANT IMB-TO-MONO	2		MX1	CONCORDANT	29		KCTD17	DISCORDANT IMB-TO-MONO	1
GLI4/AC138696.1	CONCORDANT	16		CDH12/HSPD1P1	DISCORDANT IMB-TO-MONO	1		MRPL32	CONCORDANT	6		HLA-DQB1/HLA-DQB1-AS1	CONCORDANT	27		PLCXD1	CONCORDANT	50		OSGEP/AL355075.2	CONCORDANT	3		MRPL10	DISCORDANT MONO-TO-IMB	1		MREG	CONCORDANT	25		MPZL1	CONCORDANT	4		MX1	DISCORDANT IMB-TO-MONO	1		KCTD7/AC027644.4	CONCORDANT	2
GLI4/AC138696.1	DISCORDANT MONO-TO-IMB	1		CDH2	DISCORDANT IMB-TO-MONO	2		MRPL32	DISCORDANT IMB-TO-MONO	1		HLA-DQB1/HLA-DQB1-AS1	DISCORDANT IMB-TO-MONO	1		PLCXD1	DISCORDANT IMB-TO-MONO	1		OSGEP/AL355075.2	DISCORDANT MONO-TO-IMB	1		MRPL39	CONCORDANT	6		MREG	DISCORDANT MONO-TO-IMB	1		MPZL1	DISCORDANT MONO-TO-IMB	1		MX2	CONCORDANT	7		KCTD7/AC027644.4	DISCORDANT IMB-TO-MONO	1
GLIS1	CONCORDANT	4		CDH23	DISCORDANT MONO-TO-BI	1		MRPL45	CONCORDANT	1		HLA-DQB1/HLA-DQB1-AS1	DISCORDANT MONO-TO-IMB	6		PLCXD1	DISCORDANT MONO-TO-IMB	1		OSMR/RICTOR	CONCORDANT	3		MRPL39	DISCORDANT MONO-TO-IMB	1		MRPL32	CONCORDANT	6		MRE11	CONCORDANT	8		MX2	DISCORDANT IMB-TO-MONO	1		KCTD7/AC027644.4	DISCORDANT MONO-TO-IMB	1
GLIS1	DISCORDANT IMB-TO-MONO	1		CDH23	DISCORDANT MONO-TO-IMB	1		MRPL45	DISCORDANT MONO-TO-IMB	1		HLA-DQB2	CONCORDANT	25		PLEKHA1	CONCORDANT	1		OSMR/RICTOR	DISCORDANT MONO-TO-IMB	1		MRPS27	CONCORDANT	2		MRPL32	DISCORDANT IMB-TO-MONO	1		MRE11	DISCORDANT MONO-TO-IMB	1		MXI1	CONCORDANT	1		KDSR	CONCORDANT	3
GLRX5	CONCORDANT	1		CDHR1	CONCORDANT	4		MRPS6/SLC5A3/AP000317.2	CONCORDANT	2		HLA-DQB2	DISCORDANT IMB-TO-MONO	1		PLEKHA1	DISCORDANT IMB-TO-MONO	1		PACSIN2	CONCORDANT	11		MRPS27	DISCORDANT IMB-TO-MONO	1		MRPS10	CONCORDANT	6		MREG	CONCORDANT	21		MXI1	DISCORDANT MONO-TO-IMB	1		KDSR	DISCORDANT IMB-TO-MONO	1
GLRX5	DISCORDANT IMB-TO-MONO	2		CDHR1	DISCORDANT IMB-TO-MONO	1		MRPS6/SLC5A3/AP000317.2	DISCORDANT MONO-TO-IMB	2		HLA-DQB2	DISCORDANT MONO-TO-IMB	54		POLG2	CONCORDANT	15		PACSIN2	DISCORDANT MONO-TO-IMB	1		MT-ATP6	CONCORDANT	1		MRPS10	DISCORDANT IMB-TO-MONO	1		MREG	DISCORDANT IMB-TO-MONO	1		MYADM/AC008440.2	CONCORDANT	3		KHDC1/AC019205.1	DISCORDANT MONO-TO-IMB	1
GLTP	CONCORDANT	3		CDHR1	DISCORDANT MONO-TO-IMB	2		MRPS9/AC104655.1	CONCORDANT	1		HLA-DRB1	CONCORDANT	452		POLG2	DISCORDANT MONO-TO-IMB	2		PADI2	CONCORDANT	3		MT-ATP6	DISCORDANT MONO-TO-IMB	1		MRPS21	CONCORDANT	3		MRI1/AC008686.1	CONCORDANT	44		MYADM/AC008440.2	DISCORDANT MONO-TO-IMB	1		KIAA0040	CONCORDANT	13
GLTP	DISCORDANT MONO-TO-IMB	1		CDK1	CONCORDANT	4		MRPS9/AC104655.1	DISCORDANT MONO-TO-IMB	1		HLA-DRB1	DISCORDANT IMB-TO-MONO	6		POLR2B	CONCORDANT	9		PADI2	DISCORDANT MONO-TO-IMB	1		MT-CYB	CONCORDANT	2		MRPS21	DISCORDANT MONO-TO-IMB	1		MRI1/AC008686.1	DISCORDANT IMB-TO-MONO	1		MYDGF/TNFAIP8L1/AC005339.1	DISCORDANT IMB-TO-MONO	1		KIAA0040	DISCORDANT MONO-TO-IMB	1
GM2A	CONCORDANT	6		CDK1	DISCORDANT MONO-TO-IMB	3		MS4A1	CONCORDANT	16		HLA-DRB1	DISCORDANT MONO-TO-IMB	9		POLR2B	DISCORDANT MONO-TO-IMB	1		PAFAH1B2	CONCORDANT	1		MT-CYB	DISCORDANT MONO-TO-IMB	1		MRPS25/NR2C2	CONCORDANT	1		MROH5	CONCORDANT	2		MYO1G	CONCORDANT	6		KIAA2012/DAZAP2P1	DISCORDANT MONO-TO-IMB	1
GM2A	DISCORDANT IMB-TO-MONO	1		CDK10	CONCORDANT	8		MS4A1	DISCORDANT MONO-TO-IMB	2		HLA-DRB5	CONCORDANT	172		POLR2J	CONCORDANT	3		PAFAH1B2	DISCORDANT IMB-TO-MONO	2		MT-ND4	CONCORDANT	3		MRPS25/NR2C2	DISCORDANT IMB-TO-MONO	1		MROH5	DISCORDANT IMB-TO-MONO	1		MYO1G	DISCORDANT IMB-TO-MONO	2		KIF11	CONCORDANT	2
GMEB2	CONCORDANT	8		CDK10	DISCORDANT MONO-TO-IMB	1		MSH3	CONCORDANT	2		HLA-DRB5	DISCORDANT IMB-TO-MONO	5		POLR2J	DISCORDANT MONO-TO-IMB	1		PAOX/AL360181.3	CONCORDANT	1		MT-ND4	DISCORDANT IMB-TO-MONO	3		MS4A1	CONCORDANT	16		MRPL32	CONCORDANT	6		NAA40	CONCORDANT	6		KIF11	DISCORDANT IMB-TO-MONO	1
GMEB2	DISCORDANT IMB-TO-MONO	1		CDK11A/AL031282.2	CONCORDANT	3		MSH3	DISCORDANT MONO-TO-IMB	1		HLA-DRB5	DISCORDANT MONO-TO-IMB	7		POLR2J3/AC093668.2/AC093668.3	DISCORDANT MONO-TO-IMB	1		PAOX/AL360181.3	DISCORDANT IMB-TO-MONO	1		MT-ND5	CONCORDANT	1		MS4A1	DISCORDANT MONO-TO-IMB	1		MRPL32	DISCORDANT MONO-TO-IMB	1		NAA40	DISCORDANT MONO-TO-IMB	1		KIF22	CONCORDANT	2
GNAS	CONCORDANT	1		CDK11A/AL031282.2	DISCORDANT IMB-TO-MONO	1		MT-CYB	CONCORDANT	1		HLA-DRB6	CONCORDANT	80		POLR2L	DISCORDANT MONO-TO-IMB	1		PARP15	CONCORDANT	24		MT-ND5	DISCORDANT IMB-TO-MONO	1		MT1E	DISCORDANT IMB-TO-MONO	1		MRPL39	CONCORDANT	10		NAA60/AC004224.2	CONCORDANT	5		KIF22	DISCORDANT MONO-TO-IMB	1
GNAS	DISCORDANT MONO-TO-IMB	1		CDK12	CONCORDANT	1		MT-CYB	DISCORDANT MONO-TO-IMB	1		HLA-DRB6	DISCORDANT IMB-TO-MONO	1		POLR3E	CONCORDANT	4		PARP15	DISCORDANT MONO-TO-IMB	1		MT-ND5	DISCORDANT MONO-TO-IMB	1		MTCH1	CONCORDANT	6		MRPL39	DISCORDANT IMB-TO-MONO	1		NAA60/AC004224.2	DISCORDANT MONO-TO-IMB	1		KLC1	CONCORDANT	10
GOLGA1	CONCORDANT	5		CDK12	DISCORDANT MONO-TO-IMB	1		MT-ND4	CONCORDANT	2		HLA-DRB6	DISCORDANT MONO-TO-IMB	3		POLR3E	DISCORDANT MONO-TO-IMB	1		PARP4/TPTE2P6	CONCORDANT	11		MT-RNR2	CONCORDANT	2		MTCH1	DISCORDANT IMB-TO-MONO	1		MRPL45	CONCORDANT	1		NADSYN1	CONCORDANT	8		KLC1	DISCORDANT IMB-TO-MONO	1
GOLGA1	DISCORDANT MONO-TO-IMB	1		CDK13	CONCORDANT	6		MT-ND4	DISCORDANT IMB-TO-MONO	1		HLA-DRB9	CONCORDANT	23		POLR3F	CONCORDANT	3		PARP4/TPTE2P6	DISCORDANT MONO-TO-IMB	1		MT-RNR2	DISCORDANT IMB-TO-MONO	1		MTG2	CONCORDANT	11		MRPL45	DISCORDANT IMB-TO-MONO	1		NADSYN1	DISCORDANT MONO-TO-IMB	1		KLC1/AL139300.1	CONCORDANT	7
GOLGA3	CONCORDANT	15		CDK13	DISCORDANT MONO-TO-IMB	1		MUL1	CONCORDANT	5		HLA-DRB9	DISCORDANT IMB-TO-MONO	4		POLR3F	DISCORDANT IMB-TO-MONO	1		PAX5	CONCORDANT	6		MTFR1L/AL020996.2	CONCORDANT	1		MTG2	DISCORDANT MONO-TO-IMB	1		MRTO4	CONCORDANT	8		NAP1L1	CONCORDANT	3		KLC1/AL139300.1	DISCORDANT MONO-TO-IMB	1
GOLGA3	DISCORDANT IMB-TO-MONO	1		CDK14	CONCORDANT	1		MUL1	DISCORDANT MONO-TO-IMB	1		HLA-DRB9	DISCORDANT MONO-TO-IMB	6		POM121C	CONCORDANT	5		PAX5	DISCORDANT IMB-TO-MONO	1		MTFR1L/AL020996.2	DISCORDANT MONO-TO-IMB	1		MTMR1	CONCORDANT	2		MRTO4	DISCORDANT MONO-TO-IMB	1		NAP1L1	DISCORDANT IMB-TO-MONO	1		KLC1/XRCC3	CONCORDANT	3
GOLGA4/TCEA1P2	CONCORDANT	1		CDK14	DISCORDANT IMB-TO-MONO	2		MX1	CONCORDANT	33		HLA-F/AL645939.1	CONCORDANT	1		POM121C	DISCORDANT MONO-TO-IMB	1		PAX5	DISCORDANT MONO-TO-IMB	2		MTMR6	CONCORDANT	4		MTMR1	DISCORDANT IMB-TO-MONO	1		MS4A1	CONCORDANT	23		NAPEPLD	CONCORDANT	5		KLC1/XRCC3	DISCORDANT MONO-TO-IMB	1
GOLGA4/TCEA1P2	DISCORDANT MONO-TO-IMB	1		CDK5RAP1	DISCORDANT MONO-TO-IMB	1		MX1	DISCORDANT MONO-TO-IMB	1		HLA-F/AL645939.1	DISCORDANT MONO-TO-IMB	1		POMT1	CONCORDANT	11		PDGFA	CONCORDANT	2		MTMR6	DISCORDANT MONO-TO-IMB	1		MTRR	CONCORDANT	5		MS4A1	DISCORDANT IMB-TO-MONO	1		NAPEPLD	DISCORDANT MONO-TO-IMB	1		KLHL24	CONCORDANT	3
GOLGA8B	CONCORDANT	5		CDK5RAP2	CONCORDANT	3		MX1/AP001610.1	CONCORDANT	8		HLA-G	CONCORDANT	6		POMT1	DISCORDANT MONO-TO-IMB	1		PDGFA	DISCORDANT IMB-TO-MONO	1		MTRF1L	DISCORDANT MONO-TO-IMB	1		MTRR	DISCORDANT MONO-TO-IMB	1		MSANTD4	CONCORDANT	3		NBAS	CONCORDANT	5		KLHL24	DISCORDANT MONO-TO-IMB	1
GOLGA8B	DISCORDANT IMB-TO-MONO	1		CDK5RAP2	DISCORDANT MONO-TO-IMB	1		MX1/AP001610.1	DISCORDANT MONO-TO-IMB	1		HLA-G	DISCORDANT IMB-TO-MONO	1		POU2AF1	CONCORDANT	35		PDHX	CONCORDANT	4		MX1	CONCORDANT	55		MX1	CONCORDANT	41		MSANTD4	DISCORDANT IMB-TO-MONO	1		NBAS	DISCORDANT MONO-TO-IMB	1		KLRA1P	CONCORDANT	3
GOSR1	CONCORDANT	2		CDK5RAP3/AC018521.1	CONCORDANT	1		MYBBP1A	CONCORDANT	6		HLA-H	CONCORDANT	23		POU2AF1	DISCORDANT IMB-TO-MONO	2		PDHX	DISCORDANT IMB-TO-MONO	1		MX1	DISCORDANT IMB-TO-MONO	2		MX1	DISCORDANT IMB-TO-MONO	1		MT-CO3	CONCORDANT	2		NBPF15	CONCORDANT	1		KLRA1P	DISCORDANT MONO-TO-IMB	1
GOSR1	DISCORDANT IMB-TO-MONO	2		CDK5RAP3/AC018521.1	DISCORDANT IMB-TO-MONO	1		MYBBP1A	DISCORDANT IMB-TO-MONO	1		HLA-H	DISCORDANT MONO-TO-IMB	1		POU2F1	CONCORDANT	13		PDIA6	CONCORDANT	3		MX1	DISCORDANT MONO-TO-IMB	1		MX2	CONCORDANT	15		MT-CO3	DISCORDANT IMB-TO-MONO	1		NBPF15	DISCORDANT MONO-TO-IMB	1		L3MBTL2/CHADL	DISCORDANT MONO-TO-IMB	1
GOSR1	DISCORDANT MONO-TO-IMB	1		CDK6	CONCORDANT	4		MYH9	CONCORDANT	7		HLA-J/ZNRD1ASP/AL671277.2	CONCORDANT	9		POU2F1	DISCORDANT MONO-TO-IMB	1		PDIA6	DISCORDANT IMB-TO-MONO	1		MYCBP2	DISCORDANT MONO-TO-IMB	1		MX2	DISCORDANT IMB-TO-MONO	1		MT-ND4	CONCORDANT	2		NBPF2P	DISCORDANT MONO-TO-IMB	2		LAMC1	CONCORDANT	17
GPBP1	CONCORDANT	2		CDK6	DISCORDANT IMB-TO-MONO	1		MYH9	DISCORDANT IMB-TO-MONO	1		HLA-J/ZNRD1ASP/AL671277.2	DISCORDANT IMB-TO-MONO	1		PPIE	CONCORDANT	7		PDK3	CONCORDANT	1		MYH9	CONCORDANT	2		MYO1B	CONCORDANT	2		MT-ND4	DISCORDANT IMB-TO-MONO	1		NDUFS1/AC007383.3	CONCORDANT	14		LAMC1	DISCORDANT IMB-TO-MONO	1
GPBP1	DISCORDANT IMB-TO-MONO	1		CDKAL1	CONCORDANT	6		MYL12B	DISCORDANT MONO-TO-IMB	1		HLA-K	CONCORDANT	18		PPIE	DISCORDANT IMB-TO-MONO	2		PDK3	DISCORDANT MONO-TO-IMB	2		MYH9	DISCORDANT MONO-TO-IMB	1		MYO1B	DISCORDANT MONO-TO-IMB	1		MT-ND5	CONCORDANT	1		NDUFS1/AC007383.3	DISCORDANT MONO-TO-IMB	1		LANCL1/LANCL1-AS1	DISCORDANT MONO-TO-IMB	1
GPRIN1	CONCORDANT	1		CDKAL1	DISCORDANT MONO-TO-IMB	1		MYO1G	CONCORDANT	6		HLA-K	DISCORDANT IMB-TO-MONO	3		PPIE	DISCORDANT MONO-TO-IMB	3		PDS5B	CONCORDANT	3		MYL12B	DISCORDANT MONO-TO-IMB	1		NAF1	CONCORDANT	5		MT-ND5	DISCORDANT MONO-TO-IMB	1		NDUFV2/AP005263.1	CONCORDANT	4		LANCL2	CONCORDANT	1
GPRIN1	DISCORDANT IMB-TO-MONO	1		CDON/VSIG10L2	CONCORDANT	4		MYO1G	DISCORDANT IMB-TO-MONO	2		HLA-K	DISCORDANT MONO-TO-IMB	2		PPP1R16B	CONCORDANT	7		PDS5B	DISCORDANT IMB-TO-MONO	1		MZT1	CONCORDANT	2		NAF1	DISCORDANT MONO-TO-IMB	1		MT-RNR2	CONCORDANT	2		NDUFV2/AP005263.1	DISCORDANT MONO-TO-IMB	1		LANCL2	DISCORDANT MONO-TO-IMB	1
GPSM1	CONCORDANT	19		CDON/VSIG10L2	DISCORDANT IMB-TO-MONO	1		MYOM2	DISCORDANT IMB-TO-MONO	1		HMGA1	CONCORDANT	2		PPP1R16B	DISCORDANT IMB-TO-MONO	1		PECR/MREG	DISCORDANT IMB-TO-MONO	1		MZT1	DISCORDANT MONO-TO-IMB	1		NAPG	CONCORDANT	1		MT-RNR2	DISCORDANT MONO-TO-IMB	1		NEFH	CONCORDANT	4		LAP3	DISCORDANT IMB-TO-MONO	1
GPSM1	DISCORDANT IMB-TO-MONO	1		CDT1	CONCORDANT	5		NACA/AC117378.1	CONCORDANT	3		HMGA1	DISCORDANT MONO-TO-IMB	1		PPP2CA/AC104109.3	CONCORDANT	11		PEG10	DISCORDANT IMB-TO-MONO	1		NAA30	CONCORDANT	2		NAPG	DISCORDANT MONO-TO-IMB	1		MTMR1	CONCORDANT	2		NEFH	DISCORDANT MONO-TO-IMB	1		LARP1B	CONCORDANT	5
GPX1P1/LINC01203	CONCORDANT	2		CDT1	DISCORDANT MONO-TO-IMB	1		NACA/AC117378.1	DISCORDANT IMB-TO-MONO	1		HMGB1	CONCORDANT	5		PPP2CA/AC104109.3	DISCORDANT IMB-TO-MONO	1		PEX26	CONCORDANT	23		NAA30	DISCORDANT MONO-TO-IMB	1		NASP	CONCORDANT	13		MTMR1	DISCORDANT MONO-TO-IMB	1		NEK6	CONCORDANT	1		LARP1B	DISCORDANT IMB-TO-MONO	1
GPX1P1/LINC01203	DISCORDANT MONO-TO-IMB	2		CDV3	CONCORDANT	2		NDUFS1	CONCORDANT	10		HMGB1	DISCORDANT IMB-TO-MONO	1		PRDM2	CONCORDANT	19		PEX26	DISCORDANT IMB-TO-MONO	2		NAF1	CONCORDANT	5		NASP	DISCORDANT IMB-TO-MONO	1		MUC3A/AC254629.1	CONCORDANT	3		NEK6	DISCORDANT MONO-TO-IMB	1		LARS2	CONCORDANT	5
GPX7	CONCORDANT	1		CDV3	DISCORDANT MONO-TO-IMB	1		NDUFS1	DISCORDANT MONO-TO-IMB	1		HMGCS1	CONCORDANT	5		PRDM2	DISCORDANT IMB-TO-MONO	1		PFKFB3	CONCORDANT	7		NAF1	DISCORDANT IMB-TO-MONO	1		NASP	DISCORDANT MONO-TO-IMB	1		MUC3A/AC254629.1	DISCORDANT IMB-TO-MONO	1		NELFB	CONCORDANT	1		LARS2	DISCORDANT IMB-TO-MONO	1
GPX7	DISCORDANT IMB-TO-MONO	1		CELSR1	CONCORDANT	10		NELFB	CONCORDANT	1		HMGCS1	DISCORDANT MONO-TO-IMB	1		PRDM4	CONCORDANT	3		PFKFB3	DISCORDANT IMB-TO-MONO	1		NAIF1	DISCORDANT IMB-TO-MONO	1		NBAS	CONCORDANT	4		MYCBP2	DISCORDANT IMB-TO-MONO	1		NELFB	DISCORDANT IMB-TO-MONO	1		LCLAT1	CONCORDANT	6
GSPT1	CONCORDANT	3		CELSR1	DISCORDANT IMB-TO-MONO	1		NELFB	DISCORDANT IMB-TO-MONO	1		HMGN1	CONCORDANT	8		PRDM4	DISCORDANT IMB-TO-MONO	1		PGAM5	CONCORDANT	14		NAPEPLD	CONCORDANT	5		NBAS	DISCORDANT MONO-TO-IMB	2		MYDGF/TNFAIP8L1	CONCORDANT	21		NF2	CONCORDANT	1		LCLAT1	DISCORDANT IMB-TO-MONO	1
GSPT1	DISCORDANT IMB-TO-MONO	2		CELSR2	CONCORDANT	10		NKIRAS2	DISCORDANT MONO-TO-IMB	1		HMGN1	DISCORDANT MONO-TO-IMB	1		PRR11/AC099850.2	CONCORDANT	9		PGAM5	DISCORDANT IMB-TO-MONO	2		NAPEPLD	DISCORDANT MONO-TO-IMB	1		NBEAL1/RPL12P16	DISCORDANT IMB-TO-MONO	1		MYDGF/TNFAIP8L1	DISCORDANT MONO-TO-IMB	1		NF2	DISCORDANT IMB-TO-MONO	1		LDLR/SPC24	CONCORDANT	2
GSPT1/AC007216.4	CONCORDANT	1		CELSR2	DISCORDANT IMB-TO-MONO	3		NOA1	DISCORDANT IMB-TO-MONO	1		HMGXB4	CONCORDANT	3		PRR11/AC099850.2	DISCORDANT MONO-TO-IMB	1		PGAM5	DISCORDANT MONO-TO-IMB	1		NAPRT/AC067930.4	DISCORDANT MONO-TO-IMB	1		NBL1/MICOS10/MICOS10-NBL1	DISCORDANT IMB-TO-MONO	1		MYO1E	CONCORDANT	4		NFATC4	CONCORDANT	3		LDLR/SPC24	DISCORDANT MONO-TO-IMB	1
GSPT1/AC007216.4	DISCORDANT MONO-TO-IMB	1		CELSR2	DISCORDANT MONO-TO-IMB	2		NOD2	CONCORDANT	1		HMGXB4	DISCORDANT MONO-TO-IMB	1		PRRC2B	CONCORDANT	7		PGGHG	CONCORDANT	7		NAT9	CONCORDANT	4		NCLN	CONCORDANT	6		MYO1E	DISCORDANT MONO-TO-IMB	1		NFATC4	DISCORDANT MONO-TO-IMB	1		LETMD1	CONCORDANT	10
GTF2H2C	DISCORDANT MONO-TO-IMB	1		CENPA	CONCORDANT	3		NOD2	DISCORDANT MONO-TO-IMB	1		HMX3	CONCORDANT	4		PRRC2B	DISCORDANT MONO-TO-IMB	1		PGGHG	DISCORDANT MONO-TO-IMB	1		NAT9	DISCORDANT IMB-TO-MONO	1		NCLN	DISCORDANT MONO-TO-IMB	1		MYO1G	CONCORDANT	8		NINJ1	CONCORDANT	2		LETMD1	DISCORDANT IMB-TO-MONO	2
GUK1	CONCORDANT	2		CENPA	DISCORDANT MONO-TO-IMB	1		NOM1	CONCORDANT	21		HMX3	DISCORDANT MONO-TO-IMB	1		PRRC2B/AL358781.1	CONCORDANT	1		PGRMC1	DISCORDANT MONO-TO-IMB	1		NAXE	CONCORDANT	5		NDE1	CONCORDANT	21		MYO1G	DISCORDANT IMB-TO-MONO	1		NINJ1	DISCORDANT MONO-TO-IMB	1		LGMN	CONCORDANT	7
GUK1	DISCORDANT MONO-TO-IMB	1		CENPBD1	CONCORDANT	2		NOM1	DISCORDANT IMB-TO-MONO	1		HNRNPA3	CONCORDANT	5		PRRC2B/AL358781.1	DISCORDANT MONO-TO-IMB	1		PHF19	CONCORDANT	2		NAXE	DISCORDANT IMB-TO-MONO	1		NDE1	DISCORDANT IMB-TO-MONO	1		MYO5A	CONCORDANT	6		NISCH	CONCORDANT	5		LGMN	DISCORDANT IMB-TO-MONO	2
GXYLT2	CONCORDANT	6		CENPBD1	DISCORDANT MONO-TO-IMB	1		NOP53	CONCORDANT	2		HNRNPA3	DISCORDANT IMB-TO-MONO	1		PRRG4	CONCORDANT	4		PHF19	DISCORDANT MONO-TO-IMB	2		NBAS	CONCORDANT	4		NDUFAF7/PRKD3	CONCORDANT	3		MYO5A	DISCORDANT MONO-TO-IMB	1		NISCH	DISCORDANT IMB-TO-MONO	1		LHPP	DISCORDANT MONO-TO-IMB	1
GXYLT2	DISCORDANT IMB-TO-MONO	1		CENPBD1P1	CONCORDANT	9		NOP53	DISCORDANT IMB-TO-MONO	1		HNRNPK	CONCORDANT	6		PRRG4	DISCORDANT IMB-TO-MONO	1		PIGX	CONCORDANT	5		NBAS	DISCORDANT IMB-TO-MONO	1		NDUFAF7/PRKD3	DISCORDANT IMB-TO-MONO	1		MYRF/TMEM258	DISCORDANT IMB-TO-MONO	1		NMI	CONCORDANT	3		LILRB1	CONCORDANT	12
H6PD	CONCORDANT	28		CENPBD1P1	DISCORDANT MONO-TO-IMB	1		NPIPB2/TNFRSF17	DISCORDANT IMB-TO-MONO	1		HNRNPK	DISCORDANT MONO-TO-IMB	1		PSAT1	CONCORDANT	1		PIGX	DISCORDANT IMB-TO-MONO	1		NBDY	DISCORDANT IMB-TO-MONO	1		NDUFS1/AC007383.3	CONCORDANT	12		N4BP3	CONCORDANT	8		NMI	DISCORDANT MONO-TO-IMB	1		LILRB1	DISCORDANT IMB-TO-MONO	1
H6PD	DISCORDANT MONO-TO-IMB	1		CENPC	CONCORDANT	25		NUB1	CONCORDANT	2		HNRNPM	DISCORDANT MONO-TO-IMB	2		PSAT1	DISCORDANT IMB-TO-MONO	1		PIKFYVE	CONCORDANT	16		NCBP2	CONCORDANT	6		NDUFS1/AC007383.3	DISCORDANT MONO-TO-IMB	1		N4BP3	DISCORDANT IMB-TO-MONO	1		NMNAT1/AL603962.1	DISCORDANT MONO-TO-IMB	1		LIN7C	CONCORDANT	4
HACD1	CONCORDANT	1		CENPC	DISCORDANT IMB-TO-MONO	2		NUB1	DISCORDANT IMB-TO-MONO	1		HNRNPUL1/AC011462.1	DISCORDANT MONO-TO-IMB	1		PSMA1/AC018523.2	CONCORDANT	6		PIKFYVE	DISCORDANT IMB-TO-MONO	2		NCBP2	DISCORDANT IMB-TO-MONO	1		NDUFS4	CONCORDANT	2		N4BP3	DISCORDANT MONO-TO-IMB	1		NONOP2	CONCORDANT	1		LIN7C	DISCORDANT IMB-TO-MONO	1
HACD1	DISCORDANT IMB-TO-MONO	1		CENPC	DISCORDANT MONO-TO-IMB	1		NUP210	CONCORDANT	17		HP1BP3	CONCORDANT	15		PSMA1/AC018523.2	DISCORDANT IMB-TO-MONO	1		PIKFYVE	DISCORDANT MONO-TO-IMB	1		NCBP3	CONCORDANT	3		NDUFS4	DISCORDANT MONO-TO-IMB	1		NAA30	CONCORDANT	3		NONOP2	DISCORDANT MONO-TO-IMB	1		LINC00511	CONCORDANT	7
HACD2	CONCORDANT	12		CENPE	CONCORDANT	2		NUP210	DISCORDANT MONO-TO-IMB	1		HP1BP3	DISCORDANT MONO-TO-IMB	1		PSMB4	CONCORDANT	2		PIM2	CONCORDANT	1		NCBP3	DISCORDANT IMB-TO-MONO	1		NECAP2	DISCORDANT MONO-TO-IMB	1		NAA30	DISCORDANT MONO-TO-IMB	1		NOP14-AS1	DISCORDANT IMB-TO-MONO	1		LINC00511	DISCORDANT IMB-TO-MONO	1
HACD2	DISCORDANT IMB-TO-MONO	1		CENPE	DISCORDANT MONO-TO-IMB	1		NUP50-DT	DISCORDANT MONO-TO-IMB	1		HSD17B7P2	DISCORDANT IMB-TO-MONO	1		PSMB4	DISCORDANT MONO-TO-IMB	1		PIM2	DISCORDANT IMB-TO-MONO	1		NCOR2	CONCORDANT	3		NEDD1	DISCORDANT IMB-TO-MONO	1		NADSYN1	CONCORDANT	13		NOP56	CONCORDANT	1		LINC00996	CONCORDANT	52
HEG1	CONCORDANT	9		CENPF	CONCORDANT	25		NUTM2A-AS1	CONCORDANT	10		HSF5/SETP3	DISCORDANT MONO-TO-IMB	1		PSMC6	CONCORDANT	3		PIP4K2A	CONCORDANT	4		NCOR2	DISCORDANT MONO-TO-IMB	1		NEFH	CONCORDANT	1		NADSYN1	DISCORDANT MONO-TO-IMB	1		NOP56	DISCORDANT IMB-TO-MONO	1		LINC00996	DISCORDANT IMB-TO-MONO	1
HEG1	DISCORDANT IMB-TO-MONO	1		CENPF	DISCORDANT IMB-TO-MONO	2		NUTM2A-AS1	DISCORDANT IMB-TO-MONO	1		HSP90AB3P	CONCORDANT	2		PSMC6	DISCORDANT MONO-TO-IMB	1		PIP4K2A	DISCORDANT MONO-TO-IMB	1		NDUFV3	CONCORDANT	5		NEFH	DISCORDANT MONO-TO-IMB	1		NAP1L1	CONCORDANT	6		NSDHL	DISCORDANT IMB-TO-MONO	1		LINC01307	CONCORDANT	1
HEG1	DISCORDANT MONO-TO-IMB	1		CENPS/CENPS-CORT	CONCORDANT	2		OGDHL	DISCORDANT IMB-TO-MONO	1		HSP90AB3P	DISCORDANT IMB-TO-MONO	1		PTBP3	CONCORDANT	5		PITPNM1	DISCORDANT MONO-TO-IMB	1		NDUFV3	DISCORDANT MONO-TO-IMB	1		NEIL1	CONCORDANT	10		NAP1L1	DISCORDANT MONO-TO-IMB	1		NSMCE4A	DISCORDANT MONO-TO-IMB	1		LINC01307	DISCORDANT MONO-TO-IMB	1
HELZ2	CONCORDANT	28		CENPS/CENPS-CORT	DISCORDANT IMB-TO-MONO	1		ORC2	CONCORDANT	9		HSPD1	CONCORDANT	15		PTBP3	DISCORDANT MONO-TO-IMB	1		PITRM1/PITRM1-AS1	CONCORDANT	9		NEFH	CONCORDANT	1		NEIL1	DISCORDANT MONO-TO-IMB	1		NASP	CONCORDANT	15		NT5C3A	CONCORDANT	1		LINC01358	CONCORDANT	1
HELZ2	DISCORDANT IMB-TO-MONO	1		CENPU	CONCORDANT	3		ORC2	DISCORDANT MONO-TO-IMB	1		HSPD1	DISCORDANT IMB-TO-MONO	1		PTEN	CONCORDANT	13		PITRM1/PITRM1-AS1	DISCORDANT MONO-TO-IMB	1		NEFH	DISCORDANT IMB-TO-MONO	1		NET1	CONCORDANT	3		NASP	DISCORDANT IMB-TO-MONO	1		NT5C3A	DISCORDANT MONO-TO-IMB	1		LINC01358	DISCORDANT MONO-TO-IMB	1
HERC2	CONCORDANT	4		CENPU	DISCORDANT IMB-TO-MONO	1		P2RX7/AC069209.2	CONCORDANT	1		HSPD1P4	DISCORDANT IMB-TO-MONO	1		PTEN	DISCORDANT IMB-TO-MONO	1		PJA2	CONCORDANT	3		NFATC2IP/AC109460.2	CONCORDANT	27		NET1	DISCORDANT MONO-TO-IMB	1		NASP	DISCORDANT MONO-TO-IMB	1		NUCB1	DISCORDANT IMB-TO-MONO	1		LINC01547	CONCORDANT	9
HERC2	DISCORDANT IMB-TO-MONO	1		CENPU	DISCORDANT MONO-TO-IMB	4		P2RX7/AC069209.2	DISCORDANT IMB-TO-MONO	1		HTATIP2	CONCORDANT	1		PTK2B	CONCORDANT	52		PJA2	DISCORDANT IMB-TO-MONO	1		NFATC2IP/AC109460.2	DISCORDANT MONO-TO-IMB	1		NETO1	DISCORDANT MONO-TO-IMB	1		NAT10	CONCORDANT	1		NUP160	CONCORDANT	1		LINC01547	DISCORDANT IMB-TO-MONO	1
HERC2P3	DISCORDANT IMB-TO-MONO	1		CEP131/AC027601.2	CONCORDANT	1		PAFAH1B1	CONCORDANT	3		HTATIP2	DISCORDANT MONO-TO-IMB	1		PTK2B	DISCORDANT IMB-TO-MONO	1		PKHD1L1	CONCORDANT	27		NFE2L3/HNRNPA2B1	DISCORDANT MONO-TO-IMB	1		NEU3	CONCORDANT	3		NAT10	DISCORDANT MONO-TO-IMB	1		NUP160	DISCORDANT MONO-TO-IMB	1		LINC01749	CONCORDANT	13
HGSNAT	CONCORDANT	1		CEP131/AC027601.2	DISCORDANT IMB-TO-MONO	1		PAFAH1B1	DISCORDANT MONO-TO-IMB	2		HYOU1	CONCORDANT	4		PTPN6	CONCORDANT	7		PKHD1L1	DISCORDANT IMB-TO-MONO	4		NICN1/AC104452.1	CONCORDANT	15		NEU3	DISCORDANT MONO-TO-IMB	1		NAXE	CONCORDANT	5		NUP205	CONCORDANT	8		LINC01749	DISCORDANT IMB-TO-MONO	1
HGSNAT	DISCORDANT IMB-TO-MONO	1		CEP131/AC027601.2	DISCORDANT MONO-TO-IMB	1		PAIP2B	CONCORDANT	1		HYOU1	DISCORDANT MONO-TO-IMB	1		PTPN6	DISCORDANT MONO-TO-IMB	1		PKN2	CONCORDANT	1		NICN1/AC104452.1	DISCORDANT IMB-TO-MONO	1		NFATC2IP/AC109460.2	CONCORDANT	12		NAXE	DISCORDANT MONO-TO-IMB	1		NUP205	DISCORDANT MONO-TO-IMB	1		LINC02245	CONCORDANT	7
HIRA/C22orf39	CONCORDANT	3		CEP164	CONCORDANT	3		PAIP2B	DISCORDANT MONO-TO-IMB	1		IDS/AC244197.3	CONCORDANT	3		PUS1	CONCORDANT	3		PKN2	DISCORDANT MONO-TO-IMB	1		NLRC5/AC023825.2	CONCORDANT	20		NFATC2IP/AC109460.2	DISCORDANT MONO-TO-IMB	1		NBEAL1/RPL12P16	DISCORDANT IMB-TO-MONO	1		NUP210	CONCORDANT	7		LINC02245	DISCORDANT MONO-TO-IMB	1
HIRA/C22orf39	DISCORDANT IMB-TO-MONO	1		CEP164	DISCORDANT MONO-TO-IMB	1		PALD1	CONCORDANT	3		IDS/AC244197.3	DISCORDANT IMB-TO-MONO	1		PUS1	DISCORDANT IMB-TO-MONO	1		PLAU/C10orf55	CONCORDANT	1		NLRC5/AC023825.2	DISCORDANT IMB-TO-MONO	1		NINJ1	CONCORDANT	3		NBEAL2	CONCORDANT	4		NUP210	DISCORDANT MONO-TO-IMB	1		LINC02362	CONCORDANT	2
HIVEP3	CONCORDANT	15		CEP170P1	CONCORDANT	1		PALD1	DISCORDANT MONO-TO-IMB	1		IFI35	DISCORDANT IMB-TO-MONO	1		RAB29	CONCORDANT	9		PLAU/C10orf55	DISCORDANT IMB-TO-MONO	1		NOL6	DISCORDANT MONO-TO-IMB	1		NINJ1	DISCORDANT IMB-TO-MONO	1		NBEAL2	DISCORDANT MONO-TO-IMB	1		NUTM2A-AS1	CONCORDANT	11		LINC02362	DISCORDANT IMB-TO-MONO	1
HIVEP3	DISCORDANT IMB-TO-MONO	1		CEP170P1	DISCORDANT IMB-TO-MONO	2		PARD6G-AS1/PARD6G	CONCORDANT	9		IFI35	DISCORDANT MONO-TO-IMB	1		RAB29	DISCORDANT IMB-TO-MONO	2		PLCG1	CONCORDANT	3		NOL9	CONCORDANT	9		NIPA1	CONCORDANT	6		NCOA3	CONCORDANT	2		NUTM2A-AS1	DISCORDANT IMB-TO-MONO	1		LIPI/AP001347.1	CONCORDANT	2
HIVEP3	DISCORDANT MONO-TO-IMB	1		CEP250	CONCORDANT	5		PARD6G-AS1/PARD6G	DISCORDANT MONO-TO-IMB	1		IFIH1	CONCORDANT	1		RAB29	DISCORDANT MONO-TO-IMB	1		PLCG1	DISCORDANT IMB-TO-MONO	1		NOL9	DISCORDANT MONO-TO-IMB	1		NIPA1	DISCORDANT IMB-TO-MONO	1		NCOA3	DISCORDANT MONO-TO-IMB	1		NVL	CONCORDANT	1		LIPI/AP001347.1	DISCORDANT MONO-TO-IMB	1
HLA-B	CONCORDANT	50		CEP250	DISCORDANT IMB-TO-MONO	1		PCNP/AC073861.1	CONCORDANT	3		IFIH1	DISCORDANT MONO-TO-IMB	2		RAB35/AC004812.2	DISCORDANT MONO-TO-IMB	1		PLD3	CONCORDANT	2		NPEPL1/STX16-NPEPL1	CONCORDANT	5		NLRC5	CONCORDANT	14		NCOR2	CONCORDANT	4		NVL	DISCORDANT MONO-TO-IMB	1		LMNB2	CONCORDANT	4
HLA-B	DISCORDANT IMB-TO-MONO	4		CEP250	DISCORDANT MONO-TO-IMB	1		PCNP/AC073861.1	DISCORDANT MONO-TO-IMB	1		IFITM2	CONCORDANT	5		RAB3GAP2	CONCORDANT	1		PLD3	DISCORDANT IMB-TO-MONO	1		NPEPL1/STX16-NPEPL1	DISCORDANT MONO-TO-IMB	1		NLRC5	DISCORDANT IMB-TO-MONO	2		NCOR2	DISCORDANT IMB-TO-MONO	1		NXF1	DISCORDANT IMB-TO-MONO	1		LMNB2	DISCORDANT IMB-TO-MONO	1
HLA-C	CONCORDANT	7		CEP295	DISCORDANT IMB-TO-MONO	1		PCYOX1	CONCORDANT	3		IFITM2	DISCORDANT MONO-TO-IMB	1		RAB3GAP2	DISCORDANT IMB-TO-MONO	1		PLEKHB2	CONCORDANT	2		NRDC	CONCORDANT	1		NMNAT1/AL603962.1	DISCORDANT IMB-TO-MONO	1		NDRG4	CONCORDANT	1		OAS2/AC004551.1	CONCORDANT	10		LPAR6/RB1	DISCORDANT MONO-TO-IMB	1
HLA-C	DISCORDANT IMB-TO-MONO	1		CEP295	DISCORDANT MONO-TO-IMB	1		PCYOX1	DISCORDANT IMB-TO-MONO	1		IFITM2/IFITM1	DISCORDANT MONO-TO-IMB	1		RAB3GAP2/MORF4L1P1	DISCORDANT IMB-TO-MONO	1		PLEKHB2	DISCORDANT MONO-TO-IMB	1		NRDC	DISCORDANT IMB-TO-MONO	1		NR3C1	CONCORDANT	1		NDRG4	DISCORDANT IMB-TO-MONO	1		OAS2/AC004551.1	DISCORDANT MONO-TO-IMB	1		LPIN2	CONCORDANT	2
HLA-C	DISCORDANT MONO-TO-IMB	1		CEP55	CONCORDANT	1		PDGFA	DISCORDANT MONO-TO-IMB	1		IGHG1	CONCORDANT	5		RABGGTB	CONCORDANT	3		PLIN3	CONCORDANT	5		NSD1	CONCORDANT	4		NR3C1	DISCORDANT MONO-TO-IMB	1		NDUFB4	CONCORDANT	7		ORAI2	CONCORDANT	6		LPIN2	DISCORDANT IMB-TO-MONO	1
HLA-C/HLA-B	CONCORDANT	43		CEP55	DISCORDANT IMB-TO-MONO	1		PDHB	CONCORDANT	5		IGHG1	DISCORDANT IMB-TO-MONO	2		RABGGTB	DISCORDANT IMB-TO-MONO	1		PLIN3	DISCORDANT IMB-TO-MONO	1		NSD1	DISCORDANT MONO-TO-IMB	1		NSUN4	DISCORDANT MONO-TO-IMB	1		NDUFB4	DISCORDANT MONO-TO-IMB	1		ORAI2	DISCORDANT IMB-TO-MONO	1		LRCH1	CONCORDANT	3
HLA-C/HLA-B	DISCORDANT IMB-TO-MONO	5		CEP85L	CONCORDANT	8		PDHB	DISCORDANT IMB-TO-MONO	1		IGHG3	CONCORDANT	8		RABL6	CONCORDANT	3		PML	CONCORDANT	12		NSDHL	DISCORDANT MONO-TO-IMB	1		NUCB1	CONCORDANT	2		NFATC2IP/AC109460.2	CONCORDANT	21		ORC2	CONCORDANT	12		LRCH1	DISCORDANT IMB-TO-MONO	1
HLA-C/HLA-B	DISCORDANT MONO-TO-IMB	4		CEP85L	DISCORDANT MONO-TO-IMB	1		PDIA3	CONCORDANT	1		IGHG3	DISCORDANT IMB-TO-MONO	1		RABL6	DISCORDANT MONO-TO-IMB	1		PML	DISCORDANT IMB-TO-MONO	1		NT5DC4/CKAP2L	CONCORDANT	3		NUCB1	DISCORDANT IMB-TO-MONO	1		NFATC2IP/AC109460.2	DISCORDANT IMB-TO-MONO	1		ORC2	DISCORDANT IMB-TO-MONO	1		LRMP	CONCORDANT	4
HLA-G	CONCORDANT	1		CEP89	CONCORDANT	18		PDIA3	DISCORDANT IMB-TO-MONO	1		IGHG4	DISCORDANT MONO-TO-IMB	3		RANGAP1	CONCORDANT	1		PNMA8A	CONCORDANT	3		NT5DC4/CKAP2L	DISCORDANT MONO-TO-IMB	1		NUP210	CONCORDANT	9		NFKB2	CONCORDANT	1		ORC2	DISCORDANT MONO-TO-IMB	1		LRMP	DISCORDANT IMB-TO-MONO	1
HLA-G	DISCORDANT IMB-TO-MONO	1		CEP89	DISCORDANT IMB-TO-MONO	2		PDLIM1	CONCORDANT	2		IGHV1-69D	DISCORDANT IMB-TO-MONO	2		RANGAP1	DISCORDANT IMB-TO-MONO	1		PNMA8A	DISCORDANT IMB-TO-MONO	1		NTPCR	CONCORDANT	1		NUP210	DISCORDANT IMB-TO-MONO	2		NFKB2	DISCORDANT IMB-TO-MONO	1		ORMDL1	CONCORDANT	3		LRP5	CONCORDANT	3
HLA-G	DISCORDANT MONO-TO-IMB	2		CEP89	DISCORDANT MONO-TO-IMB	1		PDLIM1	DISCORDANT MONO-TO-IMB	1		IKZF3	CONCORDANT	34		RAPGEF1	CONCORDANT	26		POLR2E	CONCORDANT	10		NTPCR	DISCORDANT MONO-TO-IMB	1		OGA	CONCORDANT	20		NFKBIA	CONCORDANT	5		ORMDL1	DISCORDANT IMB-TO-MONO	1		LRP5	DISCORDANT IMB-TO-MONO	1
HLA-J/ZNRD1ASP	CONCORDANT	4		CFAP410/AP001062.1	DISCORDANT IMB-TO-MONO	1		PDS5A/PABPC1P1	DISCORDANT IMB-TO-MONO	1		IKZF3	DISCORDANT IMB-TO-MONO	1		RAPGEF1	DISCORDANT MONO-TO-IMB	1		POLR2E	DISCORDANT IMB-TO-MONO	1		NUDT21	CONCORDANT	1		OGA	DISCORDANT IMB-TO-MONO	2		NFKBIA	DISCORDANT IMB-TO-MONO	1		OTUD6B	CONCORDANT	1		LRP6/BCL2L14	CONCORDANT	1
HLA-J/ZNRD1ASP	DISCORDANT IMB-TO-MONO	1		CGNL1	CONCORDANT	2		PEX26	CONCORDANT	27		IKZF3	DISCORDANT MONO-TO-IMB	1		RASAL2/AL365357.1	CONCORDANT	4		POLR3F	CONCORDANT	3		NUDT21	DISCORDANT IMB-TO-MONO	1		OMA1/DAB1	CONCORDANT	3		NFKBIA	DISCORDANT MONO-TO-IMB	1		OTUD6B	DISCORDANT MONO-TO-IMB	1		LRP6/BCL2L14	DISCORDANT IMB-TO-MONO	1
HLA-J/ZNRD1ASP	DISCORDANT MONO-TO-IMB	1		CGNL1	DISCORDANT IMB-TO-MONO	1		PEX26	DISCORDANT IMB-TO-MONO	1		IL17RB	CONCORDANT	17		RASAL2/AL365357.1	DISCORDANT MONO-TO-IMB	1		POLR3F	DISCORDANT IMB-TO-MONO	1		NUP43	CONCORDANT	24		OMA1/DAB1	DISCORDANT MONO-TO-IMB	1		NFRKB	CONCORDANT	1		OVOL2/MGME1	CONCORDANT	1		LRRC23/SPSB2/RPL13P5/DSTNP2	DISCORDANT IMB-TO-MONO	1
HMGB1	CONCORDANT	6		CHCHD10	CONCORDANT	1		PFKFB2/YOD1	CONCORDANT	6		IL17RB	DISCORDANT IMB-TO-MONO	2		RBCK1	CONCORDANT	3		POU2AF1	CONCORDANT	30		NUP43	DISCORDANT IMB-TO-MONO	1		OPA3	CONCORDANT	18		NFRKB	DISCORDANT MONO-TO-IMB	1		OVOL2/MGME1	DISCORDANT MONO-TO-IMB	1		LRRC3	DISCORDANT MONO-TO-IMB	1
HMGB1	DISCORDANT MONO-TO-IMB	1		CHCHD10	DISCORDANT MONO-TO-IMB	1		PFKFB2/YOD1	DISCORDANT MONO-TO-IMB	1		IL18BP/NUMA1	CONCORDANT	6		RBCK1	DISCORDANT MONO-TO-IMB	1		POU2AF1	DISCORDANT IMB-TO-MONO	2		NUTM2B-AS1	CONCORDANT	1		OPA3	DISCORDANT IMB-TO-MONO	1		NICN1/AC104452.1	CONCORDANT	13		PABPC3	DISCORDANT IMB-TO-MONO	1		LRRC59/EME1	CONCORDANT	3
HMGCL	CONCORDANT	1		CHD1L/FMO5/AC242426.2	CONCORDANT	1		PGGHG	CONCORDANT	12		IL18BP/NUMA1	DISCORDANT MONO-TO-IMB	1		RBM23	CONCORDANT	3		POU2AF1	DISCORDANT MONO-TO-IMB	1		NUTM2B-AS1	DISCORDANT MONO-TO-IMB	1		ORC2	CONCORDANT	10		NICN1/AC104452.1	DISCORDANT IMB-TO-MONO	1		PACSIN2	CONCORDANT	11		LRRC59/EME1	DISCORDANT MONO-TO-IMB	1
HMGCL	DISCORDANT MONO-TO-IMB	1		CHD1L/FMO5/AC242426.2	DISCORDANT MONO-TO-IMB	1		PGGHG	DISCORDANT MONO-TO-IMB	1		IL21R/IL21R-AS1	CONCORDANT	5		RBM23	DISCORDANT IMB-TO-MONO	1		POU2F1	CONCORDANT	11		NVL	CONCORDANT	1		ORC2	DISCORDANT IMB-TO-MONO	1		NIN	CONCORDANT	10		PACSIN2	DISCORDANT IMB-TO-MONO	1		LRRK1	CONCORDANT	5
HMGN2	CONCORDANT	3		CHD2	CONCORDANT	4		PGPEP1	CONCORDANT	41		IL21R/IL21R-AS1	DISCORDANT IMB-TO-MONO	2		RBM26	CONCORDANT	11		POU2F1	DISCORDANT IMB-TO-MONO	1		NVL	DISCORDANT MONO-TO-IMB	1		P2RX5/P2RX5-TAX1BP3	CONCORDANT	47		NIN	DISCORDANT IMB-TO-MONO	1		PAFAH1B1	CONCORDANT	3		LRRK1	DISCORDANT IMB-TO-MONO	1
HMGN2	DISCORDANT IMB-TO-MONO	1		CHD2	DISCORDANT IMB-TO-MONO	1		PGPEP1	DISCORDANT MONO-TO-IMB	1		IL4I1/NUP62	CONCORDANT	6		RBM26	DISCORDANT MONO-TO-IMB	1		PPIA	CONCORDANT	17		OAZ1/AC005258.1	CONCORDANT	4		P2RX5/P2RX5-TAX1BP3	DISCORDANT IMB-TO-MONO	1		NINL	DISCORDANT IMB-TO-MONO	1		PAFAH1B1	DISCORDANT MONO-TO-IMB	1		LSG1	CONCORDANT	6
HMGN4	CONCORDANT	3		CHD2	DISCORDANT MONO-TO-IMB	1		PHACTR1/AL008729.1/TBC1D7	CONCORDANT	6		IL4I1/NUP62	DISCORDANT IMB-TO-MONO	1		RBM3/AC115618.2	CONCORDANT	2		PPIA	DISCORDANT MONO-TO-IMB	1		OAZ1/AC005258.1	DISCORDANT MONO-TO-IMB	1		PAFAH1B1	CONCORDANT	6		NISCH	CONCORDANT	5		PANX1	CONCORDANT	5		LSG1	DISCORDANT IMB-TO-MONO	2
HMGN4	DISCORDANT IMB-TO-MONO	1		CHERP/AC008764.1	DISCORDANT IMB-TO-MONO	1		PHACTR1/AL008729.1/TBC1D7	DISCORDANT MONO-TO-IMB	1		IL6R/IL6R-AS1	DISCORDANT MONO-TO-IMB	1		RBM3/AC115618.2	DISCORDANT MONO-TO-IMB	1		PPIL2	CONCORDANT	1		OGA	CONCORDANT	19		PAFAH1B1	DISCORDANT MONO-TO-IMB	1		NISCH	DISCORDANT MONO-TO-IMB	1		PANX1	DISCORDANT MONO-TO-IMB	1		LSP1	CONCORDANT	6
HMGXB3	CONCORDANT	7		CHGB	CONCORDANT	5		PIEZO1	CONCORDANT	10		ILF3	CONCORDANT	5		RCN1/AL078612.1/AL035078.4	CONCORDANT	2		PPIL2	DISCORDANT IMB-TO-MONO	1		OGA	DISCORDANT IMB-TO-MONO	1		PANK3/SLC2A3P1	DISCORDANT MONO-TO-IMB	1		NKIRAS2	DISCORDANT IMB-TO-MONO	1		PAPOLA	CONCORDANT	1		LSP1	DISCORDANT MONO-TO-IMB	1
HMGXB3	DISCORDANT MONO-TO-IMB	1		CHGB	DISCORDANT MONO-TO-IMB	1		PIEZO1	DISCORDANT IMB-TO-MONO	1		ILF3	DISCORDANT IMB-TO-MONO	1		RCN1/AL078612.1/AL035078.4	DISCORDANT IMB-TO-MONO	1		PPIL2	DISCORDANT MONO-TO-IMB	1		OGDH	CONCORDANT	1		PANX1	CONCORDANT	5		NLRP2	DISCORDANT IMB-TO-MONO	6		PAPOLA	DISCORDANT IMB-TO-MONO	1		LUZP1/AL031428.1	CONCORDANT	5
HNRNPA1P48	CONCORDANT	1		CHKB-CPT1B	DISCORDANT IMB-TO-MONO	1		PIEZO1	DISCORDANT MONO-TO-IMB	1		INCENP	CONCORDANT	12		RCN1/AL078612.1/AL035078.4	DISCORDANT MONO-TO-IMB	1		PPP1R11	CONCORDANT	2		OGDH	DISCORDANT MONO-TO-IMB	1		PANX1	DISCORDANT IMB-TO-MONO	1		NLRP2	DISCORDANT MONO-TO-IMB	1		PARM1/AC110760.1	CONCORDANT	2		LUZP1/AL031428.1	DISCORDANT MONO-TO-IMB	1
HNRNPA1P48	DISCORDANT IMB-TO-MONO	1		CHMP4A/AL136295.1/AL096870.2	CONCORDANT	1		PIEZO1/AC138028.5	DISCORDANT MONO-TO-IMB	1		INCENP	DISCORDANT IMB-TO-MONO	1		RCN2	CONCORDANT	2		PPP1R11	DISCORDANT IMB-TO-MONO	1		OPA3	CONCORDANT	16		PARK7	DISCORDANT IMB-TO-MONO	1		NMNAT1/AL603962.1	DISCORDANT MONO-TO-IMB	1		PARM1/AC110760.1	DISCORDANT MONO-TO-IMB	1		LY75/LY75-CD302	CONCORDANT	27
HNRNPA3	CONCORDANT	5		CHMP4A/AL136295.1/AL096870.2	DISCORDANT IMB-TO-MONO	1		PIKFYVE	CONCORDANT	14		INPP1	CONCORDANT	3		RCN2	DISCORDANT MONO-TO-IMB	1		PPP1R14B	DISCORDANT MONO-TO-IMB	1		OPA3	DISCORDANT MONO-TO-IMB	1		PARP14	CONCORDANT	11		NOC2L	CONCORDANT	5		PARP14	CONCORDANT	8		LY75/LY75-CD302	DISCORDANT IMB-TO-MONO	1
HNRNPA3	DISCORDANT IMB-TO-MONO	1		CHPF	CONCORDANT	2		PIKFYVE	DISCORDANT IMB-TO-MONO	1		INPP1	DISCORDANT IMB-TO-MONO	1		RERE	CONCORDANT	8		PPP5C	CONCORDANT	2		OSGEP/AL355075.2	CONCORDANT	4		PARP14	DISCORDANT MONO-TO-IMB	1		NOC2L	DISCORDANT MONO-TO-IMB	1		PARP14	DISCORDANT MONO-TO-IMB	1		LY75/LY75-CD302	DISCORDANT MONO-TO-IMB	1
HNRNPDL	CONCORDANT	1		CHPF	DISCORDANT MONO-TO-IMB	1		PIKFYVE	DISCORDANT MONO-TO-IMB	3		INPP5B	CONCORDANT	13		RERE	DISCORDANT IMB-TO-MONO	1		PPP5C	DISCORDANT IMB-TO-MONO	1		OSGEP/AL355075.2	DISCORDANT IMB-TO-MONO	1		PARP15	CONCORDANT	11		NOM1	CONCORDANT	22		PARP15	CONCORDANT	7		LY86-AS1	CONCORDANT	13
HNRNPDL	DISCORDANT IMB-TO-MONO	1		CHRNE	CONCORDANT	1		PIM2	CONCORDANT	1		INPP5B	DISCORDANT IMB-TO-MONO	1		RHOF/LINC01089	CONCORDANT	4		PPP6R1	DISCORDANT MONO-TO-IMB	1		PAFAH1B1	CONCORDANT	3		PARP15	DISCORDANT MONO-TO-IMB	2		NOM1	DISCORDANT MONO-TO-IMB	1		PARP15	DISCORDANT MONO-TO-IMB	1		LY86-AS1	DISCORDANT MONO-TO-IMB	1
HNRNPL/AC008982.1	CONCORDANT	4		CHRNE	DISCORDANT MONO-TO-IMB	1		PIM2	DISCORDANT IMB-TO-MONO	1		INPP5B	DISCORDANT MONO-TO-IMB	1		RHOF/LINC01089	DISCORDANT IMB-TO-MONO	1		PRAG1	DISCORDANT MONO-TO-IMB	1		PAFAH1B1	DISCORDANT IMB-TO-MONO	1		PARP4/TPTE2P6	CONCORDANT	17		NOP53	CONCORDANT	4		PARP4/TPTE2P6	CONCORDANT	11		LYRM7	CONCORDANT	45
HNRNPL/AC008982.1	DISCORDANT IMB-TO-MONO	1		CHST3	CONCORDANT	15		PIN4/RPS4X	DISCORDANT MONO-TO-IMB	1		INPP5D	CONCORDANT	6		RMI2	CONCORDANT	5		PRDM15	CONCORDANT	10		PAK2	CONCORDANT	19		PARP4/TPTE2P6	DISCORDANT IMB-TO-MONO	1		NOP53	DISCORDANT MONO-TO-IMB	1		PARP4/TPTE2P6	DISCORDANT IMB-TO-MONO	1		LYRM7	DISCORDANT MONO-TO-IMB	1
HNRNPM	CONCORDANT	1		CHST3	DISCORDANT MONO-TO-IMB	1		PINK1-AS	DISCORDANT IMB-TO-MONO	1		INPP5D	DISCORDANT IMB-TO-MONO	1		RMI2	DISCORDANT IMB-TO-MONO	1		PRDM15	DISCORDANT MONO-TO-IMB	1		PAK2	DISCORDANT IMB-TO-MONO	1		PARVB	CONCORDANT	17		NPLOC4	CONCORDANT	35		PARVB	CONCORDANT	23		LYSMD3	CONCORDANT	1
HNRNPM	DISCORDANT IMB-TO-MONO	1		CHST6	CONCORDANT	33		PIP4K2A	CONCORDANT	3		intergenic	CONCORDANT	2033		RNASEK-C17orf49/C17orf49/AC040977.2	DISCORDANT IMB-TO-MONO	1		PRDM2	CONCORDANT	6		PARP1	DISCORDANT MONO-TO-IMB	1		PARVB	DISCORDANT IMB-TO-MONO	1		NPLOC4	DISCORDANT IMB-TO-MONO	1		PARVB	DISCORDANT MONO-TO-IMB	1		LYSMD3	DISCORDANT IMB-TO-MONO	1
HOXD10/HOXD11	CONCORDANT	1		CHST6	DISCORDANT IMB-TO-MONO	1		PIP4K2A	DISCORDANT IMB-TO-MONO	1		intergenic	DISCORDANT IMB-TO-MONO	49		RNF44	CONCORDANT	2		PRDM2	DISCORDANT IMB-TO-MONO	3		PARP15	CONCORDANT	28		PAX5	CONCORDANT	8		NPRL3	CONCORDANT	1		PARVG/AL031595.1	CONCORDANT	2		MACF1	CONCORDANT	5
HOXD10/HOXD11	DISCORDANT MONO-TO-IMB	1		CHST6	DISCORDANT MONO-TO-IMB	1		PIP4K2A	DISCORDANT MONO-TO-IMB	1		intergenic	DISCORDANT MONO-TO-BI	1		RNF44	DISCORDANT IMB-TO-MONO	1		PRDM2	DISCORDANT MONO-TO-IMB	1		PARP15	DISCORDANT IMB-TO-MONO	1		PAX5	DISCORDANT IMB-TO-MONO	1		NPRL3	DISCORDANT IMB-TO-MONO	1		PARVG/AL031595.1	DISCORDANT MONO-TO-IMB	1		MACF1	DISCORDANT IMB-TO-MONO	1
HOXD9/HOXD-AS2	DISCORDANT MONO-TO-IMB	1		CHST6/AC009163.1	CONCORDANT	28		PLA2G4C/PLA2G4C-AS1	DISCORDANT IMB-TO-MONO	1		intergenic	DISCORDANT MONO-TO-IMB	76		RPL34	CONCORDANT	3		PRDX5	DISCORDANT MONO-TO-IMB	1		PARP4/TPTE2P6	CONCORDANT	14		PCNT	CONCORDANT	13		NSUN2	CONCORDANT	10		PAXIP1-AS1	DISCORDANT IMB-TO-MONO	1		MACROD2	CONCORDANT	9
HRH1	CONCORDANT	5		CHST6/AC009163.1	DISCORDANT IMB-TO-MONO	1		PLEK	CONCORDANT	27		IQCB1	CONCORDANT	31		RPL34	DISCORDANT MONO-TO-IMB	1		PRIM1/AC117378.1	DISCORDANT MONO-TO-IMB	1		PARP4/TPTE2P6	DISCORDANT IMB-TO-MONO	1		PCNT	DISCORDANT MONO-TO-IMB	1		NSUN2	DISCORDANT IMB-TO-MONO	1		PCNP/AC073861.1	CONCORDANT	3		MACROD2	DISCORDANT IMB-TO-MONO	1
HRH1	DISCORDANT MONO-TO-IMB	1		CIAO2A	CONCORDANT	2		PLEK	DISCORDANT MONO-TO-IMB	1		IQCB1	DISCORDANT IMB-TO-MONO	1		RPL9	CONCORDANT	7		PRKAR1B	CONCORDANT	4		PARP4/TPTE2P6	DISCORDANT MONO-TO-IMB	1		PCYOX1	CONCORDANT	4		NT5C3B	CONCORDANT	3		PCNP/AC073861.1	DISCORDANT MONO-TO-IMB	1		MAD2L1	CONCORDANT	2
HS3ST4/AC093516.1	CONCORDANT	1		CIAO2A	DISCORDANT MONO-TO-IMB	1		PLIN3	CONCORDANT	5		IQGAP3	CONCORDANT	9		RPL9	DISCORDANT MONO-TO-IMB	1		PRKAR1B	DISCORDANT IMB-TO-MONO	1		PARVG	CONCORDANT	7		PCYOX1	DISCORDANT MONO-TO-IMB	1		NT5C3B	DISCORDANT IMB-TO-MONO	1		PCNX4	CONCORDANT	6		MAD2L1	DISCORDANT MONO-TO-IMB	1
HS3ST4/AC093516.1	DISCORDANT IMB-TO-MONO	1		CIDEB/NOP9	DISCORDANT IMB-TO-MONO	1		PLIN3	DISCORDANT IMB-TO-MONO	1		IQGAP3	DISCORDANT IMB-TO-MONO	1		RPS10/RPS10-NUDT3	CONCORDANT	1		PRR12	CONCORDANT	1		PARVG	DISCORDANT MONO-TO-IMB	1		PDE6D	DISCORDANT IMB-TO-MONO	1		NUP43	CONCORDANT	33		PCNX4	DISCORDANT IMB-TO-MONO	1		MAN2C1	CONCORDANT	1
HS3ST4/AC093516.1	DISCORDANT MONO-TO-IMB	1		CIDEB/NOP9/LTB4R2	CONCORDANT	6		PLK4	CONCORDANT	1		IRF2BP2/AL160408.2	CONCORDANT	2		RPS10/RPS10-NUDT3	DISCORDANT MONO-TO-IMB	1		PRR12	DISCORDANT IMB-TO-MONO	1		PAX5	CONCORDANT	17		PDXDC1/NPIPP1/AC139256.1/AC139256.2	DISCORDANT IMB-TO-MONO	1		NUP43	DISCORDANT IMB-TO-MONO	1		PCNX4	DISCORDANT MONO-TO-IMB	1		MAN2C1	DISCORDANT MONO-TO-IMB	1
HSDL2/C9orf147	DISCORDANT IMB-TO-MONO	1		CIDEB/NOP9/LTB4R2	DISCORDANT MONO-TO-IMB	1		PLK4	DISCORDANT IMB-TO-MONO	1		IRF2BP2/AL160408.2	DISCORDANT IMB-TO-MONO	1		RPS19	CONCORDANT	23		PRRC1	CONCORDANT	14		PAX5	DISCORDANT IMB-TO-MONO	1		PDXDC1/NPIPP1/AC139256.2	DISCORDANT MONO-TO-IMB	1		NUP50	CONCORDANT	8		PDCL3	DISCORDANT MONO-TO-IMB	1		MANBA	CONCORDANT	3
HSPA5	CONCORDANT	1		CIPC/AC007375.1	CONCORDANT	6		PNKD/CATIP-AS2	DISCORDANT IMB-TO-MONO	1		IRF4	CONCORDANT	15		RPS19	DISCORDANT MONO-TO-IMB	1		PRRC1	DISCORDANT MONO-TO-IMB	1		PAXIP1-AS1	CONCORDANT	1		PEX2	CONCORDANT	1		NUP50	DISCORDANT IMB-TO-MONO	1		PDLIM5	CONCORDANT	11		MANBA	DISCORDANT IMB-TO-MONO	3
HSPA5	DISCORDANT MONO-TO-IMB	1		CIPC/AC007375.1	DISCORDANT IMB-TO-MONO	1		POLR2E	CONCORDANT	8		IRF4	DISCORDANT MONO-TO-IMB	1		RPS6KA1	CONCORDANT	10		PRRC2C	CONCORDANT	11		PAXIP1-AS1	DISCORDANT IMB-TO-MONO	1		PEX2	DISCORDANT IMB-TO-MONO	1		NXT2	DISCORDANT IMB-TO-MONO	2		PDLIM5	DISCORDANT MONO-TO-IMB	1		MAPK6/AC023906.5	DISCORDANT MONO-TO-IMB	1
HSPB7	CONCORDANT	9		CIRBP	CONCORDANT	2		POLR2E	DISCORDANT MONO-TO-IMB	1		ITGA1/AC025180.1	CONCORDANT	16		RPS6KA1	DISCORDANT IMB-TO-MONO	1		PRRC2C	DISCORDANT IMB-TO-MONO	1		PCBD2/MTND4P12	CONCORDANT	3		PFKP	CONCORDANT	95		OGA	CONCORDANT	30		PDXDC1/NPIPP1/AC139256.1/AC139256.2	DISCORDANT IMB-TO-MONO	1		MAPK8	CONCORDANT	1
HSPB7	DISCORDANT MONO-TO-IMB	1		CIRBP	DISCORDANT IMB-TO-MONO	1		POLR2J4/AC004951.4/AC004951.2	DISCORDANT MONO-TO-IMB	1		ITGA1/AC025180.1	DISCORDANT MONO-TO-IMB	1		RPS6KA2/AL023775.1	CONCORDANT	1		PSD4	CONCORDANT	3		PCBD2/MTND4P12	DISCORDANT MONO-TO-IMB	1		PFKP	DISCORDANT MONO-TO-IMB	2		OGA	DISCORDANT MONO-TO-IMB	2		PFKL	CONCORDANT	2		MAPK8	DISCORDANT IMB-TO-MONO	1
HSPG2	CONCORDANT	27		CIRBP	DISCORDANT MONO-TO-IMB	1		POU2AF1	CONCORDANT	16		ITGAE/HASPIN	CONCORDANT	7		RPS6KA2/AL023775.1	DISCORDANT IMB-TO-MONO	1		PSD4	DISCORDANT MONO-TO-IMB	1		PCLAF/AC087632.1	CONCORDANT	2		PGPEP1	CONCORDANT	41		OGFOD3	CONCORDANT	3		PFKL	DISCORDANT IMB-TO-MONO	1		MAPK8IP3	CONCORDANT	6
HSPG2	DISCORDANT IMB-TO-MONO	6		CKAP2L	DISCORDANT MONO-TO-IMB	1		POU2AF1	DISCORDANT MONO-TO-IMB	1		ITGAE/HASPIN	DISCORDANT IMB-TO-MONO	1		RRAGC	CONCORDANT	2		PSMB7	CONCORDANT	3		PCLAF/AC087632.1	DISCORDANT MONO-TO-IMB	1		PGPEP1	DISCORDANT IMB-TO-MONO	1		OGFOD3	DISCORDANT MONO-TO-IMB	1		PFKP	CONCORDANT	65		MAPK8IP3	DISCORDANT MONO-TO-IMB	1
HSPG2	DISCORDANT MONO-TO-IMB	1		CLCN4	CONCORDANT	1		POU2F1	CONCORDANT	15		ITPA	CONCORDANT	19		RRAGC	DISCORDANT MONO-TO-IMB	1		PSMB7	DISCORDANT IMB-TO-MONO	2		PCMT1/AL355312.5	CONCORDANT	1		PHF19	CONCORDANT	3		OGT	DISCORDANT IMB-TO-MONO	1		PFKP	DISCORDANT MONO-TO-IMB	1		MARCH7	CONCORDANT	5
IDS	CONCORDANT	3		CLCN4	DISCORDANT MONO-TO-IMB	3		POU2F1	DISCORDANT IMB-TO-MONO	1		ITPA	DISCORDANT IMB-TO-MONO	2		RRBP1	CONCORDANT	5		PSMB7	DISCORDANT MONO-TO-IMB	1		PCMT1/AL355312.5	DISCORDANT MONO-TO-IMB	1		PHF19	DISCORDANT MONO-TO-IMB	1		OMA1/DAB1	CONCORDANT	5		PFKP/AL451164.2	CONCORDANT	2		MARCH7	DISCORDANT MONO-TO-IMB	1
IDS	DISCORDANT IMB-TO-MONO	1		CLDN3	DISCORDANT IMB-TO-MONO	1		PPIL2	CONCORDANT	6		ITPK1	CONCORDANT	7		RRBP1	DISCORDANT IMB-TO-MONO	1		PSMD13	CONCORDANT	6		PCNT	CONCORDANT	24		PHF2	CONCORDANT	1		OMA1/DAB1	DISCORDANT IMB-TO-MONO	1		PFKP/AL451164.2	DISCORDANT IMB-TO-MONO	1		MATR3/MATR3	CONCORDANT	2
IDUA/SLC26A1	CONCORDANT	5		CLDN4	CONCORDANT	2		PPIL2	DISCORDANT IMB-TO-MONO	1		ITPK1	DISCORDANT IMB-TO-MONO	1		RRP1B	CONCORDANT	3		PSMD13	DISCORDANT MONO-TO-IMB	1		PCNT	DISCORDANT IMB-TO-MONO	1		PHF2	DISCORDANT MONO-TO-IMB	1		ORMDL1	CONCORDANT	6		PGGHG	CONCORDANT	5		MATR3/MATR3	DISCORDANT IMB-TO-MONO	1
IDUA/SLC26A1	DISCORDANT MONO-TO-IMB	1		CLDN4	DISCORDANT MONO-TO-IMB	2		PRKAR2A	CONCORDANT	8		ITPR2/AC024145.1	CONCORDANT	2		RRP1B	DISCORDANT MONO-TO-IMB	1		PSME2P2	CONCORDANT	1		PDCD4-AS1/AL136368.1	CONCORDANT	2		PHF7	CONCORDANT	9		ORMDL1	DISCORDANT IMB-TO-MONO	1		PGGHG	DISCORDANT MONO-TO-IMB	1		MAVS	CONCORDANT	46
IFI16	CONCORDANT	2		CLDN6	DISCORDANT MONO-TO-IMB	1		PRKAR2A	DISCORDANT MONO-TO-IMB	1		ITPR2/AC024145.1	DISCORDANT MONO-TO-IMB	1		RRP36	CONCORDANT	13		PSME2P2	DISCORDANT MONO-TO-IMB	1		PDCD4-AS1/AL136368.1	DISCORDANT MONO-TO-IMB	1		PHF7	DISCORDANT MONO-TO-IMB	1		OSGEP/AL355075.2	CONCORDANT	2		PHACTR1/TBC1D7/AL008729.1	CONCORDANT	9		MAVS	DISCORDANT MONO-TO-IMB	2
IFI16	DISCORDANT IMB-TO-MONO	1		CLEC2D/AC007068.1	CONCORDANT	3		PRKCSH	CONCORDANT	19		ITPR3	CONCORDANT	14		RRP36	DISCORDANT MONO-TO-IMB	1		PTK2B	CONCORDANT	37		PDIA6	CONCORDANT	2		PIEZO1	CONCORDANT	13		OSGEP/AL355075.2	DISCORDANT IMB-TO-MONO	1		PHACTR1/TBC1D7/AL008729.1	DISCORDANT MONO-TO-IMB	1		MAX	CONCORDANT	6
IFITM2/IFITM1	DISCORDANT IMB-TO-MONO	1		CLEC2D/AC007068.1	DISCORDANT IMB-TO-MONO	1		PRKCSH	DISCORDANT IMB-TO-MONO	1		ITPR3	DISCORDANT MONO-TO-IMB	1		RTN4IP1	DISCORDANT IMB-TO-MONO	1		PTK2B	DISCORDANT IMB-TO-MONO	1		PDIA6	DISCORDANT IMB-TO-MONO	1		PIEZO1	DISCORDANT IMB-TO-MONO	1		PABPN1/BCL2L2-PABPN1	DISCORDANT IMB-TO-MONO	1		PIGF	CONCORDANT	1		MAX	DISCORDANT IMB-TO-MONO	2
IGDCC4	CONCORDANT	6		CLEC4A/POU5F1P3/AC006511.5	CONCORDANT	5		PRR11/AC099850.2	CONCORDANT	11		ITSN2	CONCORDANT	15		RWDD3/AC092802.2/TMEM56-RWDD3	CONCORDANT	1		PTK2B	DISCORDANT MONO-TO-IMB	2		PDLIM1	CONCORDANT	2		PIEZO1/AC138028.5	DISCORDANT MONO-TO-IMB	1		PAFAH1B1	CONCORDANT	15		PIGF	DISCORDANT IMB-TO-MONO	1		MCM3AP	CONCORDANT	16
IGDCC4	DISCORDANT MONO-TO-IMB	1		CLEC4A/POU5F1P3/AC006511.5	DISCORDANT IMB-TO-MONO	3		PRR11/AC099850.2	DISCORDANT IMB-TO-MONO	1		ITSN2	DISCORDANT IMB-TO-MONO	1		RWDD3/AC092802.2/TMEM56-RWDD3	DISCORDANT IMB-TO-MONO	1		PTPN22	CONCORDANT	3		PDLIM1	DISCORDANT MONO-TO-IMB	1		PIK3AP1	CONCORDANT	5		PAFAH1B1	DISCORDANT IMB-TO-MONO	2		PIKFYVE	CONCORDANT	17		MCM3AP	DISCORDANT MONO-TO-IMB	1
IGF2BP3	DISCORDANT IMB-TO-MONO	1		CLIP1	CONCORDANT	4		PRR11/AC099850.2/AC099850.3	CONCORDANT	15		JAGN1	CONCORDANT	3		RXRB	CONCORDANT	3		PTPN22	DISCORDANT IMB-TO-MONO	1		PDXDC1/NPIPP1/AC139256.2	DISCORDANT MONO-TO-IMB	1		PIK3AP1	DISCORDANT MONO-TO-IMB	1		PAFAH1B2	CONCORDANT	4		PIKFYVE	DISCORDANT MONO-TO-IMB	1		MCM5	DISCORDANT IMB-TO-MONO	1
IGFBP5	DISCORDANT MONO-TO-IMB	1		CLIP1	DISCORDANT IMB-TO-MONO	1		PRR11/AC099850.2/AC099850.3	DISCORDANT MONO-TO-IMB	1		JAGN1	DISCORDANT IMB-TO-MONO	1		RXRB	DISCORDANT MONO-TO-IMB	1		PWWP3A	CONCORDANT	6		PDZD8	CONCORDANT	3		PIK3C2A	CONCORDANT	2		PAFAH1B2	DISCORDANT MONO-TO-IMB	1		PIP4K2A	CONCORDANT	4		MEAK7	CONCORDANT	8
IL11	CONCORDANT	8		CLN8/AC100810.1	CONCORDANT	3		PRRC2A	CONCORDANT	4		JMJD7-PLA2G4B/PLA2G4B	CONCORDANT	2		S100PBP	CONCORDANT	13		PWWP3A	DISCORDANT MONO-TO-IMB	1		PDZD8	DISCORDANT IMB-TO-MONO	1		PIK3C2A	DISCORDANT IMB-TO-MONO	1		PALM2-AKAP2/AKAP2	CONCORDANT	5		PIP4K2A	DISCORDANT IMB-TO-MONO	1		MEAK7	DISCORDANT IMB-TO-MONO	1
IL11	DISCORDANT IMB-TO-MONO	1		CLN8/AC100810.1	DISCORDANT MONO-TO-IMB	1		PRRC2A	DISCORDANT IMB-TO-MONO	1		JMJD7-PLA2G4B/PLA2G4B	DISCORDANT IMB-TO-MONO	1		S100PBP	DISCORDANT MONO-TO-IMB	1		PYGB/ABHD12	CONCORDANT	3		PDZD8	DISCORDANT MONO-TO-IMB	1		PIK3CD	CONCORDANT	2		PALM2-AKAP2/AKAP2	DISCORDANT IMB-TO-MONO	1		PIP4K2B	CONCORDANT	4		MED20	CONCORDANT	1
IL11	DISCORDANT MONO-TO-IMB	1		CLN8/KBTBD11-OT1	CONCORDANT	15		PRRC2A	DISCORDANT MONO-TO-IMB	1		KANSL1	DISCORDANT IMB-TO-MONO	1		SART1	CONCORDANT	1		PYGB/ABHD12	DISCORDANT IMB-TO-MONO	1		PEX26	CONCORDANT	23		PIK3CD	DISCORDANT IMB-TO-MONO	1		PARP15	CONCORDANT	15		PIP4K2B	DISCORDANT MONO-TO-IMB	2		MED20	DISCORDANT IMB-TO-MONO	1
IL17RA	CONCORDANT	23		CLN8/KBTBD11-OT1	DISCORDANT MONO-TO-IMB	1		PSAP	CONCORDANT	5		KANTR	CONCORDANT	1		SART1	DISCORDANT MONO-TO-IMB	1		RAB10	CONCORDANT	6		PEX26	DISCORDANT MONO-TO-IMB	1		PIK3R2/AC007192.1	CONCORDANT	2		PARP15	DISCORDANT IMB-TO-MONO	1		PITPNB	CONCORDANT	1		MED28	CONCORDANT	14
IL17RA	DISCORDANT MONO-TO-IMB	1		CLSPN	CONCORDANT	5		PSAP	DISCORDANT MONO-TO-IMB	1		KANTR	DISCORDANT IMB-TO-MONO	1		SBF1	CONCORDANT	3		RAB10	DISCORDANT MONO-TO-IMB	1		PFKL	CONCORDANT	12		PIK3R2/AC007192.1	DISCORDANT MONO-TO-IMB	1		PARVB	CONCORDANT	16		PITPNB	DISCORDANT IMB-TO-MONO	1		MED28	DISCORDANT MONO-TO-IMB	1
IL7R	CONCORDANT	11		CLSPN	DISCORDANT IMB-TO-MONO	1		PSAT1	CONCORDANT	2		KATNAL1	CONCORDANT	2		SBF1	DISCORDANT MONO-TO-IMB	1		RAB11B	CONCORDANT	1		PFKL	DISCORDANT IMB-TO-MONO	1		PIKFYVE	CONCORDANT	17		PARVB	DISCORDANT IMB-TO-MONO	1		PITRM1/PITRM1-AS1	CONCORDANT	5		MEF2A	CONCORDANT	14
IL7R	DISCORDANT IMB-TO-MONO	1		CLSPN	DISCORDANT MONO-TO-IMB	1		PSAT1	DISCORDANT MONO-TO-IMB	1		KATNAL1	DISCORDANT MONO-TO-IMB	1		SCARB1	CONCORDANT	20		RAB11B	DISCORDANT MONO-TO-IMB	1		PGK1/ATP7A	CONCORDANT	1		PIKFYVE	DISCORDANT IMB-TO-MONO	1		PAXIP1-AS1	CONCORDANT	1		PITRM1/PITRM1-AS1	DISCORDANT MONO-TO-IMB	1		MEF2A	DISCORDANT IMB-TO-MONO	2
IMPDH1	CONCORDANT	1		CMC2	CONCORDANT	1		PSD4	CONCORDANT	6		KDM2A	CONCORDANT	3		SCARB1	DISCORDANT IMB-TO-MONO	1		RAB1A	CONCORDANT	22		PGK1/ATP7A	DISCORDANT MONO-TO-IMB	1		PIM3	DISCORDANT MONO-TO-IMB	1		PAXIP1-AS1	DISCORDANT IMB-TO-MONO	1		PLAGL2	CONCORDANT	2		METTL22	CONCORDANT	10
IMPDH1	DISCORDANT MONO-TO-IMB	1		CMC2	DISCORDANT IMB-TO-MONO	1		PSD4	DISCORDANT MONO-TO-IMB	1		KDM2A	DISCORDANT MONO-TO-IMB	1		SCARF1	CONCORDANT	3		RAB1A	DISCORDANT MONO-TO-IMB	1		PHF6	DISCORDANT MONO-TO-IMB	1		PIP4K2A	CONCORDANT	2		PBK/ESCO2	CONCORDANT	1		PLAGL2	DISCORDANT IMB-TO-MONO	1		METTL22	DISCORDANT IMB-TO-MONO	1
INPP5B	CONCORDANT	6		CMC2/CENPN	DISCORDANT IMB-TO-MONO	1		PSMD13	CONCORDANT	5		KDM4C	CONCORDANT	7		SCARF1	DISCORDANT IMB-TO-MONO	1		RAB29	CONCORDANT	6		PHF7	CONCORDANT	9		PIP4K2A	DISCORDANT IMB-TO-MONO	1		PBK/ESCO2	DISCORDANT IMB-TO-MONO	1		PLCG2	CONCORDANT	33		METTL2B	CONCORDANT	13
INPP5B	DISCORDANT MONO-TO-IMB	1		CMPK1	CONCORDANT	3		PSMD13	DISCORDANT IMB-TO-MONO	1		KDM4C	DISCORDANT MONO-TO-IMB	1		SCIMP/AC087500.1	CONCORDANT	25		RAB29	DISCORDANT IMB-TO-MONO	1		PHF7	DISCORDANT IMB-TO-MONO	1		PIP5K1A	CONCORDANT	2		PCBD1	DISCORDANT MONO-TO-IMB	1		PLCG2	DISCORDANT IMB-TO-MONO	2		METTL2B	DISCORDANT IMB-TO-MONO	1
INSR	CONCORDANT	8		CMPK1	DISCORDANT IMB-TO-MONO	1		PSME2	CONCORDANT	1		KDM4C/AL354707.1	CONCORDANT	2		SCIMP/AC087500.1	DISCORDANT IMB-TO-MONO	1		RAB29	DISCORDANT MONO-TO-IMB	1		PIDD1	CONCORDANT	3		PIP5K1A	DISCORDANT MONO-TO-IMB	1		PCGF2/CISD3	CONCORDANT	2		PLCXD1	CONCORDANT	37		METTL4	CONCORDANT	16
INSR	DISCORDANT MONO-TO-IMB	1		CNIH3	CONCORDANT	1		PSME2	DISCORDANT MONO-TO-IMB	1		KDM4C/AL354707.1	DISCORDANT IMB-TO-MONO	2		SDHAF4	CONCORDANT	14		RAB2B	CONCORDANT	18		PIDD1	DISCORDANT MONO-TO-IMB	1		PKHD1L1	CONCORDANT	15		PCGF2/CISD3	DISCORDANT MONO-TO-IMB	1		PLCXD1	DISCORDANT MONO-TO-IMB	1		METTL4	DISCORDANT IMB-TO-MONO	1
intergenic	CONCORDANT	1240		CNIH3	DISCORDANT IMB-TO-MONO	1		PSME2P2	CONCORDANT	1		KHNYN	CONCORDANT	7		SDHAF4	DISCORDANT IMB-TO-MONO	1		RAB2B	DISCORDANT MONO-TO-IMB	1		PIEZO1	CONCORDANT	16		PKHD1L1	DISCORDANT MONO-TO-IMB	1		PCLAF/AC087632.1	CONCORDANT	2		PLEK	CONCORDANT	21		MFF	CONCORDANT	9
intergenic	DISCORDANT IMB-TO-MONO	34		CNKSR3	CONCORDANT	2		PSME2P2	DISCORDANT MONO-TO-IMB	1		KHNYN	DISCORDANT IMB-TO-MONO	1		SEC31A	CONCORDANT	10		RABGAP1	CONCORDANT	3		PIEZO1	DISCORDANT MONO-TO-IMB	1		PLCG2	CONCORDANT	28		PCLAF/AC087632.1	DISCORDANT MONO-TO-IMB	1		PLEK	DISCORDANT IMB-TO-MONO	1		MFF	DISCORDANT MONO-TO-IMB	1
intergenic	DISCORDANT MONO-TO-IMB	16		CNKSR3	DISCORDANT IMB-TO-MONO	1		PTBP1	DISCORDANT MONO-TO-IMB	1		KHNYN/SDR39U1	CONCORDANT	9		SEC31A	DISCORDANT MONO-TO-IMB	1		RABGAP1	DISCORDANT MONO-TO-IMB	1		PIEZO2	CONCORDANT	6		PLCG2	DISCORDANT MONO-TO-IMB	1		PCMTD1	CONCORDANT	8		PLSCR3/TMEM256-PLSCR3	CONCORDANT	1		MGLL	CONCORDANT	5
IPO4/AL136295.4	CONCORDANT	2		CNMD	CONCORDANT	22		PTK2B	CONCORDANT	39		KHNYN/SDR39U1	DISCORDANT MONO-TO-IMB	1		SEC31A/THAP9-AS1	CONCORDANT	9		RAPGEF1	CONCORDANT	26		PIEZO2	DISCORDANT MONO-TO-IMB	1		PLD1	CONCORDANT	3		PCMTD1	DISCORDANT IMB-TO-MONO	1		PLSCR3/TMEM256-PLSCR3	DISCORDANT IMB-TO-MONO	1		MGLL	DISCORDANT MONO-TO-IMB	1
IPO4/AL136295.4	DISCORDANT IMB-TO-MONO	1		CNMD	DISCORDANT IMB-TO-MONO	1		PTK2B	DISCORDANT IMB-TO-MONO	1		KIAA0040	CONCORDANT	12		SEC31A/THAP9-AS1	DISCORDANT IMB-TO-MONO	2		RAPGEF1	DISCORDANT IMB-TO-MONO	1		PIK3C2A	CONCORDANT	2		PLD1	DISCORDANT IMB-TO-MONO	1		PCYOX1	CONCORDANT	5		PNMA8A	CONCORDANT	4		MGST1/SUPT16HP1	DISCORDANT MONO-TO-IMB	3
IQGAP2/F2RL2	CONCORDANT	4		CNN2	CONCORDANT	30		PTK2B	DISCORDANT MONO-TO-IMB	2		KIAA0040	DISCORDANT MONO-TO-IMB	1		SEMA6A/RPS14P8	CONCORDANT	1		RASSF2	CONCORDANT	9		PIK3C2A	DISCORDANT IMB-TO-MONO	1		PLEC	CONCORDANT	25		PCYOX1	DISCORDANT IMB-TO-MONO	1		PNMA8A	DISCORDANT IMB-TO-MONO	2		MIA2	CONCORDANT	4
IQGAP2/F2RL2	DISCORDANT MONO-TO-IMB	1		CNN2	DISCORDANT MONO-TO-IMB	1		PTPN22	DISCORDANT MONO-TO-IMB	1		KIAA0355/AC010504.1	CONCORDANT	3		SEMA6A/RPS14P8	DISCORDANT MONO-TO-IMB	1		RASSF2	DISCORDANT IMB-TO-MONO	1		PIK3CD	CONCORDANT	2		PLEC	DISCORDANT IMB-TO-MONO	1		PDIA4	CONCORDANT	4		PNOC/AC021678.2	CONCORDANT	1		MIA2	DISCORDANT IMB-TO-MONO	1
IQGAP3	CONCORDANT	7		CNOT4	CONCORDANT	4		PTPN4	DISCORDANT IMB-TO-MONO	1		KIAA0355/AC010504.1	DISCORDANT MONO-TO-IMB	1		SEPT9	CONCORDANT	25		RBM3	CONCORDANT	3		PIK3CD	DISCORDANT MONO-TO-IMB	1		PLIN2	CONCORDANT	1		PDIA4	DISCORDANT MONO-TO-IMB	1		PNOC/AC021678.2	DISCORDANT MONO-TO-IMB	1		MICAL1	CONCORDANT	6
IQGAP3	DISCORDANT IMB-TO-MONO	1		CNOT4	DISCORDANT IMB-TO-MONO	1		PTTG1IP	CONCORDANT	4		KIAA0586	CONCORDANT	3		SEPT9	DISCORDANT IMB-TO-MONO	1		RBM3	DISCORDANT MONO-TO-IMB	1		PIKFYVE	CONCORDANT	18		PLIN2	DISCORDANT IMB-TO-MONO	1		PEBP1	CONCORDANT	5		POGZ	DISCORDANT MONO-TO-IMB	1		MICAL1	DISCORDANT IMB-TO-MONO	1
IQSEC1	CONCORDANT	1		CNOT6L	CONCORDANT	5		PTTG1IP	DISCORDANT IMB-TO-MONO	1		KIAA0586	DISCORDANT IMB-TO-MONO	1		SEPT9	DISCORDANT MONO-TO-IMB	1		RBM39	CONCORDANT	7		PIKFYVE	DISCORDANT IMB-TO-MONO	1		PMM2/AC012173.1	DISCORDANT IMB-TO-MONO	1		PEBP1	DISCORDANT MONO-TO-IMB	1		POLA1/EEF1B2P3	DISCORDANT IMB-TO-MONO	1		MIEF1	CONCORDANT	3
IQSEC1	DISCORDANT IMB-TO-MONO	1		CNOT6L	DISCORDANT IMB-TO-MONO	1		PUM1	DISCORDANT MONO-TO-IMB	1		KIAA2012	DISCORDANT MONO-TO-IMB	2		SERPINB9	CONCORDANT	17		RBM39	DISCORDANT MONO-TO-IMB	1		PIM2	CONCORDANT	1		PNRC2	CONCORDANT	4		PELP1	DISCORDANT IMB-TO-MONO	1		POLR2J	CONCORDANT	1		MIEF1	DISCORDANT IMB-TO-MONO	1
IRF7	DISCORDANT IMB-TO-MONO	1		CNTLN	CONCORDANT	6		PYCR1	DISCORDANT IMB-TO-MONO	1		KIAA2012/DAZAP2P1	DISCORDANT MONO-TO-IMB	2		SERPINB9	DISCORDANT IMB-TO-MONO	1		RBM41	DISCORDANT MONO-TO-IMB	4		PIM2	DISCORDANT IMB-TO-MONO	1		PNRC2	DISCORDANT IMB-TO-MONO	1		PEX16	CONCORDANT	1		POLR2J	DISCORDANT MONO-TO-IMB	1		MINDY2/AC090515.4	CONCORDANT	7
IRX3	DISCORDANT MONO-TO-IMB	1		CNTLN	DISCORDANT MONO-TO-IMB	2		RAB11FIP2	CONCORDANT	1		KIF14	CONCORDANT	10		SERPINH1	CONCORDANT	2		RBM47	CONCORDANT	5		PINK1-AS/PINK1	CONCORDANT	10		POGK	CONCORDANT	4		PEX16	DISCORDANT IMB-TO-MONO	1		POMZP3/AC004980.1	CONCORDANT	2		MINDY2/AC090515.4	DISCORDANT MONO-TO-IMB	1
ISYNA1	CONCORDANT	3		CNTN1	CONCORDANT	2		RAB11FIP2	DISCORDANT MONO-TO-IMB	1		KIF14	DISCORDANT IMB-TO-MONO	1		SERPINH1	DISCORDANT IMB-TO-MONO	1		RBM47	DISCORDANT IMB-TO-MONO	1		PINK1-AS/PINK1	DISCORDANT MONO-TO-IMB	1		POGK	DISCORDANT MONO-TO-IMB	1		PEX26	CONCORDANT	27		POMZP3/AC004980.1	DISCORDANT MONO-TO-IMB	1		MIS18BP1	CONCORDANT	8
ISYNA1	DISCORDANT IMB-TO-MONO	1		CNTN1	DISCORDANT MONO-TO-IMB	1		RAD17	DISCORDANT IMB-TO-MONO	1		KLHL12/HNRNPA1P59	DISCORDANT MONO-TO-IMB	1		SET	CONCORDANT	5		RBM47	DISCORDANT MONO-TO-IMB	1		PIP5K1C	CONCORDANT	6		POLR2D	CONCORDANT	15		PEX26	DISCORDANT IMB-TO-MONO	1		PPAN/PPAN-P2RY11/P2RY11	DISCORDANT IMB-TO-MONO	1		MIS18BP1	DISCORDANT MONO-TO-IMB	1
ITGB1	CONCORDANT	3		CNTNAP2	CONCORDANT	2		RAD18	CONCORDANT	4		KLHL3	CONCORDANT	7		SET	DISCORDANT MONO-TO-IMB	1		RCHY1	CONCORDANT	2		PIP5K1C	DISCORDANT MONO-TO-IMB	1		POLR2D	DISCORDANT IMB-TO-MONO	1		PEX26	DISCORDANT MONO-TO-IMB	1		PPARGC1B	CONCORDANT	2		MKI67	CONCORDANT	31
ITGB1	DISCORDANT MONO-TO-IMB	2		CNTNAP2	DISCORDANT IMB-TO-MONO	5		RAD18	DISCORDANT IMB-TO-MONO	1		KLHL3	DISCORDANT IMB-TO-MONO	1		SETDB2	CONCORDANT	9		RCHY1	DISCORDANT MONO-TO-IMB	1		PKHD1L1	CONCORDANT	33		POLR2J	CONCORDANT	4		PFAS	CONCORDANT	5		PPARGC1B	DISCORDANT IMB-TO-MONO	1		MKI67	DISCORDANT IMB-TO-MONO	2
ITGBL1	DISCORDANT IMB-TO-MONO	1		CNTNAP3	CONCORDANT	5		RAPGEF1	CONCORDANT	16		KLK1	CONCORDANT	4		SETDB2	DISCORDANT MONO-TO-IMB	1		RETREG2	CONCORDANT	9		PKHD1L1	DISCORDANT MONO-TO-IMB	1		POLR2J	DISCORDANT MONO-TO-IMB	1		PFAS	DISCORDANT MONO-TO-IMB	1		PPARGC1B	DISCORDANT MONO-TO-IMB	1		MLEC	CONCORDANT	8
ITPK1	CONCORDANT	7		CNTNAP3	DISCORDANT IMB-TO-MONO	1		RAPGEF1	DISCORDANT IMB-TO-MONO	1		KLK1	DISCORDANT MONO-TO-IMB	1		SF1	CONCORDANT	3		RETREG2	DISCORDANT IMB-TO-MONO	1		PKMP1	CONCORDANT	5		POLR2J4/AC004951.2/AC004951.4	CONCORDANT	1		PFKFB3	CONCORDANT	5		PPP1R11	CONCORDANT	4		MLEC	DISCORDANT IMB-TO-MONO	1
ITPK1	DISCORDANT IMB-TO-MONO	1		CNTRL	CONCORDANT	2		RASAL2/AL365357.1	CONCORDANT	1		KMT5A	CONCORDANT	10		SF1	DISCORDANT MONO-TO-IMB	1		REV1	CONCORDANT	1		PKMP1	DISCORDANT MONO-TO-IMB	2		POLR2J4/AC004951.2/AC004951.4	DISCORDANT MONO-TO-IMB	1		PFKFB3	DISCORDANT IMB-TO-MONO	1		PPP1R11	DISCORDANT MONO-TO-IMB	1		MMADHC	CONCORDANT	3
JAGN1	CONCORDANT	2		CNTRL	DISCORDANT IMB-TO-MONO	1		RASAL2/AL365357.1	DISCORDANT MONO-TO-IMB	1		KMT5A	DISCORDANT IMB-TO-MONO	1		SF3A3	CONCORDANT	3		REV1	DISCORDANT IMB-TO-MONO	1		PLCL2	CONCORDANT	3		POM121C	CONCORDANT	6		PFKFB4	CONCORDANT	20		PPP2R1B/SIK2	CONCORDANT	2		MMADHC	DISCORDANT IMB-TO-MONO	1
JAGN1	DISCORDANT MONO-TO-IMB	1		COBL/AC004830.1	CONCORDANT	1		RASSF3	CONCORDANT	2		KMT5A	DISCORDANT MONO-TO-IMB	2		SF3A3	DISCORDANT IMB-TO-MONO	1		RGP1/MSMP	CONCORDANT	1		PLCL2	DISCORDANT MONO-TO-IMB	1		POM121C	DISCORDANT MONO-TO-IMB	1		PFKFB4	DISCORDANT IMB-TO-MONO	1		PPP2R1B/SIK2	DISCORDANT MONO-TO-IMB	1		MMUT	CONCORDANT	3
KCNE4	CONCORDANT	4		COBL/AC004830.1	DISCORDANT IMB-TO-MONO	1		RASSF3	DISCORDANT IMB-TO-MONO	1		KNL1	CONCORDANT	15		SFI1	CONCORDANT	25		RGP1/MSMP	DISCORDANT IMB-TO-MONO	1		PLEC	CONCORDANT	26		POMT1	CONCORDANT	8		PFKP	CONCORDANT	97		PPP3CC/AC037459.2	CONCORDANT	1		MMUT	DISCORDANT IMB-TO-MONO	1
KCNE4	DISCORDANT MONO-TO-IMB	1		COIL	CONCORDANT	1		RASSF6	CONCORDANT	4		KNL1	DISCORDANT IMB-TO-MONO	1		SFI1	DISCORDANT MONO-TO-IMB	2		RHEX/BX571818.1	CONCORDANT	3		PLEC	DISCORDANT MONO-TO-IMB	2		POMT1	DISCORDANT MONO-TO-IMB	1		PFKP	DISCORDANT IMB-TO-MONO	1		PPP3CC/AC037459.2	DISCORDANT MONO-TO-IMB	1		MOSPD1	CONCORDANT	1
KCNG1/AL050404.1	CONCORDANT	1		COIL	DISCORDANT IMB-TO-MONO	1		RASSF6	DISCORDANT MONO-TO-IMB	1		KNL1	DISCORDANT MONO-TO-IMB	1		SFT2D1	CONCORDANT	16		RHEX/BX571818.1	DISCORDANT IMB-TO-MONO	1		PLS3	DISCORDANT MONO-TO-IMB	2		POU2AF1	CONCORDANT	30		PGAM5	CONCORDANT	15		PRDM2	CONCORDANT	7		MOSPD1	DISCORDANT IMB-TO-MONO	1
KCNG1/AL050404.1	DISCORDANT IMB-TO-MONO	1		COL11A1	CONCORDANT	5		RBBP4	CONCORDANT	1		KSR1	CONCORDANT	13		SFT2D1	DISCORDANT MONO-TO-IMB	1		RICTOR	CONCORDANT	1		PLSCR3/TMEM256-PLSCR3	DISCORDANT IMB-TO-MONO	2		POU2AF1	DISCORDANT MONO-TO-IMB	1		PGAM5	DISCORDANT IMB-TO-MONO	2		PRDM2	DISCORDANT MONO-TO-IMB	1		MPND/AC007292.3	DISCORDANT IMB-TO-MONO	1
KDELR2/DAGLB	CONCORDANT	3		COL11A1	DISCORDANT IMB-TO-MONO	1		RBBP4	DISCORDANT IMB-TO-MONO	1		KSR1	DISCORDANT MONO-TO-IMB	1		SH3BP2	CONCORDANT	23		RICTOR	DISCORDANT IMB-TO-MONO	1		PNPO/AC018521.1/AC018521.2	CONCORDANT	1		PPA2	CONCORDANT	3		PGAP3	CONCORDANT	4		PRDX3	DISCORDANT IMB-TO-MONO	1		MRE11	CONCORDANT	11
KDELR2/DAGLB	DISCORDANT MONO-TO-IMB	1		COL13A1	CONCORDANT	2		RBCK1	CONCORDANT	3		L3MBTL2/CHADL	DISCORDANT IMB-TO-MONO	1		SH3BP2	DISCORDANT MONO-TO-IMB	2		RIF1	CONCORDANT	8		PNPO/AC018521.1/AC018521.2	DISCORDANT MONO-TO-IMB	1		PPA2	DISCORDANT IMB-TO-MONO	1		PGAP3	DISCORDANT MONO-TO-IMB	1		PRDX3	DISCORDANT MONO-TO-IMB	1		MRE11	DISCORDANT MONO-TO-IMB	2
KDELR3	DISCORDANT MONO-TO-IMB	1		COL13A1	DISCORDANT MONO-TO-IMB	1		RBCK1	DISCORDANT MONO-TO-IMB	1		LAMP1	CONCORDANT	2		SIL1/MATR3/SNHG4	CONCORDANT	8		RIF1	DISCORDANT IMB-TO-MONO	1		POLR2A	CONCORDANT	6		PPFIBP2	CONCORDANT	4		PGK1	CONCORDANT	23		PRMT7	CONCORDANT	2		MRFAP1L1	CONCORDANT	3
KDM1B	CONCORDANT	2		COL1A1	CONCORDANT	5		RBM23	CONCORDANT	3		LAMP1	DISCORDANT IMB-TO-MONO	2		SIL1/MATR3/SNHG4	DISCORDANT IMB-TO-MONO	1		RIPK1	DISCORDANT MONO-TO-IMB	1		POLR2A	DISCORDANT IMB-TO-MONO	1		PPFIBP2	DISCORDANT IMB-TO-MONO	1		PGK1	DISCORDANT MONO-TO-IMB	1		PRMT7	DISCORDANT IMB-TO-MONO	1		MRFAP1L1	DISCORDANT MONO-TO-IMB	1
KDM1B	DISCORDANT MONO-TO-IMB	1		COL1A1	DISCORDANT MONO-TO-IMB	1		RBM23	DISCORDANT MONO-TO-IMB	1		LARP4	CONCORDANT	5		SLAMF7	CONCORDANT	20		RPF2	CONCORDANT	7		POLR2E	CONCORDANT	6		PPIA	CONCORDANT	13		PHB/AC091180.3/AC091180.5	CONCORDANT	1		PRPF3	DISCORDANT MONO-TO-IMB	1		MRPL13	DISCORDANT MONO-TO-IMB	1
KDM5B	CONCORDANT	2		COL1A2	CONCORDANT	1		RBM8A/GNRHR2	CONCORDANT	13		LARP4	DISCORDANT IMB-TO-MONO	1		SLAMF7	DISCORDANT MONO-TO-IMB	1		RPF2	DISCORDANT IMB-TO-MONO	1		POLR2E	DISCORDANT IMB-TO-MONO	1		PPIA	DISCORDANT IMB-TO-MONO	2		PHB/AC091180.3/AC091180.5	DISCORDANT IMB-TO-MONO	1		PRR11/AC099850.2	CONCORDANT	14		MRPL14	DISCORDANT IMB-TO-MONO	1
KDM5B	DISCORDANT IMB-TO-MONO	2		COL1A2	DISCORDANT IMB-TO-MONO	1		RBM8A/GNRHR2	DISCORDANT IMB-TO-MONO	1		LARS2/LARS2-AS1	CONCORDANT	1		SLC16A7	CONCORDANT	6		RPGR/AF241726.2	DISCORDANT MONO-TO-IMB	1		POLR2L	CONCORDANT	1		PPIL2	CONCORDANT	4		PHKA2/PHKA2-AS1	DISCORDANT IMB-TO-MONO	1		PRR11/AC099850.2	DISCORDANT IMB-TO-MONO	1		MRPL32	CONCORDANT	6
KDM8	CONCORDANT	2		COL26A1	CONCORDANT	7		RBM8A/GNRHR2	DISCORDANT MONO-TO-IMB	1		LARS2/LARS2-AS1	DISCORDANT IMB-TO-MONO	1		SLC16A7	DISCORDANT MONO-TO-IMB	1		RPL7L1	CONCORDANT	20		POLR2L	DISCORDANT IMB-TO-MONO	1		PPIL2	DISCORDANT IMB-TO-MONO	1		PIH1D1	CONCORDANT	4		PSAP	CONCORDANT	6		MRPL32	DISCORDANT IMB-TO-MONO	1
KDM8	DISCORDANT IMB-TO-MONO	1		COL26A1	DISCORDANT IMB-TO-MONO	3		RERE	CONCORDANT	8		LDHA	CONCORDANT	6		SLC25A43	CONCORDANT	4		RPL7L1	DISCORDANT MONO-TO-IMB	1		POLR2L	DISCORDANT MONO-TO-IMB	2		PPTC7	DISCORDANT IMB-TO-MONO	1		PIH1D1	DISCORDANT MONO-TO-IMB	2		PSAP	DISCORDANT MONO-TO-IMB	1		MRPL45	CONCORDANT	1
KHSRP	CONCORDANT	2		COL26A1	DISCORDANT MONO-TO-IMB	1		RERE	DISCORDANT IMB-TO-MONO	1		LDHA	DISCORDANT MONO-TO-IMB	1		SLC25A43	DISCORDANT IMB-TO-MONO	1		RPP14	CONCORDANT	11		POMT1	CONCORDANT	9		PPTC7	DISCORDANT MONO-TO-IMB	1		PIK3CD	CONCORDANT	4		PSD4	CONCORDANT	3		MRPL45	DISCORDANT IMB-TO-MONO	1
KHSRP	DISCORDANT MONO-TO-IMB	1		COL27A1	CONCORDANT	8		RETREG3	DISCORDANT MONO-TO-IMB	1		LDHAP4/CLCN3P1	DISCORDANT IMB-TO-MONO	2		SLC25A5	CONCORDANT	1		RPP14	DISCORDANT MONO-TO-IMB	1		POMT1	DISCORDANT MONO-TO-IMB	1		PRDM2	CONCORDANT	8		PIK3CD	DISCORDANT IMB-TO-MONO	1		PSD4	DISCORDANT MONO-TO-IMB	1		MRPL52	CONCORDANT	7
KIAA1671	CONCORDANT	4		COL27A1	DISCORDANT MONO-TO-IMB	1		RFX3	CONCORDANT	4		LDHB/AC010197.2	CONCORDANT	1		SLC25A5	DISCORDANT MONO-TO-IMB	1		RPS20	CONCORDANT	6		POR	CONCORDANT	2		PRDM2	DISCORDANT IMB-TO-MONO	1		PIKFYVE	CONCORDANT	18		PSMA8	CONCORDANT	4		MRPL52	DISCORDANT MONO-TO-IMB	1
KIAA1671	DISCORDANT MONO-TO-IMB	1		COL4A2	CONCORDANT	13		RFX3	DISCORDANT MONO-TO-IMB	1		LDHB/AC010197.2	DISCORDANT IMB-TO-MONO	1		SLC2A3	CONCORDANT	2		RPS20	DISCORDANT MONO-TO-IMB	1		POR	DISCORDANT MONO-TO-IMB	1		PREPL/SLC3A1	CONCORDANT	2		PIKFYVE	DISCORDANT MONO-TO-IMB	1		PSMA8	DISCORDANT IMB-TO-MONO	1		MRPS10	CONCORDANT	6
KIFAP3	CONCORDANT	1		COL4A2	DISCORDANT IMB-TO-MONO	2		RGP1/MSMP	CONCORDANT	2		LEMD2	CONCORDANT	10		SLC2A3	DISCORDANT IMB-TO-MONO	1		RPS6KA3	DISCORDANT MONO-TO-IMB	1		POU2AF1	CONCORDANT	18		PREPL/SLC3A1	DISCORDANT IMB-TO-MONO	1		PIR	DISCORDANT MONO-TO-IMB	1		PSMB4	CONCORDANT	2		MRPS10	DISCORDANT IMB-TO-MONO	1
KIFAP3	DISCORDANT IMB-TO-MONO	1		COL4A2/COL4A2-AS1	CONCORDANT	2		RGP1/MSMP	DISCORDANT MONO-TO-IMB	1		LEMD2	DISCORDANT IMB-TO-MONO	1		SLC35E2B	CONCORDANT	5		RPS9/LILRB3	DISCORDANT MONO-TO-IMB	1		POU2AF1	DISCORDANT IMB-TO-MONO	1		PREX1	CONCORDANT	10		PITRM1/AL451164.2	CONCORDANT	3		PSMB4	DISCORDANT IMB-TO-MONO	1		MRPS21	CONCORDANT	1
KLC1/AL049840.4	CONCORDANT	2		COL4A2/COL4A2-AS1	DISCORDANT IMB-TO-MONO	1		RHOQ/AC018682.1	CONCORDANT	6		LGMN	CONCORDANT	3		SLC35E2B	DISCORDANT IMB-TO-MONO	1		RRAS	DISCORDANT MONO-TO-IMB	1		POU2AF1	DISCORDANT MONO-TO-IMB	1		PREX1	DISCORDANT MONO-TO-IMB	1		PITRM1/AL451164.2	DISCORDANT IMB-TO-MONO	1		PSMD12	CONCORDANT	11		MRPS21	DISCORDANT IMB-TO-MONO	1
KLC1/AL049840.4	DISCORDANT MONO-TO-IMB	1		COL5A3	CONCORDANT	7		RHOQ/AC018682.1	DISCORDANT IMB-TO-MONO	1		LGMN	DISCORDANT MONO-TO-IMB	1		SLC37A1	CONCORDANT	8		RRP36	CONCORDANT	12		POU2F1	CONCORDANT	11		PRKCSH	CONCORDANT	20		PITRM1/PITRM1-AS1	CONCORDANT	5		PSMD12	DISCORDANT IMB-TO-MONO	1		MS4A1	CONCORDANT	9
KLF7	CONCORDANT	3		COL5A3	DISCORDANT IMB-TO-MONO	1		RMC1/NPC1	CONCORDANT	1		LHX4/ACBD6	CONCORDANT	4		SLC37A1	DISCORDANT MONO-TO-IMB	1		RRP36	DISCORDANT IMB-TO-MONO	1		POU2F1	DISCORDANT IMB-TO-MONO	2		PRKCSH	DISCORDANT MONO-TO-IMB	1		PITRM1/PITRM1-AS1	DISCORDANT IMB-TO-MONO	1		PTGR2	DISCORDANT IMB-TO-MONO	1		MS4A1	DISCORDANT IMB-TO-MONO	1
KLF7	DISCORDANT MONO-TO-IMB	1		COL6A1	CONCORDANT	11		RMC1/NPC1	DISCORDANT IMB-TO-MONO	1		LHX4/ACBD6	DISCORDANT MONO-TO-IMB	1		SLC37A2	CONCORDANT	22		RTL8A	DISCORDANT MONO-TO-IMB	1		PPFIBP1	CONCORDANT	2		PRMT2	CONCORDANT	4		PKMP1	CONCORDANT	5		PTPN23	CONCORDANT	3		MSH5/MSH5-SAPCD1	CONCORDANT	9
KLHDC8A/SNRPGP10	CONCORDANT	1		COL6A1	DISCORDANT MONO-TO-IMB	4		RNASEL	CONCORDANT	2		LINC00467	CONCORDANT	10		SLC37A2	DISCORDANT IMB-TO-MONO	1		RYBP	CONCORDANT	2		PPFIBP1	DISCORDANT IMB-TO-MONO	1		PRMT2	DISCORDANT IMB-TO-MONO	1		PKMP1	DISCORDANT IMB-TO-MONO	1		PTPN23	DISCORDANT IMB-TO-MONO	1		MSH5/MSH5-SAPCD1	DISCORDANT MONO-TO-IMB	1
KLHDC8A/SNRPGP10	DISCORDANT IMB-TO-MONO	1		COPS3	CONCORDANT	1		RNASEL	DISCORDANT IMB-TO-MONO	1		LINC00467	DISCORDANT IMB-TO-MONO	1		SLC39A9	CONCORDANT	1		RYBP	DISCORDANT MONO-TO-IMB	1		PPIG	CONCORDANT	2		PRR11/AC099850.2	CONCORDANT	14		PKMP1	DISCORDANT MONO-TO-IMB	1		PTTG1IP	CONCORDANT	3		MSL3	CONCORDANT	3
KPNB1	CONCORDANT	1		COPS3	DISCORDANT MONO-TO-IMB	1		RNASEL	DISCORDANT MONO-TO-IMB	1		LINC00996	CONCORDANT	52		SLC39A9	DISCORDANT IMB-TO-MONO	1		SAMSN1	CONCORDANT	23		PPIG	DISCORDANT MONO-TO-IMB	1		PRR11/AC099850.2	DISCORDANT IMB-TO-MONO	1		PKNOX1	CONCORDANT	10		PTTG1IP	DISCORDANT IMB-TO-MONO	1		MSL3	DISCORDANT IMB-TO-MONO	2
KPNB1	DISCORDANT IMB-TO-MONO	1		COX10	CONCORDANT	9		RNF169/XRRA1	CONCORDANT	1		LINC00996	DISCORDANT IMB-TO-MONO	2		SLC44A2	CONCORDANT	4		SAMSN1	DISCORDANT IMB-TO-MONO	1		PPP1R14B	DISCORDANT IMB-TO-MONO	1		PRR11/AC099850.2/AC099850.3	CONCORDANT	18		PKNOX1	DISCORDANT MONO-TO-IMB	1		PUDP	CONCORDANT	4		MT-ATP6	CONCORDANT	1
KRR1/GLIPR1	CONCORDANT	17		COX10	DISCORDANT IMB-TO-MONO	1		RNF169/XRRA1	DISCORDANT IMB-TO-MONO	2		LINC00996	DISCORDANT MONO-TO-IMB	2		SLC44A2	DISCORDANT IMB-TO-MONO	1		SAMSN1	DISCORDANT MONO-TO-IMB	2		PRAG1	CONCORDANT	6		PRR11/AC099850.2/AC099850.3	DISCORDANT IMB-TO-MONO	1		PLCG2	CONCORDANT	42		PUDP	DISCORDANT IMB-TO-MONO	1		MT-ATP6	DISCORDANT IMB-TO-MONO	1
KRR1/GLIPR1	DISCORDANT MONO-TO-IMB	1		COX15/CUTC/AL133353.2	CONCORDANT	1		RNF6	CONCORDANT	1		LINC01107	CONCORDANT	18		SLCO5A1	CONCORDANT	15		SCARB1	CONCORDANT	25		PRAG1	DISCORDANT MONO-TO-IMB	1		PRRC2B	CONCORDANT	9		PLCG2	DISCORDANT IMB-TO-MONO	1		R3HCC1	CONCORDANT	6		MT-RNR1	CONCORDANT	1
KRT18P17	CONCORDANT	1		COX15/CUTC/AL133353.2	DISCORDANT MONO-TO-IMB	2		RNF6	DISCORDANT MONO-TO-IMB	1		LINC01107	DISCORDANT IMB-TO-MONO	1		SLCO5A1	DISCORDANT IMB-TO-MONO	1		SCARB1	DISCORDANT IMB-TO-MONO	1		PRELID3A	DISCORDANT IMB-TO-MONO	1		PRRC2B	DISCORDANT IMB-TO-MONO	1		PLD3	CONCORDANT	2		R3HCC1	DISCORDANT IMB-TO-MONO	1		MT-RNR1	DISCORDANT IMB-TO-MONO	1
KRT18P17	DISCORDANT IMB-TO-MONO	1		COX5A	CONCORDANT	1		RNF7/AC112504.2	DISCORDANT IMB-TO-MONO	1		LINC01307	CONCORDANT	29		SLFN5	CONCORDANT	13		SCYL3	DISCORDANT IMB-TO-MONO	1		PRKD3	DISCORDANT IMB-TO-MONO	1		PSAP	CONCORDANT	4		PLD3	DISCORDANT MONO-TO-IMB	1		RAB11B	CONCORDANT	3		MT-TT	DISCORDANT IMB-TO-MONO	1
KRT18P28	CONCORDANT	7		COX5A	DISCORDANT MONO-TO-IMB	1		RNMT	CONCORDANT	6		LINC01307	DISCORDANT MONO-TO-IMB	2		SLFN5	DISCORDANT MONO-TO-IMB	1		SDE2	CONCORDANT	2		PRKRIP1	CONCORDANT	2		PSAP	DISCORDANT IMB-TO-MONO	1		PLEKHM2/AL450998.3	CONCORDANT	2		RAB11B	DISCORDANT IMB-TO-MONO	1		MTFR1/PDE7A	CONCORDANT	10
KRT18P28	DISCORDANT MONO-TO-IMB	1		COX6C	CONCORDANT	2		RNMT	DISCORDANT MONO-TO-IMB	1		LINC02541	CONCORDANT	6		SMIM10L1	CONCORDANT	5		SDE2	DISCORDANT MONO-TO-IMB	1		PRKRIP1	DISCORDANT MONO-TO-IMB	1		PSMA4	CONCORDANT	7		PLEKHM2/AL450998.3	DISCORDANT MONO-TO-IMB	1		RAB11FIP2	DISCORDANT IMB-TO-MONO	1		MTFR1/PDE7A	DISCORDANT MONO-TO-IMB	1
KRT86/KRT81	DISCORDANT IMB-TO-MONO	1		COX6C	DISCORDANT MONO-TO-IMB	2		RNPEPL1	DISCORDANT IMB-TO-MONO	1		LINC02541	DISCORDANT MONO-TO-IMB	1		SMIM10L1	DISCORDANT MONO-TO-IMB	1		SDHAF4	CONCORDANT	12		PRKX	CONCORDANT	5		PSMA4	DISCORDANT IMB-TO-MONO	1		PLIN3	CONCORDANT	6		RAB2B	CONCORDANT	17		MTHFSD	CONCORDANT	7
KXD1/AC005253.2	DISCORDANT MONO-TO-IMB	1		CPEB1/AC245033.1/AC245033.2	CONCORDANT	1		RPL7L1	CONCORDANT	24		LIPA/IFIT1	DISCORDANT IMB-TO-MONO	1		SMIM14/UGDH-AS1	CONCORDANT	25		SDHAF4	DISCORDANT IMB-TO-MONO	1		PRKX	DISCORDANT MONO-TO-IMB	1		PSMB4	CONCORDANT	1		PLIN3	DISCORDANT IMB-TO-MONO	1		RAB2B	DISCORDANT IMB-TO-MONO	1		MTHFSD	DISCORDANT MONO-TO-IMB	1
LAMA4	DISCORDANT MONO-TO-IMB	1		CPEB1/AC245033.1/AC245033.2	DISCORDANT IMB-TO-MONO	1		RPL7L1	DISCORDANT MONO-TO-IMB	1		LMNTD2/AP006284.1	CONCORDANT	1		SMIM14/UGDH-AS1	DISCORDANT IMB-TO-MONO	1		SDHAF4	DISCORDANT MONO-TO-IMB	1		PRRC2A	CONCORDANT	2		PSMB4	DISCORDANT IMB-TO-MONO	1		PLPP3/AC119674.2	DISCORDANT IMB-TO-MONO	1		RAB3GAP2/MORF4L1P1	DISCORDANT MONO-TO-IMB	1		MTMR1	CONCORDANT	1
LAMC1	CONCORDANT	17		CPS1	CONCORDANT	4		RPN2	CONCORDANT	2		LMNTD2/AP006284.1	DISCORDANT MONO-TO-IMB	1		SMIM7/AC008764.2/AC008764.4/AC024075.3	CONCORDANT	2		SDHB	DISCORDANT MONO-TO-IMB	1		PRRC2A	DISCORDANT MONO-TO-IMB	2		PTER	CONCORDANT	6		PNN	CONCORDANT	2		RALBP1	CONCORDANT	1		MTMR1	DISCORDANT MONO-TO-IMB	1
LAMC1	DISCORDANT IMB-TO-MONO	4		CPS1	DISCORDANT MONO-TO-IMB	1		RPN2	DISCORDANT IMB-TO-MONO	1		LMO7	CONCORDANT	6		SMIM7/AC008764.2/AC008764.4/AC024075.3	DISCORDANT IMB-TO-MONO	1		SEC22A	CONCORDANT	2		PSMA7	CONCORDANT	5		PTER	DISCORDANT MONO-TO-IMB	1		PNN	DISCORDANT IMB-TO-MONO	1		RALBP1	DISCORDANT IMB-TO-MONO	1		MTRR	CONCORDANT	3
LAMC2	CONCORDANT	3		CPTP	CONCORDANT	3		RPS11	DISCORDANT IMB-TO-MONO	1		LMO7	DISCORDANT MONO-TO-IMB	1		SNAPC4	CONCORDANT	8		SEC22A	DISCORDANT IMB-TO-MONO	1		PSMA7	DISCORDANT MONO-TO-IMB	1		PTK2B	CONCORDANT	22		POLR3D	CONCORDANT	5		RARS	CONCORDANT	2		MTRR	DISCORDANT MONO-TO-IMB	2
LAMC2	DISCORDANT IMB-TO-MONO	1		CPTP	DISCORDANT IMB-TO-MONO	1		RPS14	CONCORDANT	5		LNPEP	CONCORDANT	3		SNAPC4	DISCORDANT IMB-TO-MONO	1		SEPHS1	DISCORDANT MONO-TO-IMB	1		PSMB4	CONCORDANT	1		PTK2B	DISCORDANT IMB-TO-MONO	1		POLR3D	DISCORDANT MONO-TO-IMB	1		RARS	DISCORDANT MONO-TO-IMB	1		MTRR/FASTKD3	CONCORDANT	2
LAMP1	CONCORDANT	3		CPZ/GPR78	CONCORDANT	9		RPS14	DISCORDANT MONO-TO-IMB	1		LNPEP	DISCORDANT IMB-TO-MONO	2		SNHG16	CONCORDANT	1		SEPT6	CONCORDANT	13		PSMB4	DISCORDANT MONO-TO-IMB	1		PTK2B	DISCORDANT MONO-TO-IMB	1		POM121C	CONCORDANT	16		RASAL2/AL365357.1	CONCORDANT	3		MTRR/FASTKD3	DISCORDANT MONO-TO-IMB	1
LAMP1	DISCORDANT IMB-TO-MONO	1		CPZ/GPR78	DISCORDANT IMB-TO-MONO	1		RPS18P12	DISCORDANT MONO-TO-IMB	1		LNPK	CONCORDANT	6		SNHG16	DISCORDANT MONO-TO-IMB	1		SEPT6	DISCORDANT MONO-TO-IMB	1		PSME2P2	CONCORDANT	1		PTPN22	CONCORDANT	4		POM121C	DISCORDANT MONO-TO-IMB	1		RASAL2/AL365357.1	DISCORDANT IMB-TO-MONO	1		MUC20-OT1	CONCORDANT	17
LAMP1	DISCORDANT MONO-TO-IMB	1		CRACR2B/AP006621.1	CONCORDANT	4		RPS27AP16	DISCORDANT IMB-TO-MONO	1		LNPK	DISCORDANT MONO-TO-IMB	1		SNHG16/AC015802.6	CONCORDANT	9		SERPINB10	CONCORDANT	5		PSME2P2	DISCORDANT MONO-TO-IMB	1		PTPN22	DISCORDANT MONO-TO-IMB	1		PPP1R13L	CONCORDANT	1		RASAL2/AL365357.1	DISCORDANT MONO-TO-IMB	1		MUC20-OT1	DISCORDANT IMB-TO-MONO	2
LANCL2	CONCORDANT	6		CRACR2B/AP006621.1	DISCORDANT IMB-TO-MONO	2		RPSA	CONCORDANT	17		LPCAT1	CONCORDANT	19		SNHG16/AC015802.6	DISCORDANT IMB-TO-MONO	1		SERPINB10	DISCORDANT IMB-TO-MONO	1		PSMG4	CONCORDANT	3		PYCR1	DISCORDANT MONO-TO-IMB	1		PPP1R13L	DISCORDANT IMB-TO-MONO	1		RASGRF1	CONCORDANT	1		MYEF2	DISCORDANT IMB-TO-MONO	1
LANCL2	DISCORDANT MONO-TO-IMB	1		CRB2	CONCORDANT	7		RPSA	DISCORDANT MONO-TO-IMB	1		LPCAT1	DISCORDANT IMB-TO-MONO	1		SNHG16/AC015802.6	DISCORDANT MONO-TO-IMB	1		SETP8	CONCORDANT	2		PSMG4	DISCORDANT IMB-TO-MONO	3		PYGB/ABHD12	CONCORDANT	3		PPP1R14B	DISCORDANT IMB-TO-MONO	1		RASGRF1	DISCORDANT IMB-TO-MONO	1		MYO1G	CONCORDANT	8
LARS2/LARS2-AS1	CONCORDANT	1		CRB2	DISCORDANT IMB-TO-MONO	1		RPUSD4	CONCORDANT	2		LPXN	CONCORDANT	7		SNX19	CONCORDANT	11		SETP8	DISCORDANT MONO-TO-IMB	1		PTBP3	CONCORDANT	7		PYGB/ABHD12	DISCORDANT IMB-TO-MONO	1		PPP1R15A	CONCORDANT	13		RASSF2	CONCORDANT	8		MYO1G	DISCORDANT IMB-TO-MONO	1
LARS2/LARS2-AS1	DISCORDANT IMB-TO-MONO	1		CRBN	CONCORDANT	6		RPUSD4	DISCORDANT MONO-TO-IMB	1		LPXN	DISCORDANT MONO-TO-IMB	1		SNX19	DISCORDANT IMB-TO-MONO	1		SETX	CONCORDANT	6		PTBP3	DISCORDANT MONO-TO-IMB	1		QSOX2	CONCORDANT	3		PPP1R15A	DISCORDANT IMB-TO-MONO	1		RASSF2	DISCORDANT MONO-TO-IMB	2		MYO1G	DISCORDANT MONO-TO-IMB	1
LASP1/AC006441.3	DISCORDANT IMB-TO-MONO	1		CRBN	DISCORDANT MONO-TO-IMB	2		RRAGC	CONCORDANT	2		LRPAP1	CONCORDANT	16		SNX19	DISCORDANT MONO-TO-IMB	1		SETX	DISCORDANT MONO-TO-IMB	1		PTEN	CONCORDANT	2		QSOX2	DISCORDANT MONO-TO-IMB	1		PPP3R1/AC017083.3	CONCORDANT	2		RCBTB1	CONCORDANT	11		MYO6	CONCORDANT	2
LATS2	CONCORDANT	6		CREG1	CONCORDANT	3		RRAGC	DISCORDANT MONO-TO-IMB	1		LRPAP1	DISCORDANT IMB-TO-MONO	1		SNX8	CONCORDANT	5		SGPL1	CONCORDANT	5		PTEN	DISCORDANT IMB-TO-MONO	1		RAB10	CONCORDANT	4		PPP3R1/AC017083.3	DISCORDANT IMB-TO-MONO	1		RCBTB1	DISCORDANT MONO-TO-IMB	1		MYO6	DISCORDANT IMB-TO-MONO	1
LATS2	DISCORDANT IMB-TO-MONO	1		CREG1	DISCORDANT MONO-TO-IMB	1		RRBP1	CONCORDANT	1		LRRC20	CONCORDANT	2		SNX8	DISCORDANT MONO-TO-IMB	1		SGPL1	DISCORDANT MONO-TO-IMB	1		PTGES3L-AARSD1/AARSD1	CONCORDANT	1		RAB10	DISCORDANT IMB-TO-MONO	1		PPP4R3B	CONCORDANT	6		REL/AC010733.2	CONCORDANT	3		MYO9B	CONCORDANT	16
LDLR	CONCORDANT	4		CRK	DISCORDANT IMB-TO-MONO	1		RRBP1	DISCORDANT MONO-TO-IMB	1		LRRC20	DISCORDANT IMB-TO-MONO	2		SOAT1	CONCORDANT	16		SGPP2	CONCORDANT	15		PTGES3L-AARSD1/AARSD1	DISCORDANT MONO-TO-IMB	1		RAB11FIP3	CONCORDANT	3		PPP4R3B	DISCORDANT MONO-TO-IMB	1		REL/AC010733.2	DISCORDANT IMB-TO-MONO	1		MYO9B	DISCORDANT IMB-TO-MONO	2
LDLR	DISCORDANT IMB-TO-MONO	1		CRLF1/UBA52	CONCORDANT	4		RRM1	CONCORDANT	2		LRRC27	CONCORDANT	1		SOAT1	DISCORDANT IMB-TO-MONO	2		SGPP2	DISCORDANT MONO-TO-IMB	1		PTOV1/AC018766.1	DISCORDANT MONO-TO-IMB	1		RAB11FIP3	DISCORDANT IMB-TO-MONO	1		PRDM4	CONCORDANT	3		RESF1	CONCORDANT	15		MZT1	CONCORDANT	3
LEPROTL1	CONCORDANT	1		CRLF1/UBA52	DISCORDANT IMB-TO-MONO	1		RRM1	DISCORDANT IMB-TO-MONO	1		LRRC27	DISCORDANT IMB-TO-MONO	1		SPI1	CONCORDANT	4		SGTB	CONCORDANT	12		PTPA	CONCORDANT	5		RAB29	CONCORDANT	13		PRDM4	DISCORDANT MONO-TO-IMB	1		RESF1	DISCORDANT IMB-TO-MONO	1		MZT1	DISCORDANT IMB-TO-MONO	1
LEPROTL1	DISCORDANT MONO-TO-IMB	1		CRLF1/UBA52	DISCORDANT MONO-TO-IMB	2		RSU1	CONCORDANT	3		LRRC56	CONCORDANT	1		SPI1	DISCORDANT IMB-TO-MONO	1		SGTB	DISCORDANT IMB-TO-MONO	1		PTPA	DISCORDANT IMB-TO-MONO	1		RAB29	DISCORDANT IMB-TO-MONO	1		PREX1	CONCORDANT	14		RETREG2	CONCORDANT	12		N4BP3	CONCORDANT	8
LHPP	DISCORDANT MONO-TO-IMB	1		CRMP1	CONCORDANT	11		RSU1	DISCORDANT IMB-TO-MONO	2		LRRC56	DISCORDANT IMB-TO-MONO	1		SPRY2	CONCORDANT	3		SH3BP2	CONCORDANT	19		PTPN6	CONCORDANT	8		RAB3GAP2/MORF4L1P1	DISCORDANT IMB-TO-MONO	1		PREX1	DISCORDANT MONO-TO-IMB	1		RETREG2	DISCORDANT MONO-TO-IMB	1		N4BP3	DISCORDANT IMB-TO-MONO	1
LINC00115/LINC01128/AL669831.3	DISCORDANT MONO-TO-IMB	4		CRMP1	DISCORDANT MONO-TO-IMB	1		SARAF	CONCORDANT	4		LSS	CONCORDANT	8		SPRY2	DISCORDANT IMB-TO-MONO	1		SH3BP2	DISCORDANT MONO-TO-IMB	1		PTPN6	DISCORDANT MONO-TO-IMB	1		RACGAP1	DISCORDANT IMB-TO-MONO	1		PRKX	CONCORDANT	5		RFLNB	CONCORDANT	10		NAA60/AC004224.2	CONCORDANT	5
LINC00205	CONCORDANT	11		CRMP1/EVC	CONCORDANT	16		SARAF	DISCORDANT MONO-TO-IMB	1		LSS	DISCORDANT IMB-TO-MONO	1		SRCAP/AC106886.5	CONCORDANT	1		SH3GLB2	DISCORDANT MONO-TO-IMB	1		PTTG1IP	CONCORDANT	6		RAD18	CONCORDANT	5		PRKX	DISCORDANT IMB-TO-MONO	1		RFLNB	DISCORDANT MONO-TO-IMB	1		NAA60/AC004224.2	DISCORDANT IMB-TO-MONO	1
LINC00205	DISCORDANT IMB-TO-MONO	2		CRMP1/EVC	DISCORDANT IMB-TO-MONO	1		SCO1	CONCORDANT	18		LY6E	CONCORDANT	1		SRCAP/AC106886.5	DISCORDANT MONO-TO-IMB	1		SH3RF1	CONCORDANT	1		PTTG1IP	DISCORDANT IMB-TO-MONO	1		RAD18	DISCORDANT MONO-TO-IMB	1		PROSER3/AC002398.1	CONCORDANT	21		RFX3	CONCORDANT	4		NAALADL2/NAALADL2-AS2	CONCORDANT	6
LINC00339/AL031281.2/AL031281.3	DISCORDANT MONO-TO-IMB	1		CRY1	CONCORDANT	2		SCO1	DISCORDANT MONO-TO-IMB	1		LY6E	DISCORDANT IMB-TO-MONO	1		SRD5A1	CONCORDANT	4		SH3RF1	DISCORDANT MONO-TO-IMB	2		PURB	CONCORDANT	3		RAD51AP1	DISCORDANT IMB-TO-MONO	1		PROSER3/AC002398.1	DISCORDANT IMB-TO-MONO	1		RFX3	DISCORDANT IMB-TO-MONO	1		NAALADL2/NAALADL2-AS2	DISCORDANT IMB-TO-MONO	1
LINC01116/LINC01117	CONCORDANT	3		CRY1	DISCORDANT IMB-TO-MONO	2		SDHAF4	CONCORDANT	17		LY75/LY75-CD302	CONCORDANT	17		SRD5A1	DISCORDANT MONO-TO-IMB	1		SHARPIN	CONCORDANT	2		PURB	DISCORDANT MONO-TO-IMB	1		RANBP2	DISCORDANT MONO-TO-IMB	1		PRPS2	DISCORDANT IMB-TO-MONO	1		RHCE/AL031284.1	CONCORDANT	1		NAP1L1	CONCORDANT	4
LINC01116/LINC01117	DISCORDANT IMB-TO-MONO	1		CSNK2A2/AC009107.2	DISCORDANT IMB-TO-MONO	1		SDHAF4	DISCORDANT IMB-TO-MONO	1		LY75/LY75-CD302	DISCORDANT IMB-TO-MONO	1		SRP14	CONCORDANT	3		SHARPIN	DISCORDANT IMB-TO-MONO	1		QSOX2	CONCORDANT	4		RASSF2	CONCORDANT	11		PRR11/AC099850.2	CONCORDANT	14		RHCE/AL031284.1	DISCORDANT MONO-TO-IMB	1		NAP1L1	DISCORDANT IMB-TO-MONO	1
LINC01592	CONCORDANT	15		CST3	DISCORDANT MONO-TO-IMB	1		SEC22A	CONCORDANT	2		LY86	DISCORDANT IMB-TO-MONO	1		SRP14	DISCORDANT IMB-TO-MONO	1		SIPA1L1	CONCORDANT	1		QSOX2	DISCORDANT MONO-TO-IMB	1		RASSF2	DISCORDANT MONO-TO-IMB	1		PRR11/AC099850.2	DISCORDANT IMB-TO-MONO	1		RIF1	CONCORDANT	5		NARS	CONCORDANT	1
LINC01592	DISCORDANT MONO-TO-IMB	1		CTC1	CONCORDANT	3		SEC22A	DISCORDANT MONO-TO-IMB	1		MANBAL	CONCORDANT	5		SRP9	CONCORDANT	13		SIPA1L1	DISCORDANT MONO-TO-IMB	1		R3HCC1	CONCORDANT	6		RBM18	CONCORDANT	8		PRRC2A	CONCORDANT	8		RIF1	DISCORDANT IMB-TO-MONO	1		NARS	DISCORDANT IMB-TO-MONO	1
LINC01679	CONCORDANT	1		CTC1	DISCORDANT MONO-TO-IMB	1		SEMA6A/RPS14P8	DISCORDANT MONO-TO-IMB	2		MANBAL	DISCORDANT MONO-TO-IMB	1		SRP9	DISCORDANT MONO-TO-IMB	1		SKA3	CONCORDANT	4		R3HCC1	DISCORDANT IMB-TO-MONO	1		RBM18	DISCORDANT IMB-TO-MONO	1		PRRC2A	DISCORDANT IMB-TO-MONO	2		RIF1	DISCORDANT MONO-TO-IMB	1		NASP	CONCORDANT	15
LINC01679	DISCORDANT MONO-TO-IMB	2		CTDP1	CONCORDANT	1		SEPT9	CONCORDANT	16		MAP3K8	CONCORDANT	11		SRSF10	CONCORDANT	9		SKA3	DISCORDANT MONO-TO-IMB	1		R3HCC1L	CONCORDANT	2		RBM26	CONCORDANT	17		PRRC2A	DISCORDANT MONO-TO-IMB	1		RILPL1	DISCORDANT IMB-TO-MONO	1		NASP	DISCORDANT IMB-TO-MONO	1
LINC02014/ALG1L2	DISCORDANT MONO-TO-IMB	1		CTDP1	DISCORDANT IMB-TO-MONO	2		SEPT9	DISCORDANT MONO-TO-IMB	2		MAP3K8	DISCORDANT MONO-TO-IMB	1		SRSF10	DISCORDANT MONO-TO-IMB	1		SKIL	CONCORDANT	5		R3HCC1L	DISCORDANT MONO-TO-IMB	1		RBM26	DISCORDANT MONO-TO-IMB	1		PSD4	CONCORDANT	8		RMI1	CONCORDANT	1		NCALD	DISCORDANT MONO-TO-IMB	1
LIPA/IFIT1	DISCORDANT IMB-TO-MONO	1		CTSB	CONCORDANT	40		SERPINA1	CONCORDANT	1		MAP4K3	CONCORDANT	2		SRSF4	CONCORDANT	5		SKIL	DISCORDANT MONO-TO-IMB	1		RAB11FIP4	CONCORDANT	3		RBM5	CONCORDANT	3		PSD4	DISCORDANT MONO-TO-IMB	1		RMI1	DISCORDANT MONO-TO-IMB	1		NCAPD2	CONCORDANT	5
LMF2	CONCORDANT	6		CTSB	DISCORDANT IMB-TO-MONO	1		SERPINA1	DISCORDANT MONO-TO-IMB	1		MAP4K3	DISCORDANT MONO-TO-IMB	1		SRSF4	DISCORDANT MONO-TO-IMB	1		SLAMF1	CONCORDANT	35		RAB11FIP4	DISCORDANT IMB-TO-MONO	1		RBM5	DISCORDANT IMB-TO-MONO	1		PSME2	CONCORDANT	1		RNASEK-C17orf49/RNASEK/AC040977.2	CONCORDANT	2		NCAPD2	DISCORDANT IMB-TO-MONO	1
LMF2	DISCORDANT MONO-TO-IMB	1		CTSC	CONCORDANT	19		SET	CONCORDANT	3		MAP7D3	CONCORDANT	5		SSR1/AL139095.4	CONCORDANT	15		SLAMF1	DISCORDANT IMB-TO-MONO	1		RAB2B	CONCORDANT	14		RBM6	DISCORDANT MONO-TO-IMB	1		PSME2	DISCORDANT IMB-TO-MONO	1		RNASEK-C17orf49/RNASEK/AC040977.2	DISCORDANT MONO-TO-IMB	1		NCAPD3/JAM3	CONCORDANT	1
LMNA	DISCORDANT MONO-TO-IMB	1		CTSC	DISCORDANT MONO-TO-IMB	1		SET	DISCORDANT MONO-TO-IMB	2		MAP7D3	DISCORDANT MONO-TO-IMB	1		SSR1/AL139095.4	DISCORDANT MONO-TO-IMB	1		SLAMF7	CONCORDANT	22		RAB2B	DISCORDANT IMB-TO-MONO	1		RBPJ	CONCORDANT	1		PTBP3	CONCORDANT	2		RNF115	CONCORDANT	13		NCAPD3/JAM3	DISCORDANT MONO-TO-IMB	1
LMTK2	CONCORDANT	3		CTSK	DISCORDANT IMB-TO-MONO	1		SFMBT2	CONCORDANT	3		MAPK8IP3	CONCORDANT	6		ST6GALNAC4	CONCORDANT	8		SLAMF7	DISCORDANT MONO-TO-IMB	1		RBM19	CONCORDANT	17		RBPJ	DISCORDANT MONO-TO-IMB	1		PTBP3	DISCORDANT IMB-TO-MONO	1		RNF115	DISCORDANT MONO-TO-IMB	1		NCAPH2/SCO2/SCO2	DISCORDANT MONO-TO-IMB	1
LMTK2	DISCORDANT MONO-TO-IMB	1		CUEDC1	DISCORDANT IMB-TO-MONO	1		SFMBT2	DISCORDANT MONO-TO-IMB	1		MAPK8IP3	DISCORDANT IMB-TO-MONO	1		ST6GALNAC4	DISCORDANT MONO-TO-IMB	1		SLC17A9	CONCORDANT	15		RBM19	DISCORDANT IMB-TO-MONO	1		RBSN	CONCORDANT	12		PTK2B	CONCORDANT	30		RNF121	CONCORDANT	2		NCKIPSD	CONCORDANT	6
LOXL1	CONCORDANT	25		CUL1/AC005229.4	DISCORDANT IMB-TO-MONO	1		SGSH	CONCORDANT	4		MAPKAP1	CONCORDANT	1		STAG3L2	CONCORDANT	14		SLC17A9	DISCORDANT IMB-TO-MONO	1		RBM19	DISCORDANT MONO-TO-IMB	1		RBSN	DISCORDANT IMB-TO-MONO	1		PTK2B	DISCORDANT IMB-TO-MONO	2		RNF121	DISCORDANT IMB-TO-MONO	1		NCKIPSD	DISCORDANT MONO-TO-IMB	1
LOXL1	DISCORDANT MONO-TO-IMB	1		CUL1/AC005229.4	DISCORDANT MONO-TO-IMB	1		SGSH	DISCORDANT MONO-TO-IMB	1		MAPKAP1	DISCORDANT IMB-TO-MONO	1		STAG3L2	DISCORDANT MONO-TO-IMB	1		SLC17A9	DISCORDANT MONO-TO-IMB	1		RBM26	CONCORDANT	9		RCBTB1	CONCORDANT	9		PTP4A3	CONCORDANT	5		RNF168	CONCORDANT	6		NDST1	CONCORDANT	4
LPCAT1	CONCORDANT	3		CUL7/KLC4	DISCORDANT IMB-TO-MONO	2		SH3BP2	CONCORDANT	28		MARCH2	CONCORDANT	3		STAT6	CONCORDANT	4		SLC20A2	CONCORDANT	8		RBM26	DISCORDANT MONO-TO-IMB	1		RCBTB1	DISCORDANT IMB-TO-MONO	1		PTP4A3	DISCORDANT IMB-TO-MONO	1		RNF168	DISCORDANT IMB-TO-MONO	1		NDST1	DISCORDANT MONO-TO-IMB	1
LPCAT1	DISCORDANT MONO-TO-IMB	1		CUTC/AL133353.2	CONCORDANT	2		SH3BP2	DISCORDANT IMB-TO-MONO	2		MARCH2	DISCORDANT IMB-TO-MONO	1		STAT6	DISCORDANT MONO-TO-IMB	2		SLC20A2	DISCORDANT MONO-TO-IMB	1		RCC1L	DISCORDANT MONO-TO-IMB	1		RCBTB1	DISCORDANT MONO-TO-IMB	1		PTPN23	CONCORDANT	3		RNF19A	CONCORDANT	19		NDUFA5	CONCORDANT	1
LPIN2	CONCORDANT	5		CUTC/AL133353.2	DISCORDANT MONO-TO-IMB	1		SHARPIN/MAF1	CONCORDANT	2		MARCH7	CONCORDANT	6		STIM2	DISCORDANT IMB-TO-MONO	1		SLC25A36	CONCORDANT	4		RCC2	CONCORDANT	3		RDH13/AC011476.2/AC011476.3	CONCORDANT	1		PTPN23	DISCORDANT IMB-TO-MONO	1		RNF19A	DISCORDANT IMB-TO-MONO	1		NDUFA5	DISCORDANT IMB-TO-MONO	1
LPIN2	DISCORDANT IMB-TO-MONO	1		CUTC/ENTPD7/AL133353.2	DISCORDANT MONO-TO-IMB	1		SHARPIN/MAF1	DISCORDANT MONO-TO-IMB	1		MARCH7	DISCORDANT IMB-TO-MONO	1		STOML2	DISCORDANT IMB-TO-MONO	1		SLC25A36	DISCORDANT MONO-TO-IMB	1		RCC2	DISCORDANT MONO-TO-IMB	1		RDH13/AC011476.2/AC011476.3	DISCORDANT MONO-TO-IMB	1		PTPN6	CONCORDANT	2		RNMT	CONCORDANT	5		NDUFS1/AC007383.3	CONCORDANT	15
LRP1	CONCORDANT	7		CUX1	CONCORDANT	9		SLAMF1	CONCORDANT	22		MAST2	CONCORDANT	5		STXBP4	DISCORDANT MONO-TO-IMB	1		SLC35E2B	CONCORDANT	10		RCC2/RCC2-AS1	DISCORDANT IMB-TO-MONO	1		RDX/ZC3H12C	CONCORDANT	4		PTPN6	DISCORDANT IMB-TO-MONO	1		RNMT	DISCORDANT IMB-TO-MONO	1		NDUFS1/AC007383.3	DISCORDANT MONO-TO-IMB	1
LRP1	DISCORDANT IMB-TO-MONO	1		CUX1	DISCORDANT IMB-TO-MONO	3		SLAMF1	DISCORDANT IMB-TO-MONO	2		MAST2	DISCORDANT MONO-TO-IMB	1		SUPT16H	CONCORDANT	2		SLC35E2B	DISCORDANT IMB-TO-MONO	1		RCN1	DISCORDANT MONO-TO-IMB	1		RDX/ZC3H12C	DISCORDANT MONO-TO-IMB	1		PUDP	CONCORDANT	7		RPA1	CONCORDANT	3		NEAT1	CONCORDANT	1
LRRC14	CONCORDANT	3		CXADR	CONCORDANT	9		SLC16A7	CONCORDANT	7		MAT2A	CONCORDANT	3		SUPT16H	DISCORDANT IMB-TO-MONO	1		SLC37A1	CONCORDANT	15		REL/AC010733.2	CONCORDANT	2		RESF1	CONCORDANT	13		PUDP	DISCORDANT IMB-TO-MONO	1		RPA1	DISCORDANT IMB-TO-MONO	1		NEAT1	DISCORDANT IMB-TO-MONO	1
LRRC14	DISCORDANT MONO-TO-IMB	1		CXADR	DISCORDANT IMB-TO-MONO	3		SLC16A7	DISCORDANT MONO-TO-IMB	1		MAT2A	DISCORDANT IMB-TO-MONO	1		SWAP70	CONCORDANT	7		SLC37A1	DISCORDANT IMB-TO-MONO	1		REL/AC010733.2	DISCORDANT IMB-TO-MONO	1		RESF1	DISCORDANT MONO-TO-IMB	1		PUM1	CONCORDANT	1		RPL27	CONCORDANT	2		NEDD1	CONCORDANT	1
LTBP1	CONCORDANT	3		CXADR	DISCORDANT MONO-TO-IMB	4		SLC19A1	CONCORDANT	3		MAZ/AC009133.2	DISCORDANT MONO-TO-IMB	1		SWAP70	DISCORDANT IMB-TO-MONO	1		SLC37A1	DISCORDANT MONO-TO-IMB	2		RER1	CONCORDANT	7		RFTN1/OXNAD1	CONCORDANT	7		PUM1	DISCORDANT MONO-TO-IMB	1		RPL27	DISCORDANT IMB-TO-MONO	1		NEDD1	DISCORDANT IMB-TO-MONO	1
LTBP1	DISCORDANT MONO-TO-IMB	1		CXCL12	CONCORDANT	19		SLC19A1	DISCORDANT MONO-TO-IMB	1		MBTPS1	CONCORDANT	9		SYNE3	CONCORDANT	33		SLC38A1	CONCORDANT	12		RER1	DISCORDANT IMB-TO-MONO	1		RFTN1/OXNAD1	DISCORDANT MONO-TO-IMB	1		PYCR1	DISCORDANT MONO-TO-IMB	1		RPL27A	CONCORDANT	10		NEDD9/AL139807.1	CONCORDANT	8
LXN/GFM1	CONCORDANT	4		CXCL12	DISCORDANT IMB-TO-MONO	1		SLC24A1/DENND4A	CONCORDANT	1		MBTPS1	DISCORDANT MONO-TO-IMB	2		SYNE3	DISCORDANT IMB-TO-MONO	2		SLC38A1	DISCORDANT IMB-TO-MONO	2		RFX3	CONCORDANT	7		RFWD3	CONCORDANT	9		QSOX2	CONCORDANT	9		RPL27A	DISCORDANT IMB-TO-MONO	1		NEDD9/AL139807.1	DISCORDANT IMB-TO-MONO	1
LXN/GFM1	DISCORDANT IMB-TO-MONO	1		CXCL16	CONCORDANT	1		SLC24A1/DENND4A	DISCORDANT MONO-TO-IMB	1		MCM3AP	CONCORDANT	21		SYNE3	DISCORDANT MONO-TO-IMB	1		SLC38A1	DISCORDANT MONO-TO-IMB	2		RFX3	DISCORDANT MONO-TO-IMB	1		RFWD3	DISCORDANT IMB-TO-MONO	1		QSOX2	DISCORDANT MONO-TO-IMB	1		RPL28	CONCORDANT	10		NEDD9/AL139807.1	DISCORDANT MONO-TO-IMB	1
LYPLA2	DISCORDANT IMB-TO-MONO	1		CXCL16	DISCORDANT MONO-TO-IMB	2		SLC25A12/HAT1	DISCORDANT IMB-TO-MONO	1		MCM3AP	DISCORDANT IMB-TO-MONO	1		SYNPO	CONCORDANT	5		SLC44A2	CONCORDANT	4		RGP1/MSMP	DISCORDANT IMB-TO-MONO	1		RFWD3	DISCORDANT MONO-TO-IMB	1		RAB11FIP3	CONCORDANT	4		RPL28	DISCORDANT MONO-TO-IMB	1		NEFH	CONCORDANT	1
MACF1	CONCORDANT	6		CYB5D2	CONCORDANT	1		SLC25A29	CONCORDANT	13		MCM9/AL137009.1	CONCORDANT	1		SYNPO	DISCORDANT MONO-TO-IMB	1		SLC44A2	DISCORDANT MONO-TO-IMB	1		RHBDF2	CONCORDANT	5		RHOA	CONCORDANT	6		RAB11FIP3	DISCORDANT MONO-TO-IMB	1		RPL35P5	DISCORDANT MONO-TO-IMB	1		NEFH	DISCORDANT IMB-TO-MONO	1
MACF1	DISCORDANT IMB-TO-MONO	1		CYB5D2	DISCORDANT MONO-TO-IMB	1		SLC25A29	DISCORDANT MONO-TO-IMB	1		MCM9/AL137009.1	DISCORDANT IMB-TO-MONO	1		SYT9/AC107884.1	CONCORDANT	13		SLC5A3/MRPS6/AP000317.2	CONCORDANT	4		RHBDF2	DISCORDANT MONO-TO-IMB	1		RHOA	DISCORDANT MONO-TO-IMB	1		RAB1A	CONCORDANT	13		RPN2	DISCORDANT MONO-TO-IMB	1		NEFH	DISCORDANT MONO-TO-IMB	1
MAMDC2/RPL24P8/SMC5-AS1	DISCORDANT MONO-TO-IMB	2		CYB5RL/AL357673.1	CONCORDANT	5		SLC25A37	CONCORDANT	1		MCOLN2	CONCORDANT	36		SYT9/AC107884.1	DISCORDANT IMB-TO-MONO	1		SLC5A3/MRPS6/AP000317.2	DISCORDANT IMB-TO-MONO	1		RHOBTB2	DISCORDANT IMB-TO-MONO	1		RMC1/NPC1	CONCORDANT	1		RAB1A	DISCORDANT IMB-TO-MONO	1		RPS16	CONCORDANT	1		NET1	CONCORDANT	3
MAML1	DISCORDANT MONO-TO-IMB	1		CYB5RL/AL357673.1	DISCORDANT IMB-TO-MONO	1		SLC25A37	DISCORDANT IMB-TO-MONO	1		MCOLN2	DISCORDANT MONO-TO-IMB	1		TACC3	CONCORDANT	6		SLC5A3/MRPS6/AP000317.2	DISCORDANT MONO-TO-IMB	1		RIF1	CONCORDANT	10		RMC1/NPC1	DISCORDANT MONO-TO-IMB	1		RAB29	CONCORDANT	10		RPS16	DISCORDANT IMB-TO-MONO	1		NET1	DISCORDANT IMB-TO-MONO	1
MAMSTR	DISCORDANT IMB-TO-MONO	1		CYB5RL/AL357673.1	DISCORDANT MONO-TO-IMB	1		SLC27A4/TMSB4XP4	DISCORDANT MONO-TO-IMB	1		MCUB	CONCORDANT	2		TACC3	DISCORDANT MONO-TO-IMB	1		SLC7A1	CONCORDANT	10		RIF1	DISCORDANT MONO-TO-IMB	1		RNASEK-C17orf49/C17orf49/AC040977.2	DISCORDANT MONO-TO-IMB	1		RAB29	DISCORDANT IMB-TO-MONO	1		RPS27AP16	DISCORDANT MONO-TO-IMB	1		NFATC2IP/AC109460.2	CONCORDANT	18
MAMSTR	DISCORDANT MONO-TO-IMB	2		CYBA	CONCORDANT	3		SLC35A3/AC118553.2	CONCORDANT	14		MCUB	DISCORDANT IMB-TO-MONO	1		TADA2A	CONCORDANT	11		SLC7A1	DISCORDANT IMB-TO-MONO	1		RILPL2	CONCORDANT	12		RNASEK-C17orf49/RNASEK/AC040977.2	CONCORDANT	1		RAB29	DISCORDANT MONO-TO-IMB	1		RPS28	CONCORDANT	1		NFATC2IP/AC109460.2	DISCORDANT MONO-TO-IMB	1
MAN1B1	CONCORDANT	8		CYBA	DISCORDANT IMB-TO-MONO	2		SLC35A3/AC118553.2	DISCORDANT MONO-TO-IMB	1		MCUR1	CONCORDANT	16		TADA2A	DISCORDANT MONO-TO-IMB	1		SLC7A1	DISCORDANT MONO-TO-IMB	1		RILPL2	DISCORDANT MONO-TO-IMB	1		RNASEK-C17orf49/RNASEK/AC040977.2	DISCORDANT IMB-TO-MONO	1		RAB39B	DISCORDANT IMB-TO-MONO	1		RPS28	DISCORDANT MONO-TO-IMB	1		NGDN	CONCORDANT	1
MAN1B1	DISCORDANT IMB-TO-MONO	1		CYC1	DISCORDANT MONO-TO-IMB	2		SLC35A5	DISCORDANT IMB-TO-MONO	1		MCUR1	DISCORDANT IMB-TO-MONO	1		TAF5L	CONCORDANT	1		SLC9A6	CONCORDANT	3		RIOK2/LIX1-AS1	CONCORDANT	6		RNF187	CONCORDANT	2		RAB8B	CONCORDANT	3		RPS6KA2/AL023775.1	CONCORDANT	1		NGDN	DISCORDANT IMB-TO-MONO	1
MAN1B1	DISCORDANT MONO-TO-IMB	1		CYHR1	CONCORDANT	28		SLC38A1	CONCORDANT	15		ME1	DISCORDANT MONO-TO-BI	1		TAF5L	DISCORDANT MONO-TO-IMB	1		SLC9A6	DISCORDANT MONO-TO-IMB	1		RIOK2/LIX1-AS1	DISCORDANT IMB-TO-MONO	1		RNF187	DISCORDANT IMB-TO-MONO	1		RAB8B	DISCORDANT MONO-TO-IMB	1		RPS6KA2/AL023775.1	DISCORDANT IMB-TO-MONO	1		NICN1/AC104452.1	CONCORDANT	11
MAP3K13/RPL4P4	CONCORDANT	2		CYHR1	DISCORDANT IMB-TO-MONO	2		SLC38A1	DISCORDANT IMB-TO-MONO	1		MEAK7	CONCORDANT	5		TARDBP/AL109811.3	CONCORDANT	8		SMC2	CONCORDANT	9		RIPOR2/AL512428.1	CONCORDANT	6		RNF26	CONCORDANT	2		RABGGTB	CONCORDANT	3		RRAS	DISCORDANT MONO-TO-IMB	1		NICN1/AC104452.1	DISCORDANT MONO-TO-IMB	1
MAP3K13/RPL4P4	DISCORDANT IMB-TO-MONO	1		CYHR1	DISCORDANT MONO-TO-IMB	1		SLC7A1	CONCORDANT	11		MEAK7	DISCORDANT IMB-TO-MONO	1		TARDBP/AL109811.3	DISCORDANT MONO-TO-IMB	1		SMC2	DISCORDANT IMB-TO-MONO	1		RIPOR2/AL512428.1	DISCORDANT MONO-TO-IMB	1		RNF26	DISCORDANT IMB-TO-MONO	1		RABGGTB	DISCORDANT IMB-TO-MONO	1		RRM1	CONCORDANT	2		NIPSNAP3A	CONCORDANT	2
MAP3K14/MAP3K14-AS1	CONCORDANT	1		CYHR1/AC084125.1	CONCORDANT	3		SLC7A1	DISCORDANT IMB-TO-MONO	1		MED13L	CONCORDANT	3		TBCB/POLR2I/AD001527.2	CONCORDANT	1		SNAP29/AC007308.1	CONCORDANT	4		RMI2	CONCORDANT	4		RNF40	CONCORDANT	2		RACGAP1	DISCORDANT IMB-TO-MONO	1		RRM1	DISCORDANT MONO-TO-IMB	1		NIPSNAP3A	DISCORDANT IMB-TO-MONO	1
MAP3K14/MAP3K14-AS1	DISCORDANT MONO-TO-IMB	1		CYHR1/AC084125.1	DISCORDANT IMB-TO-MONO	1		SLC9A3/SLC9A3-AS1	CONCORDANT	22		MED13L	DISCORDANT MONO-TO-IMB	1		TBCB/POLR2I/AD001527.2	DISCORDANT MONO-TO-IMB	1		SNAP29/AC007308.1	DISCORDANT IMB-TO-MONO	1		RMI2	DISCORDANT MONO-TO-IMB	1		RNF40	DISCORDANT MONO-TO-IMB	1		RAD52	CONCORDANT	4		RSL1D1	CONCORDANT	13		NLE1	DISCORDANT IMB-TO-MONO	1
MAP3K4	DISCORDANT IMB-TO-MONO	1		CYP1B1/CYP1B1-AS1	CONCORDANT	8		SLC9A3/SLC9A3-AS1	DISCORDANT MONO-TO-IMB	1		MED28	CONCORDANT	17		TBRG4	CONCORDANT	9		SNAPC1	CONCORDANT	1		RNASEK-C17orf49/C17orf49/AC040977.2	DISCORDANT MONO-TO-IMB	1		RNPS1	CONCORDANT	1		RAD52	DISCORDANT IMB-TO-MONO	1		RSL1D1	DISCORDANT MONO-TO-IMB	1		NLRC5	CONCORDANT	11
MAP3K4	DISCORDANT MONO-TO-IMB	1		CYP1B1/CYP1B1-AS1	DISCORDANT IMB-TO-MONO	3		SLC9A7	CONCORDANT	18		MED28	DISCORDANT IMB-TO-MONO	2		TBRG4	DISCORDANT MONO-TO-IMB	1		SNAPC1	DISCORDANT IMB-TO-MONO	1		RNF123/GMPPB	DISCORDANT MONO-TO-IMB	1		RNPS1	DISCORDANT MONO-TO-IMB	1		RAD52	DISCORDANT MONO-TO-IMB	1		SAMD11/NOC2L	CONCORDANT	2		NLRC5	DISCORDANT IMB-TO-MONO	2
MAP3K7	CONCORDANT	2		CYP20A1	CONCORDANT	142		SLC9A7	DISCORDANT MONO-TO-IMB	1		MEGF8	CONCORDANT	7		TCL6/AL133467.3	CONCORDANT	4		SNAPC3	CONCORDANT	3		RNF187	CONCORDANT	4		RPL13P12	CONCORDANT	1		RALBP1	CONCORDANT	4		SAMD11/NOC2L	DISCORDANT IMB-TO-MONO	1		NLRC5/AC023825.2	CONCORDANT	11
MAP3K7	DISCORDANT IMB-TO-MONO	1		CYP20A1	DISCORDANT IMB-TO-MONO	1		SNRPD3/GGT1	CONCORDANT	20		MEGF8	DISCORDANT MONO-TO-IMB	1		TCL6/AL133467.3	DISCORDANT IMB-TO-MONO	1		SNAPC3	DISCORDANT MONO-TO-IMB	1		RNF187	DISCORDANT IMB-TO-MONO	1		RPL13P12	DISCORDANT IMB-TO-MONO	1		RALBP1	DISCORDANT IMB-TO-MONO	1		SARAF	CONCORDANT	4		NLRC5/AC023825.2	DISCORDANT IMB-TO-MONO	1
MAP3K7	DISCORDANT MONO-TO-IMB	1		DAAM1	CONCORDANT	6		SNRPD3/GGT1	DISCORDANT MONO-TO-IMB	1		MEN1	CONCORDANT	2		TEC	CONCORDANT	6		SNRPN/AC124312.1/SNURF	DISCORDANT IMB-TO-MONO	1		RPL13AP5	CONCORDANT	2		RPL23AP53	CONCORDANT	2		RALGAPA2	CONCORDANT	4		SARAF	DISCORDANT MONO-TO-IMB	1		NLRP2	CONCORDANT	1
MAPK8IP3	CONCORDANT	7		DAAM1	DISCORDANT IMB-TO-MONO	2		SNRPN/SNURF/AC124312.1	DISCORDANT MONO-TO-IMB	1		MEN1	DISCORDANT IMB-TO-MONO	1		TEC	DISCORDANT IMB-TO-MONO	1		SNX22/PPIB	DISCORDANT MONO-TO-IMB	1		RPL13AP5	DISCORDANT MONO-TO-IMB	1		RPL23AP53	DISCORDANT MONO-TO-IMB	1		RALGAPA2	DISCORDANT MONO-TO-IMB	1		SART3	CONCORDANT	2		NLRP2	DISCORDANT IMB-TO-MONO	1
MAPK8IP3	DISCORDANT MONO-TO-IMB	1		DAG1	CONCORDANT	4		SNX29/AC010333.2	CONCORDANT	40		MGST1/SUPT16HP1	DISCORDANT IMB-TO-MONO	3		TEC	DISCORDANT MONO-TO-IMB	1		SNX5	CONCORDANT	5		RPL21	CONCORDANT	5		RPL5P34	DISCORDANT IMB-TO-MONO	1		RAPGEF1	CONCORDANT	17		SART3	DISCORDANT IMB-TO-MONO	1		NMNAT1/AL603962.1	CONCORDANT	1
MAPKAP1	CONCORDANT	3		DAG1	DISCORDANT IMB-TO-MONO	2		SNX29/AC010333.2	DISCORDANT IMB-TO-MONO	1		MICA/HCP5	CONCORDANT	21		TENT4A	CONCORDANT	7		SNX5	DISCORDANT IMB-TO-MONO	1		RPL21	DISCORDANT MONO-TO-IMB	1		RPL7L1	CONCORDANT	26		RAPGEF1	DISCORDANT MONO-TO-IMB	1		SCARB1	CONCORDANT	21		NMNAT1/AL603962.1	DISCORDANT IMB-TO-MONO	1
MAPKAP1	DISCORDANT IMB-TO-MONO	1		DBF4P1	CONCORDANT	2		SNX8	CONCORDANT	5		MICA/HCP5	DISCORDANT MONO-TO-IMB	4		TENT4A	DISCORDANT MONO-TO-IMB	1		SORL1	CONCORDANT	18		RPL24P2	DISCORDANT MONO-TO-IMB	2		RPL7L1	DISCORDANT IMB-TO-MONO	1		RASAL2/AL365357.1	CONCORDANT	1		SCARB1	DISCORDANT IMB-TO-MONO	1		NOL9	CONCORDANT	9
MAPKAPK2/AL591846.1	CONCORDANT	2		DBF4P1	DISCORDANT IMB-TO-MONO	1		SNX8	DISCORDANT MONO-TO-IMB	1		MICB	CONCORDANT	11		TFB1M/TIAM2/AL596202.1	DISCORDANT MONO-TO-IMB	1		SORL1	DISCORDANT MONO-TO-IMB	1		RPL27	CONCORDANT	3		RPL8	DISCORDANT IMB-TO-MONO	1		RASAL2/AL365357.1	DISCORDANT IMB-TO-MONO	1		SEMA4D	CONCORDANT	3		NOL9	DISCORDANT IMB-TO-MONO	1
MAPKAPK2/AL591846.1	DISCORDANT MONO-TO-IMB	3		DBR1	CONCORDANT	3		SOCS7	CONCORDANT	4		MICB	DISCORDANT IMB-TO-MONO	1		TGIF2/TGIF2-RAB5IF	CONCORDANT	1		SP1	DISCORDANT IMB-TO-MONO	1		RPL27	DISCORDANT IMB-TO-MONO	1		RPLP1	CONCORDANT	1		RASGRP3	CONCORDANT	6		SEMA4D	DISCORDANT MONO-TO-IMB	1		NONO	DISCORDANT IMB-TO-MONO	1
MARK4/PPP1R37	CONCORDANT	5		DBR1	DISCORDANT IMB-TO-MONO	1		SOCS7	DISCORDANT MONO-TO-IMB	1		MIER2	CONCORDANT	2		TGIF2/TGIF2-RAB5IF	DISCORDANT MONO-TO-IMB	1		SP140	CONCORDANT	2		RPL27	DISCORDANT MONO-TO-IMB	1		RPLP1	DISCORDANT MONO-TO-IMB	1		RASGRP3	DISCORDANT MONO-TO-IMB	1		SENP5	DISCORDANT MONO-TO-IMB	1		NPIPB4	CONCORDANT	1
MARK4/PPP1R37	DISCORDANT IMB-TO-MONO	1		DBR1	DISCORDANT MONO-TO-IMB	1		SON/DONSON	DISCORDANT IMB-TO-MONO	1		MIER2	DISCORDANT MONO-TO-IMB	1		THOC3	DISCORDANT MONO-TO-IMB	1		SP140	DISCORDANT IMB-TO-MONO	1		RPL27A	CONCORDANT	9		RPN1	CONCORDANT	2		RASSF2	CONCORDANT	8		SENP7/AC110994.2	DISCORDANT MONO-TO-IMB	1		NPIPB4	DISCORDANT IMB-TO-MONO	1
MASP1	CONCORDANT	8		DBT	CONCORDANT	11		SP110/SP140	DISCORDANT IMB-TO-MONO	1		MINDY1	CONCORDANT	6		THRAP3	CONCORDANT	4		SPDL1	CONCORDANT	3		RPL27A	DISCORDANT IMB-TO-MONO	1		RPN1	DISCORDANT IMB-TO-MONO	1		RASSF2	DISCORDANT MONO-TO-IMB	2		SEPT6	CONCORDANT	12		NPIPB4	DISCORDANT MONO-TO-IMB	1
MASP1	DISCORDANT IMB-TO-MONO	1		DBT	DISCORDANT IMB-TO-MONO	2		SPC24	CONCORDANT	10		MINDY1	DISCORDANT MONO-TO-IMB	1		THRAP3	DISCORDANT IMB-TO-MONO	1		SPDL1	DISCORDANT MONO-TO-IMB	1		RPL28	CONCORDANT	5		RPS10/RPS10-NUDT3	CONCORDANT	1		RBM26	CONCORDANT	17		SEPT6	DISCORDANT MONO-TO-IMB	1		NR3C1	CONCORDANT	2
MAST3	CONCORDANT	3		DCAF16	CONCORDANT	30		SPC24	DISCORDANT IMB-TO-MONO	1		MIOS	CONCORDANT	7		THRAP3	DISCORDANT MONO-TO-IMB	1		SPRY2	CONCORDANT	2		RPL28	DISCORDANT IMB-TO-MONO	1		RPS10/RPS10-NUDT3	DISCORDANT IMB-TO-MONO	1		RBM26	DISCORDANT IMB-TO-MONO	1		SEPT9	CONCORDANT	23		NR3C1	DISCORDANT IMB-TO-MONO	1
MAST3	DISCORDANT IMB-TO-MONO	1		DCAF16	DISCORDANT IMB-TO-MONO	1		SPTAN1	CONCORDANT	3		MIOS	DISCORDANT MONO-TO-IMB	1		TIMM10B/AC084337.2	CONCORDANT	1		SPRY2	DISCORDANT MONO-TO-IMB	1		RPL30/AP003352.1	CONCORDANT	11		RPS9/LILRB3	DISCORDANT IMB-TO-MONO	1		RBM26	DISCORDANT MONO-TO-IMB	1		SEPT9	DISCORDANT IMB-TO-MONO	2		NSMAF	DISCORDANT MONO-TO-IMB	1
MAU2	CONCORDANT	4		DCAF8/AL139011.2	CONCORDANT	4		SPTAN1	DISCORDANT IMB-TO-MONO	1		MIR210HG	CONCORDANT	5		TIMM10B/AC084337.2	DISCORDANT MONO-TO-IMB	1		SPTBN1/AC093110.1	CONCORDANT	12		RPL30/AP003352.1	DISCORDANT IMB-TO-MONO	1		RRP12	DISCORDANT MONO-TO-IMB	1		RBM3	CONCORDANT	3		SERTAD2	CONCORDANT	1		NSRP1	CONCORDANT	1
MAU2	DISCORDANT IMB-TO-MONO	2		DCAF8/AL139011.2	DISCORDANT MONO-TO-IMB	1		SPTLC2	CONCORDANT	7		MIR210HG	DISCORDANT IMB-TO-MONO	1		TLR1/TLR6	CONCORDANT	9		SPTBN1/AC093110.1	DISCORDANT IMB-TO-MONO	1		RPL30/AP003352.1	DISCORDANT MONO-TO-IMB	1		RSBN1L	CONCORDANT	2		RBM3	DISCORDANT IMB-TO-MONO	3		SERTAD2	DISCORDANT MONO-TO-IMB	1		NSRP1	DISCORDANT IMB-TO-MONO	1
MAZ/AC009133.1/AC009133.5	DISCORDANT IMB-TO-MONO	1		DCLK1	CONCORDANT	12		SPTLC2	DISCORDANT IMB-TO-MONO	1		MIS12	CONCORDANT	10		TLR1/TLR6	DISCORDANT MONO-TO-IMB	1		SPTLC2	CONCORDANT	6		RPS2	CONCORDANT	9		RSBN1L	DISCORDANT MONO-TO-IMB	1		RBM47	CONCORDANT	5		SFI1	CONCORDANT	15		NSUN2	CONCORDANT	9
MCAT	CONCORDANT	4		DCLK1	DISCORDANT IMB-TO-MONO	1		SQSTM1	CONCORDANT	12		MIS12	DISCORDANT IMB-TO-MONO	1		TLR10	CONCORDANT	31		SPTLC2	DISCORDANT IMB-TO-MONO	1		RPS2	DISCORDANT IMB-TO-MONO	1		RUNDC1	CONCORDANT	3		RBM47	DISCORDANT IMB-TO-MONO	1		SFI1	DISCORDANT IMB-TO-MONO	1		NSUN2	DISCORDANT IMB-TO-MONO	1
MCAT	DISCORDANT IMB-TO-MONO	1		DCPS	DISCORDANT MONO-TO-IMB	1		SQSTM1	DISCORDANT IMB-TO-MONO	1		MKNK1/MOB3C	CONCORDANT	4		TLR10	DISCORDANT MONO-TO-IMB	1		SRGN	CONCORDANT	6		RPS27A	CONCORDANT	3		RUNDC1	DISCORDANT MONO-TO-IMB	1		RBSN	CONCORDANT	13		SFMBT2	CONCORDANT	6		NT5DC3	CONCORDANT	14
MCM3AP	CONCORDANT	1		DCUN1D1	CONCORDANT	5		SQSTM1	DISCORDANT MONO-TO-IMB	1		MKNK1/MOB3C	DISCORDANT IMB-TO-MONO	1		TMED9	CONCORDANT	2		SRGN	DISCORDANT IMB-TO-MONO	1		RPS27A	DISCORDANT IMB-TO-MONO	1		RYBP	CONCORDANT	2		RBSN	DISCORDANT MONO-TO-IMB	1		SFMBT2	DISCORDANT IMB-TO-MONO	1		NT5DC3	DISCORDANT IMB-TO-MONO	1
MCM3AP	DISCORDANT IMB-TO-MONO	4		DCUN1D1	DISCORDANT MONO-TO-IMB	1		SRCAP/AC106886.5	CONCORDANT	2		MLST8	CONCORDANT	2		TMED9	DISCORDANT MONO-TO-IMB	1		SRP9	CONCORDANT	7		RPS6KA1	CONCORDANT	5		RYBP	DISCORDANT MONO-TO-IMB	1		RCBTB1	CONCORDANT	10		SFXN4	CONCORDANT	4		NUB1	CONCORDANT	3
MCM3AP/MCM3AP-AS1	DISCORDANT IMB-TO-MONO	1		DDHD1	CONCORDANT	8		SRCAP/AC106886.5	DISCORDANT MONO-TO-IMB	1		MLST8	DISCORDANT MONO-TO-IMB	1		TMEM138	CONCORDANT	1		SRP9	DISCORDANT MONO-TO-IMB	2		RPS6KA1	DISCORDANT IMB-TO-MONO	1		SAMD4A	CONCORDANT	2		RCBTB1	DISCORDANT IMB-TO-MONO	1		SFXN4	DISCORDANT MONO-TO-IMB	1		NUB1	DISCORDANT IMB-TO-MONO	1
MDN1	CONCORDANT	11		DDHD1	DISCORDANT MONO-TO-IMB	1		SRGN	CONCORDANT	3		MMACHC	CONCORDANT	12		TMEM138	DISCORDANT IMB-TO-MONO	1		SRRD/TFIP11	CONCORDANT	2		RPS6KA2/AL159163.1	DISCORDANT IMB-TO-MONO	1		SAMD4A	DISCORDANT MONO-TO-IMB	1		RCN1/AL078612.1/AL035078.4	CONCORDANT	3		SGSM2	CONCORDANT	6		NUB1/WDR86	CONCORDANT	1
MDN1	DISCORDANT MONO-TO-IMB	1		DDR2	CONCORDANT	12		SRGN	DISCORDANT MONO-TO-IMB	1		MMACHC	DISCORDANT MONO-TO-IMB	1		TMEM161B	CONCORDANT	9		SRRD/TFIP11	DISCORDANT IMB-TO-MONO	1		RRAGC	CONCORDANT	2		SCARB1	CONCORDANT	22		RCN1/AL078612.1/AL035078.4	DISCORDANT MONO-TO-IMB	1		SGSM2	DISCORDANT IMB-TO-MONO	1		NUB1/WDR86	DISCORDANT IMB-TO-MONO	2
MED22	CONCORDANT	1		DDR2	DISCORDANT MONO-TO-IMB	1		SRP14	CONCORDANT	2		MMP24/MMP24OS/AL121753.1	DISCORDANT MONO-TO-IMB	1		TMEM161B	DISCORDANT IMB-TO-MONO	1		SRRM2	CONCORDANT	7		RRAGC	DISCORDANT MONO-TO-IMB	1		SCARB1	DISCORDANT MONO-TO-IMB	1		REPIN1/AC073111.3	CONCORDANT	2		SGTB	CONCORDANT	13		NUDT18	CONCORDANT	2
MED22	DISCORDANT IMB-TO-MONO	1		DDX17	CONCORDANT	3		SRP14	DISCORDANT MONO-TO-IMB	2		MOAP1	CONCORDANT	3		TMEM170A/AC009163.4	CONCORDANT	20		SRRM2	DISCORDANT IMB-TO-MONO	1		RRP1	CONCORDANT	4		SCO1	CONCORDANT	18		REPIN1/AC073111.3	DISCORDANT IMB-TO-MONO	1		SGTB	DISCORDANT MONO-TO-IMB	1		NUDT18	DISCORDANT IMB-TO-MONO	1
MED24	CONCORDANT	1		DDX17	DISCORDANT IMB-TO-MONO	1		SRP9	CONCORDANT	5		MOAP1	DISCORDANT IMB-TO-MONO	1		TMEM170A/AC009163.4	DISCORDANT MONO-TO-IMB	1		ST3GAL1	CONCORDANT	6		RRP1	DISCORDANT IMB-TO-MONO	1		SCO1	DISCORDANT IMB-TO-MONO	1		RFTN1/OXNAD1	CONCORDANT	11		SH3BP2	CONCORDANT	23		NUDT22/AP001453.1	CONCORDANT	1
MED24	DISCORDANT IMB-TO-MONO	1		DDX39B/ATP6V1G2-DDX39B	CONCORDANT	15		SRP9	DISCORDANT MONO-TO-IMB	2		MON1B	CONCORDANT	9		TMEM19	CONCORDANT	10		ST3GAL1	DISCORDANT MONO-TO-IMB	1		RRP12	DISCORDANT MONO-TO-IMB	1		SCO1	DISCORDANT MONO-TO-IMB	1		RFTN1/OXNAD1	DISCORDANT IMB-TO-MONO	1		SH3BP2	DISCORDANT MONO-TO-IMB	2		NUDT22/AP001453.1	DISCORDANT IMB-TO-MONO	1
MEG3	CONCORDANT	7		DDX39B/ATP6V1G2-DDX39B	DISCORDANT IMB-TO-MONO	3		SRRM2	CONCORDANT	7		MON1B	DISCORDANT MONO-TO-IMB	1		TMEM19	DISCORDANT IMB-TO-MONO	1		STAG3L2	CONCORDANT	15		RSL1D1	CONCORDANT	10		SDHAP1	CONCORDANT	9		RFX5/AL391069.1	CONCORDANT	1		SH3TC1	CONCORDANT	5		NUMB	CONCORDANT	3
MEG3	DISCORDANT MONO-TO-IMB	2		DDX50	DISCORDANT MONO-TO-IMB	2		SRRM2	DISCORDANT IMB-TO-MONO	1		MPC1	CONCORDANT	6		TMEM19	DISCORDANT MONO-TO-IMB	2		STAG3L2	DISCORDANT MONO-TO-IMB	2		RSL1D1	DISCORDANT MONO-TO-IMB	1		SDHAP1	DISCORDANT MONO-TO-IMB	1		RFX5/AL391069.1	DISCORDANT MONO-TO-IMB	1		SH3TC1	DISCORDANT IMB-TO-MONO	1		NUMB	DISCORDANT MONO-TO-IMB	1
MEG3/AL117190.1/AL117190.2	CONCORDANT	13		DEF8	CONCORDANT	1		SRSF10	CONCORDANT	13		MPC1	DISCORDANT MONO-TO-IMB	1		TMEM41B	CONCORDANT	11		STK17B	CONCORDANT	11		RTCA	CONCORDANT	2		SDHAP2/MUC20-OT1	CONCORDANT	6		RGP1/MSMP	CONCORDANT	1		SHLD1	CONCORDANT	2		NUP88	CONCORDANT	1
MEG3/AL117190.1/AL117190.2	DISCORDANT MONO-TO-IMB	1		DEF8	DISCORDANT IMB-TO-MONO	1		SRSF10	DISCORDANT IMB-TO-MONO	1		MPDU1	DISCORDANT IMB-TO-MONO	1		TMEM41B	DISCORDANT IMB-TO-MONO	1		STK17B	DISCORDANT MONO-TO-IMB	2		RTCA	DISCORDANT IMB-TO-MONO	1		SDHAP2/MUC20-OT1	DISCORDANT IMB-TO-MONO	1		RGP1/MSMP	DISCORDANT IMB-TO-MONO	1		SHLD1	DISCORDANT IMB-TO-MONO	1		NUP88	DISCORDANT IMB-TO-MONO	1
MEIS3P1	CONCORDANT	2		DEGS1	CONCORDANT	2		SRSF10	DISCORDANT MONO-TO-IMB	1		MPHOSPH6	CONCORDANT	4		TMSB4X	DISCORDANT IMB-TO-MONO	1		STK24	DISCORDANT IMB-TO-MONO	1		SAP18	CONCORDANT	3		SDHD/AP002884.3	DISCORDANT MONO-TO-IMB	1		RHBDF2	CONCORDANT	9		SHLD1	DISCORDANT MONO-TO-IMB	1		NUTM2B-AS1	CONCORDANT	1
MEIS3P1	DISCORDANT IMB-TO-MONO	1		DEGS1	DISCORDANT IMB-TO-MONO	1		SRSF4	CONCORDANT	2		MPHOSPH6	DISCORDANT IMB-TO-MONO	1		TNFSF9	CONCORDANT	1		STK33	CONCORDANT	2		SAP18	DISCORDANT MONO-TO-IMB	1		SEC63/AL024507.2	DISCORDANT IMB-TO-MONO	1		RHBDF2	DISCORDANT IMB-TO-MONO	1		SKP2	CONCORDANT	2		NUTM2B-AS1	DISCORDANT MONO-TO-IMB	1
MEN1	CONCORDANT	1		DENND1A	CONCORDANT	1		SRSF4	DISCORDANT MONO-TO-IMB	1		MR1	CONCORDANT	12		TNFSF9	DISCORDANT IMB-TO-MONO	1		STK33	DISCORDANT MONO-TO-IMB	1		SBNO1	CONCORDANT	9		SELENOI	CONCORDANT	11		RHOBTB2/AC107959.1	CONCORDANT	4		SKP2	DISCORDANT IMB-TO-MONO	1		NXT2	CONCORDANT	1
MEN1	DISCORDANT IMB-TO-MONO	1		DENND1A	DISCORDANT IMB-TO-MONO	1		SRSF8	CONCORDANT	3		MR1	DISCORDANT IMB-TO-MONO	1		TNIP1	CONCORDANT	35		STK38L	CONCORDANT	2		SBNO1	DISCORDANT MONO-TO-IMB	1		SELENOI	DISCORDANT MONO-TO-IMB	1		RHOBTB2/AC107959.1	DISCORDANT IMB-TO-MONO	1		SLAMF1	CONCORDANT	28		NXT2	DISCORDANT IMB-TO-MONO	1
MET	CONCORDANT	6		DEPDC1	DISCORDANT MONO-TO-IMB	2		SRSF8	DISCORDANT IMB-TO-MONO	1		MRE11	CONCORDANT	19		TNIP1	DISCORDANT MONO-TO-IMB	1		STK38L	DISCORDANT MONO-TO-IMB	1		SCARB1	CONCORDANT	21		SELENON/AL020996.1/AL020996.2	CONCORDANT	1		RIT1	CONCORDANT	24		SLAMF1	DISCORDANT MONO-TO-IMB	1		OAS1/AC004551.1	CONCORDANT	7
MET	DISCORDANT IMB-TO-MONO	1		DES	CONCORDANT	2		STAT6	CONCORDANT	4		MRE11	DISCORDANT IMB-TO-MONO	2		TNPO1	CONCORDANT	5		STX16/STX16-NPEPL1	CONCORDANT	4		SCARB1	DISCORDANT MONO-TO-IMB	1		SELENON/AL020996.1/AL020996.2	DISCORDANT MONO-TO-IMB	1		RIT1	DISCORDANT IMB-TO-MONO	1		SLC17A9	CONCORDANT	9		OAS1/AC004551.1	DISCORDANT MONO-TO-IMB	1
MFHAS1	CONCORDANT	8		DES	DISCORDANT IMB-TO-MONO	2		STAT6	DISCORDANT MONO-TO-IMB	1		MRE11	DISCORDANT MONO-TO-IMB	1		TNPO1	DISCORDANT IMB-TO-MONO	1		STX16/STX16-NPEPL1	DISCORDANT IMB-TO-MONO	1		SCARB2/AC110795.1	CONCORDANT	5		SELENOT	CONCORDANT	3		RLIM	DISCORDANT IMB-TO-MONO	3		SLC17A9	DISCORDANT MONO-TO-IMB	1		OGDHL	DISCORDANT MONO-TO-IMB	1
MFHAS1	DISCORDANT MONO-TO-IMB	1		DGKQ	CONCORDANT	7		STOML2	DISCORDANT MONO-TO-IMB	1		MRI1/AC008686.1	CONCORDANT	33		TNPO3	CONCORDANT	4		STYXL1	CONCORDANT	1		SCARB2/AC110795.1	DISCORDANT MONO-TO-IMB	1		SELENOT	DISCORDANT MONO-TO-IMB	1		RNASEL	CONCORDANT	7		SLC19A1	CONCORDANT	2		OPA3	CONCORDANT	17
MFSD11/SRSF2/AC005837.2	CONCORDANT	1		DGKQ	DISCORDANT MONO-TO-IMB	3		STRN	CONCORDANT	4		MRI1/AC008686.1	DISCORDANT IMB-TO-MONO	2		TNPO3	DISCORDANT MONO-TO-IMB	1		STYXL1	DISCORDANT MONO-TO-IMB	1		SDHAP3	CONCORDANT	11		SEMA4D	CONCORDANT	2		RNASEL	DISCORDANT IMB-TO-MONO	1		SLC19A1	DISCORDANT MONO-TO-IMB	1		OPA3	DISCORDANT IMB-TO-MONO	1
MFSD11/SRSF2/AC005837.2	DISCORDANT IMB-TO-MONO	1		DGUOK/DGUOK-AS1	DISCORDANT IMB-TO-MONO	1		STRN	DISCORDANT IMB-TO-MONO	1		MRM2/AC069288.1	CONCORDANT	1		TNRC18	CONCORDANT	4		SUFU	DISCORDANT IMB-TO-MONO	1		SDHAP3	DISCORDANT IMB-TO-MONO	1		SEMA4D	DISCORDANT IMB-TO-MONO	1		RNF122	CONCORDANT	1		SLC25A37	CONCORDANT	1		OPA3	DISCORDANT MONO-TO-IMB	1
MFSD11/SRSF2/AC005837.2	DISCORDANT MONO-TO-IMB	1		DHCR7	CONCORDANT	11		SVIP	CONCORDANT	2		MRM2/AC069288.1	DISCORDANT IMB-TO-MONO	1		TNRC18	DISCORDANT IMB-TO-MONO	1		SYMPK	CONCORDANT	27		SDHD/AP002884.3	CONCORDANT	2		SEPT6	CONCORDANT	11		RNF122	DISCORDANT IMB-TO-MONO	1		SLC25A37	DISCORDANT MONO-TO-IMB	1		ORC2	CONCORDANT	8
MGAT5	CONCORDANT	7		DHCR7	DISCORDANT IMB-TO-MONO	2		SVIP	DISCORDANT IMB-TO-MONO	1		MROH1	CONCORDANT	2		TNRC18	DISCORDANT MONO-TO-IMB	1		SYMPK	DISCORDANT IMB-TO-MONO	1		SDHD/AP002884.3	DISCORDANT MONO-TO-IMB	1		SEPT6	DISCORDANT IMB-TO-MONO	1		RNF19A	CONCORDANT	24		SLC35A3/AC118553.2	CONCORDANT	3		ORC2	DISCORDANT IMB-TO-MONO	1
MGAT5	DISCORDANT IMB-TO-MONO	1		DHRSX/ZBED1	CONCORDANT	12		SWAP70	CONCORDANT	10		MROH1	DISCORDANT IMB-TO-MONO	1		TOMM7	DISCORDANT MONO-TO-IMB	1		SYNC/RBBP4	CONCORDANT	16		SEC14L1	CONCORDANT	2		SEPT9	CONCORDANT	24		RNF19A	DISCORDANT MONO-TO-IMB	1		SLC35A3/AC118553.2	DISCORDANT IMB-TO-MONO	1		ORC2	DISCORDANT MONO-TO-IMB	1
MGLL	CONCORDANT	6		DHRSX/ZBED1	DISCORDANT IMB-TO-MONO	1		SWAP70	DISCORDANT MONO-TO-IMB	1		MROH5	CONCORDANT	1		TOR3A	CONCORDANT	3		SYNC/RBBP4	DISCORDANT MONO-TO-IMB	1		SEC14L1	DISCORDANT IMB-TO-MONO	1		SEPT9	DISCORDANT MONO-TO-IMB	1		RP2	DISCORDANT IMB-TO-MONO	1		SLC35E2A/AL031282.1/AL031282.2	CONCORDANT	19		OSGEP/AL355075.2	CONCORDANT	2
MGLL	DISCORDANT MONO-TO-IMB	1		DHTKD1	CONCORDANT	11		SYNJ2	CONCORDANT	10		MROH5	DISCORDANT IMB-TO-MONO	1		TOR3A	DISCORDANT IMB-TO-MONO	1		SYNE2	CONCORDANT	10		SELENOI	CONCORDANT	8		SERBP1	CONCORDANT	12		RPL10	DISCORDANT IMB-TO-MONO	2		SLC35E2A/AL031282.1/AL031282.2	DISCORDANT IMB-TO-MONO	1		OSGEP/AL355075.2	DISCORDANT IMB-TO-MONO	1
MIB2	CONCORDANT	6		DHTKD1	DISCORDANT MONO-TO-IMB	2		SYNJ2	DISCORDANT IMB-TO-MONO	1		MROH5	DISCORDANT MONO-TO-IMB	1		TP73-AS1	CONCORDANT	3		SYNE2	DISCORDANT MONO-TO-IMB	1		SELENOI	DISCORDANT MONO-TO-IMB	1		SERBP1	DISCORDANT IMB-TO-MONO	1		RPL10/AC245140.2	DISCORDANT IMB-TO-MONO	2		SLC39A14	CONCORDANT	3		OTULIN	CONCORDANT	1
MIB2	DISCORDANT IMB-TO-MONO	1		DHX36	CONCORDANT	5		TACC3	CONCORDANT	7		MRPL10	CONCORDANT	1		TP73-AS1	DISCORDANT MONO-TO-IMB	1		SYS1/SYS1-DBNDD2	CONCORDANT	7		SEPT2/AC005104.1	CONCORDANT	3		SERPINB9	CONCORDANT	15		RPL13AP5	CONCORDANT	1		SLC39A14	DISCORDANT IMB-TO-MONO	2		OTULIN	DISCORDANT MONO-TO-IMB	1
MICA/HCP5	CONCORDANT	32		DHX36	DISCORDANT IMB-TO-MONO	1		TACC3	DISCORDANT IMB-TO-MONO	1		MRPL10	DISCORDANT IMB-TO-MONO	1		TPCN1	CONCORDANT	14		SYS1/SYS1-DBNDD2	DISCORDANT MONO-TO-IMB	2		SEPT2/AC005104.1	DISCORDANT MONO-TO-IMB	1		SERPINB9	DISCORDANT MONO-TO-IMB	1		RPL13AP5	DISCORDANT IMB-TO-MONO	1		SLC5A6/ATRAID	CONCORDANT	1		OXA1L	CONCORDANT	8
MICA/HCP5	DISCORDANT MONO-TO-IMB	1		DICER1	CONCORDANT	4		TAPBP	CONCORDANT	15		MRPL39	CONCORDANT	4		TPCN1	DISCORDANT IMB-TO-MONO	2		TAB3	CONCORDANT	1		SEPT9	CONCORDANT	24		SET	CONCORDANT	3		RPL13AP5	DISCORDANT MONO-TO-IMB	1		SLC5A6/ATRAID	DISCORDANT MONO-TO-IMB	1		OXA1L	DISCORDANT IMB-TO-MONO	1
MICB	CONCORDANT	5		DICER1	DISCORDANT IMB-TO-MONO	1		TAPBP	DISCORDANT MONO-TO-IMB	1		MRPL39	DISCORDANT MONO-TO-IMB	1		TPT1	CONCORDANT	2		TAB3	DISCORDANT MONO-TO-IMB	2		SEPT9	DISCORDANT IMB-TO-MONO	1		SET	DISCORDANT IMB-TO-MONO	1		RPL14	CONCORDANT	5		SLFN5	CONCORDANT	2		P2RX5/P2RX5-TAX1BP3	CONCORDANT	36
MICB	DISCORDANT IMB-TO-MONO	1		DIP2B	CONCORDANT	6		TAPT1	CONCORDANT	4		MRPL45	CONCORDANT	1		TPT1	DISCORDANT IMB-TO-MONO	1		TAP2/AL669918.1	CONCORDANT	24		SEPT9	DISCORDANT MONO-TO-IMB	1		SET	DISCORDANT MONO-TO-IMB	1		RPL14	DISCORDANT MONO-TO-IMB	1		SLFN5	DISCORDANT MONO-TO-IMB	2		P2RX5/P2RX5-TAX1BP3	DISCORDANT IMB-TO-MONO	3
MIR210HG	CONCORDANT	3		DIP2B	DISCORDANT IMB-TO-MONO	1		TAPT1	DISCORDANT IMB-TO-MONO	2		MRPL45	DISCORDANT MONO-TO-IMB	1		TPT1P9	DISCORDANT MONO-TO-IMB	1		TAP2/AL669918.1	DISCORDANT MONO-TO-IMB	1		SERBP1	CONCORDANT	10		SETX	CONCORDANT	7		RPL27	CONCORDANT	2		SMS	DISCORDANT MONO-TO-IMB	1		P2RY8	CONCORDANT	11
MIR210HG	DISCORDANT MONO-TO-IMB	1		DIPK1B	CONCORDANT	11		TBC1D20	CONCORDANT	3		MRPS21	CONCORDANT	7		TRAF1	CONCORDANT	44		TAS2R14/PRH1/AC018630.2	DISCORDANT MONO-TO-IMB	1		SERBP1	DISCORDANT MONO-TO-IMB	1		SETX	DISCORDANT IMB-TO-MONO	1		RPL27	DISCORDANT MONO-TO-IMB	1		SMUG1	CONCORDANT	2		P2RY8	DISCORDANT MONO-TO-IMB	1
MIR4435-2HG	CONCORDANT	6		DIPK1B	DISCORDANT IMB-TO-MONO	1		TBC1D20	DISCORDANT MONO-TO-IMB	1		MRPS21	DISCORDANT MONO-TO-IMB	2		TRAF1	DISCORDANT MONO-TO-IMB	1		TEP1	CONCORDANT	37		SERINC5/AC010260.1	CONCORDANT	5		SF3B3	CONCORDANT	3		RPL31/TBC1D8	DISCORDANT MONO-TO-IMB	1		SMUG1	DISCORDANT IMB-TO-MONO	1		PABPC1L	CONCORDANT	2
MIR4435-2HG	DISCORDANT IMB-TO-MONO	1		DISC1	DISCORDANT MONO-TO-IMB	1		TCFL5	CONCORDANT	15		MRPS27	CONCORDANT	1		TRAM1	CONCORDANT	2		TEP1	DISCORDANT IMB-TO-MONO	2		SERINC5/AC010260.1	DISCORDANT IMB-TO-MONO	1		SF3B3	DISCORDANT IMB-TO-MONO	1		RPLP0P6/LINC02613	CONCORDANT	1		SNAPC5	DISCORDANT IMB-TO-MONO	1		PABPC1L	DISCORDANT IMB-TO-MONO	1
MIR4435-2HG/AC017002.6	DISCORDANT IMB-TO-MONO	1		DLG5	CONCORDANT	2		TCFL5	DISCORDANT MONO-TO-IMB	1		MRPS27	DISCORDANT MONO-TO-IMB	1		TRAM1	DISCORDANT IMB-TO-MONO	1		TKFC/CYB561A3	DISCORDANT MONO-TO-IMB	1		SERPINB9	CONCORDANT	11		SFI1	CONCORDANT	15		RPLP0P6/LINC02613	DISCORDANT IMB-TO-MONO	1		SNHG16/AC015802.6	CONCORDANT	3		PAFAH1B2	CONCORDANT	4
MLXIP	CONCORDANT	17		DLG5	DISCORDANT IMB-TO-MONO	1		TEP1	CONCORDANT	24		MRTO4	CONCORDANT	11		TRAPPC5/AC008763.3	CONCORDANT	1		TLE3	CONCORDANT	2		SERPINB9	DISCORDANT MONO-TO-IMB	1		SFI1	DISCORDANT IMB-TO-MONO	1		RPN2	CONCORDANT	2		SNHG16/AC015802.6	DISCORDANT MONO-TO-IMB	1		PAFAH1B2	DISCORDANT IMB-TO-MONO	1
MLXIP	DISCORDANT IMB-TO-MONO	1		DLG5	DISCORDANT MONO-TO-IMB	1		TEP1	DISCORDANT MONO-TO-IMB	1		MRTO4	DISCORDANT IMB-TO-MONO	1		TRAPPC5/AC008763.3	DISCORDANT MONO-TO-IMB	1		TLE3	DISCORDANT IMB-TO-MONO	2		SERPINB9P1	DISCORDANT MONO-TO-IMB	1		SFT2D1	CONCORDANT	11		RPN2	DISCORDANT MONO-TO-IMB	1		SNRPN/RPL5P1/AC090983.2	DISCORDANT IMB-TO-MONO	1		PAOX/AL360181.3	CONCORDANT	1
MOCOS	CONCORDANT	6		DLK1	CONCORDANT	3		TFAP4	DISCORDANT MONO-TO-IMB	1		MT-CO1	DISCORDANT MONO-TO-IMB	1		TRIM25/DGKE	CONCORDANT	9		TLN1	CONCORDANT	4		SFI1	CONCORDANT	14		SFT2D1	DISCORDANT MONO-TO-IMB	1		RPS27AP16	DISCORDANT IMB-TO-MONO	1		SP100	CONCORDANT	16		PAOX/AL360181.3	DISCORDANT MONO-TO-IMB	1
MOCOS	DISCORDANT IMB-TO-MONO	1		DLK1	DISCORDANT IMB-TO-MONO	1		TFG	CONCORDANT	5		MT-CYB	CONCORDANT	2		TRIM25/DGKE	DISCORDANT IMB-TO-MONO	1		TLN1	DISCORDANT IMB-TO-MONO	1		SFI1	DISCORDANT IMB-TO-MONO	1		SGPP2	CONCORDANT	15		RPS28	CONCORDANT	1		SP100	DISCORDANT MONO-TO-IMB	1		PARL/AC131160.1	CONCORDANT	1
MORF4L1	CONCORDANT	1		DMAC1	CONCORDANT	4		TFG	DISCORDANT MONO-TO-IMB	1		MT-CYB	DISCORDANT IMB-TO-MONO	2		TRIM27	CONCORDANT	4		TMED2	DISCORDANT IMB-TO-MONO	1		SFI1	DISCORDANT MONO-TO-IMB	2		SGPP2	DISCORDANT IMB-TO-MONO	2		RPS28	DISCORDANT IMB-TO-MONO	1		SP110/AC009950.1	CONCORDANT	11		PARL/AC131160.1	DISCORDANT MONO-TO-IMB	1
MORF4L1	DISCORDANT MONO-TO-IMB	1		DMAC1	DISCORDANT IMB-TO-MONO	1		THRAP3	CONCORDANT	5		MT-RNR2	CONCORDANT	2		TRIM27	DISCORDANT MONO-TO-IMB	1		TMED8	CONCORDANT	3		SFT2D1	CONCORDANT	18		SGTB	CONCORDANT	11		RPSAP58/AC139769.1/AC139769.2	DISCORDANT MONO-TO-IMB	1		SP110/AC009950.1	DISCORDANT MONO-TO-IMB	2		PARP12	CONCORDANT	5
MPDU1	DISCORDANT IMB-TO-MONO	1		DMAC1	DISCORDANT MONO-TO-IMB	1		THRAP3	DISCORDANT IMB-TO-MONO	1		MT-RNR2	DISCORDANT IMB-TO-MONO	1		TRIM5	CONCORDANT	2		TMED8	DISCORDANT MONO-TO-IMB	1		SFT2D1	DISCORDANT IMB-TO-MONO	1		SGTB	DISCORDANT MONO-TO-IMB	1		RPUSD4	CONCORDANT	1		SP140/SP110	DISCORDANT IMB-TO-MONO	1		PARP12	DISCORDANT IMB-TO-MONO	1
MPRIP	CONCORDANT	9		DMKN	CONCORDANT	6		TIMM50	CONCORDANT	8		MT-TL2	DISCORDANT IMB-TO-MONO	1		TRIM5	DISCORDANT MONO-TO-IMB	1		TMEM131	CONCORDANT	2		SFT2D1	DISCORDANT MONO-TO-IMB	1		SH3BP1/Z83844.2/Z83844.3	CONCORDANT	3		RPUSD4	DISCORDANT IMB-TO-MONO	1		SPAG9	CONCORDANT	15		PARP15	CONCORDANT	21
MPRIP	DISCORDANT IMB-TO-MONO	1		DMKN	DISCORDANT IMB-TO-MONO	1		TIMM50	DISCORDANT IMB-TO-MONO	1		MTA1	CONCORDANT	13		TRIM65	CONCORDANT	13		TMEM131	DISCORDANT MONO-TO-IMB	1		SFT2D2	CONCORDANT	22		SH3BP1/Z83844.2/Z83844.3	DISCORDANT MONO-TO-IMB	1		RRAGC	CONCORDANT	2		SPAG9	DISCORDANT IMB-TO-MONO	1		PARP15	DISCORDANT IMB-TO-MONO	1
MPRIP/PLD6	CONCORDANT	2		DNAH11	CONCORDANT	39		TMED5	CONCORDANT	3		MTA1	DISCORDANT IMB-TO-MONO	1		TRIM65	DISCORDANT MONO-TO-IMB	1		TMEM154	CONCORDANT	7		SFT2D2	DISCORDANT IMB-TO-MONO	2		SH3BP2	CONCORDANT	15		RRAGC	DISCORDANT MONO-TO-IMB	1		SPAST	CONCORDANT	1		PARP4/TPTE2P6	CONCORDANT	11
MPRIP/PLD6	DISCORDANT MONO-TO-IMB	1		DNAH11	DISCORDANT MONO-TO-IMB	1		TMED5	DISCORDANT MONO-TO-IMB	1		MTA1/AL928654.2	CONCORDANT	5		TRPA1/MSC-AS1	CONCORDANT	8		TMEM154	DISCORDANT MONO-TO-IMB	1		SGMS1	CONCORDANT	2		SH3BP2	DISCORDANT IMB-TO-MONO	1		RRAS	DISCORDANT MONO-TO-IMB	1		SPAST	DISCORDANT IMB-TO-MONO	1		PARP4/TPTE2P6	DISCORDANT IMB-TO-MONO	2
MRAS	CONCORDANT	1		DNAJA4	DISCORDANT MONO-TO-IMB	1		TMEM107/SNORD118	CONCORDANT	1		MTA1/AL928654.2	DISCORDANT MONO-TO-IMB	1		TRPA1/MSC-AS1	DISCORDANT MONO-TO-IMB	1		TMEM156	CONCORDANT	2		SGMS1	DISCORDANT IMB-TO-MONO	1		SH3TC1	CONCORDANT	13		RRNAD1	CONCORDANT	3		SPEN	CONCORDANT	5		PARP4/TPTE2P6	DISCORDANT MONO-TO-IMB	1
MRAS	DISCORDANT MONO-TO-IMB	1		DNAJB6	CONCORDANT	8		TMEM107/SNORD118	DISCORDANT IMB-TO-MONO	1		MTERF4/SNED1	CONCORDANT	4		TRPC4AP	CONCORDANT	12		TMEM156	DISCORDANT MONO-TO-IMB	1		SH3TC1	CONCORDANT	13		SH3TC1	DISCORDANT IMB-TO-MONO	1		RRNAD1	DISCORDANT MONO-TO-IMB	1		SPEN	DISCORDANT MONO-TO-IMB	1		PARP9	CONCORDANT	15
MRC2	CONCORDANT	9		DNAJB6	DISCORDANT BI-TO-MONO	1		TMEM110-MUSTN1/STIMATE	CONCORDANT	9		MTERF4/SNED1	DISCORDANT IMB-TO-MONO	1		TRPC4AP	DISCORDANT MONO-TO-IMB	1		TNFSF10	CONCORDANT	5		SH3TC1	DISCORDANT MONO-TO-IMB	1		SHARPIN/MAF1	CONCORDANT	1		RRP36	CONCORDANT	11		SPPL2B	CONCORDANT	2		PARP9	DISCORDANT IMB-TO-MONO	1
MRC2	DISCORDANT IMB-TO-MONO	2		DNAJB6	DISCORDANT IMB-TO-MONO	11		TMEM110-MUSTN1/STIMATE	DISCORDANT IMB-TO-MONO	2		MTFR1L/AL020996.2	DISCORDANT IMB-TO-MONO	2		TSPAN33	CONCORDANT	1		TNFSF10	DISCORDANT MONO-TO-IMB	1		SHLD1	CONCORDANT	2		SHARPIN/MAF1	DISCORDANT IMB-TO-MONO	1		RRP36	DISCORDANT MONO-TO-IMB	1		SPPL2B	DISCORDANT IMB-TO-MONO	1		PARVB	CONCORDANT	21
MRI1/AC008686.1	CONCORDANT	29		DNAJC10	CONCORDANT	6		TMEM131	CONCORDANT	1		MTFR1L/AUNIP	DISCORDANT MONO-TO-IMB	1		TSPAN33	DISCORDANT IMB-TO-MONO	1		TNIP1	CONCORDANT	22		SHLD1	DISCORDANT IMB-TO-MONO	1		SHARPIN/MAF1	DISCORDANT MONO-TO-IMB	1		SAMD11/NOC2L	CONCORDANT	1		SPTBN1/AC093110.1	CONCORDANT	10		PARVB	DISCORDANT IMB-TO-MONO	2
MRI1/AC008686.1	DISCORDANT IMB-TO-MONO	1		DNAJC10	DISCORDANT IMB-TO-MONO	1		TMEM131	DISCORDANT MONO-TO-IMB	2		MTRR	CONCORDANT	9		TVP23B	CONCORDANT	3		TNIP1	DISCORDANT MONO-TO-IMB	1		SIN3B	CONCORDANT	7		SIDT2	DISCORDANT IMB-TO-MONO	1		SAMD11/NOC2L	DISCORDANT IMB-TO-MONO	1		SPTBN1/AC093110.1	DISCORDANT MONO-TO-IMB	1		PDGFA	DISCORDANT IMB-TO-MONO	1
MROH1	CONCORDANT	2		DNAJC10	DISCORDANT MONO-TO-IMB	3		TMEM151B/AL353588.1/AARS2	CONCORDANT	5		MTRR	DISCORDANT IMB-TO-MONO	2		TVP23B	DISCORDANT IMB-TO-MONO	1		TNPO1	CONCORDANT	4		SIN3B	DISCORDANT MONO-TO-IMB	1		SLAMF1	CONCORDANT	24		SAMM50	CONCORDANT	3		SPTLC2	CONCORDANT	8		PDIA6	CONCORDANT	2
MROH1	DISCORDANT MONO-TO-IMB	1		DNAJC2/PSMC2	DISCORDANT IMB-TO-MONO	1		TMEM151B/AL353588.1/AARS2	DISCORDANT IMB-TO-MONO	1		MUC20-OT1	CONCORDANT	53		TXNDC15	CONCORDANT	12		TNPO1	DISCORDANT MONO-TO-IMB	1		SIPA1	CONCORDANT	3		SLAMF1	DISCORDANT IMB-TO-MONO	1		SAMM50	DISCORDANT IMB-TO-MONO	1		SPTLC2	DISCORDANT IMB-TO-MONO	1		PDIA6	DISCORDANT MONO-TO-IMB	1
MRPL28	CONCORDANT	1		DNAJC21	CONCORDANT	14		TMEM154	CONCORDANT	13		MUC20-OT1	DISCORDANT IMB-TO-MONO	2		TXNDC15	DISCORDANT MONO-TO-IMB	1		TNRC18	CONCORDANT	8		SIPA1	DISCORDANT MONO-TO-IMB	1		SLAMF1	DISCORDANT MONO-TO-IMB	2		SAR1A	CONCORDANT	1		SRC	DISCORDANT MONO-TO-IMB	1		PDPK1	DISCORDANT MONO-TO-IMB	1
MRPL28	DISCORDANT IMB-TO-MONO	3		DNAJC21	DISCORDANT IMB-TO-MONO	1		TMEM154	DISCORDANT IMB-TO-MONO	1		MUC20-OT1	DISCORDANT MONO-TO-IMB	4		TYK2	CONCORDANT	22		TNRC18	DISCORDANT IMB-TO-MONO	1		SIPA1L1/AC004974.1	DISCORDANT MONO-TO-IMB	1		SLC12A7	CONCORDANT	7		SAR1A	DISCORDANT MONO-TO-IMB	1		SRP14	CONCORDANT	3		PDXDC1/NPIPP1/AC139256.2	DISCORDANT MONO-TO-IMB	1
MRPL45	CONCORDANT	1		DNMT3B	CONCORDANT	32		TMEM177	CONCORDANT	3		MUTYH	CONCORDANT	1		TYK2	DISCORDANT IMB-TO-MONO	1		TOP1MT	DISCORDANT IMB-TO-MONO	1		SIPA1L3	CONCORDANT	2		SLC12A7	DISCORDANT MONO-TO-IMB	1		SAT1	DISCORDANT IMB-TO-MONO	1		SRP14	DISCORDANT IMB-TO-MONO	1		PDXK	CONCORDANT	14
MRPL45	DISCORDANT IMB-TO-MONO	1		DNMT3B	DISCORDANT MONO-TO-IMB	1		TMEM177	DISCORDANT IMB-TO-MONO	1		MUTYH	DISCORDANT MONO-TO-IMB	1		UBE2G2	CONCORDANT	8		TOPBP1	CONCORDANT	4		SIPA1L3	DISCORDANT MONO-TO-IMB	1		SLC12A8	CONCORDANT	7		SBF1	CONCORDANT	5		SRP54	CONCORDANT	14		PDXK	DISCORDANT IMB-TO-MONO	1
MRPS7	CONCORDANT	1		DOCK1	CONCORDANT	23		TMEM185B	CONCORDANT	5		MVB12A/AC010319.4/BISPR	CONCORDANT	8		UBE2G2	DISCORDANT IMB-TO-MONO	1		TOPBP1	DISCORDANT MONO-TO-IMB	1		SIRPB1/AL049634.2	DISCORDANT IMB-TO-MONO	6		SLC12A8	DISCORDANT MONO-TO-IMB	1		SBF1	DISCORDANT IMB-TO-MONO	1		SRP54	DISCORDANT MONO-TO-IMB	1		PEBP4/AC055854.1	DISCORDANT IMB-TO-MONO	1
MRPS7	DISCORDANT MONO-TO-IMB	1		DOCK1	DISCORDANT MONO-TO-IMB	1		TMEM185B	DISCORDANT IMB-TO-MONO	1		MVB12A/AC010319.4/BISPR	DISCORDANT IMB-TO-MONO	1		UCHL1	DISCORDANT MONO-TO-IMB	2		TOX4	DISCORDANT IMB-TO-MONO	1		SKA3	CONCORDANT	4		SLC15A2	DISCORDANT MONO-TO-IMB	1		SCIMP/AC087500.1	CONCORDANT	33		SRP9	CONCORDANT	7		PELP1/AC091153.2	DISCORDANT IMB-TO-MONO	1
MRPS7/GGA3	DISCORDANT IMB-TO-MONO	2		DOCK4	DISCORDANT IMB-TO-MONO	1		TMEM19	CONCORDANT	4		MYADM/AC008440.2	CONCORDANT	5		UFM1	CONCORDANT	10		TPCN1	CONCORDANT	10		SKA3	DISCORDANT IMB-TO-MONO	1		SLC25A25-AS1	CONCORDANT	2		SCIMP/AC087500.1	DISCORDANT IMB-TO-MONO	1		SRP9	DISCORDANT IMB-TO-MONO	1		PER3	DISCORDANT MONO-TO-IMB	1
MRS2	DISCORDANT IMB-TO-MONO	1		DOK3/AC145098.1	CONCORDANT	3		TMEM19	DISCORDANT IMB-TO-MONO	1		MYADM/AC008440.2	DISCORDANT IMB-TO-MONO	1		UFM1	DISCORDANT IMB-TO-MONO	1		TPCN1	DISCORDANT MONO-TO-IMB	2		SKA3	DISCORDANT MONO-TO-IMB	1		SLC25A25-AS1	DISCORDANT MONO-TO-IMB	1		SDC3	DISCORDANT MONO-TO-IMB	1		SRRD/TFIP11	CONCORDANT	2		PEX16	CONCORDANT	1
MRTO4	CONCORDANT	11		DOK3/AC145098.1	DISCORDANT IMB-TO-MONO	1		TMPO	CONCORDANT	15		MYEF2	DISCORDANT IMB-TO-MONO	1		UFSP2	CONCORDANT	2		TRAF5	CONCORDANT	2		SLAMF1	CONCORDANT	44		SLC25A36	CONCORDANT	9		SDHA/AC021087.5	CONCORDANT	8		SRRD/TFIP11	DISCORDANT MONO-TO-IMB	1		PEX16	DISCORDANT MONO-TO-IMB	1
MRTO4	DISCORDANT IMB-TO-MONO	1		DOK4	CONCORDANT	1		TMPO	DISCORDANT IMB-TO-MONO	2		MYH11	CONCORDANT	1		UFSP2	DISCORDANT IMB-TO-MONO	1		TRAF5	DISCORDANT MONO-TO-IMB	1		SLAMF1	DISCORDANT MONO-TO-IMB	1		SLC25A36	DISCORDANT MONO-TO-IMB	1		SDHA/AC021087.5	DISCORDANT IMB-TO-MONO	1		SRSF10	CONCORDANT	13		PEX26	CONCORDANT	27
MSH3	CONCORDANT	1		DOK4	DISCORDANT MONO-TO-IMB	1		TMSB4X	CONCORDANT	2		MYH11	DISCORDANT IMB-TO-MONO	1		UNK	CONCORDANT	1		TRAPPC13	DISCORDANT MONO-TO-IMB	1		SLC16A7	CONCORDANT	6		SLC25A37	CONCORDANT	4		SDHAP2/MUC20-OT1	CONCORDANT	5		SRSF10	DISCORDANT MONO-TO-IMB	1		PEX26	DISCORDANT IMB-TO-MONO	1
MSH3	DISCORDANT IMB-TO-MONO	1		DOK5	CONCORDANT	2		TMSB4X	DISCORDANT MONO-TO-IMB	1		MYH11	DISCORDANT MONO-TO-IMB	1		UNK	DISCORDANT IMB-TO-MONO	1		TRAPPC2	CONCORDANT	2		SLC16A7	DISCORDANT IMB-TO-MONO	1		SLC25A37	DISCORDANT MONO-TO-IMB	1		SDHAP2/MUC20-OT1	DISCORDANT IMB-TO-MONO	1		SRSF4	CONCORDANT	2		PEX26	DISCORDANT MONO-TO-IMB	2
MT-ND1	CONCORDANT	1		DOK5	DISCORDANT IMB-TO-MONO	2		TNFAIP8L1/MYDGF/AC005339.1	CONCORDANT	1		MYH9	CONCORDANT	2		UQCRFS1	CONCORDANT	1		TRAPPC2	DISCORDANT IMB-TO-MONO	1		SLC25A12/HAT1	DISCORDANT MONO-TO-IMB	1		SLC25A42	CONCORDANT	3		SEC16A	CONCORDANT	9		SRSF4	DISCORDANT MONO-TO-IMB	1		PGAM5	CONCORDANT	16
MT-ND1	DISCORDANT MONO-TO-IMB	1		DOP1B/CBR3-AS1	DISCORDANT MONO-TO-IMB	1		TNFAIP8L1/MYDGF/AC005339.1	DISCORDANT IMB-TO-MONO	1		MYH9	DISCORDANT IMB-TO-MONO	1		UQCRFS1	DISCORDANT MONO-TO-IMB	1		TRAPPC6B	DISCORDANT MONO-TO-IMB	1		SLC25A25-AS1	CONCORDANT	7		SLC25A42	DISCORDANT IMB-TO-MONO	1		SEC16A	DISCORDANT MONO-TO-IMB	1		ST6GALNAC4	CONCORDANT	3		PGAM5	DISCORDANT MONO-TO-IMB	1
MT-ND3	CONCORDANT	1		DPP10	CONCORDANT	3		TNFRSF14	CONCORDANT	6		MYH9	DISCORDANT MONO-TO-IMB	2		UROD	CONCORDANT	2		TRIM5/AC104389.4	CONCORDANT	6		SLC25A25-AS1	DISCORDANT MONO-TO-IMB	1		SLC29A2/AP001107.9	CONCORDANT	2		SEC31A/THAP9-AS1	CONCORDANT	10		ST6GALNAC4	DISCORDANT MONO-TO-IMB	1		PGS1	CONCORDANT	13
MT-ND3	DISCORDANT IMB-TO-MONO	1		DPP10	DISCORDANT IMB-TO-MONO	1		TNFRSF14	DISCORDANT MONO-TO-IMB	1		MYO18A	CONCORDANT	2		UROD	DISCORDANT MONO-TO-IMB	1		TRIM5/AC104389.4	DISCORDANT IMB-TO-MONO	1		SLC25A43	CONCORDANT	3		SLC29A2/AP001107.9	DISCORDANT IMB-TO-MONO	1		SEC31A/THAP9-AS1	DISCORDANT IMB-TO-MONO	1		ST8SIA4	CONCORDANT	24		PGS1	DISCORDANT IMB-TO-MONO	1
MT-ND4	CONCORDANT	1		DPPA4	CONCORDANT	49		TNFRSF14-AS1	CONCORDANT	5		MYO18A	DISCORDANT IMB-TO-MONO	1		USP36	CONCORDANT	8		TRIM5/TRIM22	CONCORDANT	37		SLC25A43	DISCORDANT MONO-TO-IMB	1		SLC35E2A/AL031282.1/AL031282.2	CONCORDANT	18		SEPT9	CONCORDANT	20		ST8SIA4	DISCORDANT IMB-TO-MONO	1		PHACTR1/TBC1D7/AL008729.1	CONCORDANT	8
MT-ND4	DISCORDANT IMB-TO-MONO	1		DPPA4	DISCORDANT IMB-TO-MONO	1		TNFRSF14-AS1	DISCORDANT MONO-TO-IMB	1		MYO1C	CONCORDANT	6		USP36	DISCORDANT IMB-TO-MONO	1		TRIM5/TRIM22	DISCORDANT IMB-TO-MONO	1		SLC30A9	CONCORDANT	3		SLC35E2A/AL031282.1/AL031282.2	DISCORDANT IMB-TO-MONO	1		SEPT9	DISCORDANT MONO-TO-IMB	4		STAG3L2	CONCORDANT	21		PHACTR1/TBC1D7/AL008729.1	DISCORDANT IMB-TO-MONO	1
MT-ND5	CONCORDANT	3		DPY19L1P1	CONCORDANT	8		TNFRSF14-AS1/TNFRSF14	CONCORDANT	2		MYO1C	DISCORDANT MONO-TO-IMB	1		USP36	DISCORDANT MONO-TO-IMB	1		TRIM5/TRIM22	DISCORDANT MONO-TO-IMB	1		SLC30A9	DISCORDANT IMB-TO-MONO	1		SLC38A1	CONCORDANT	17		SERPINH1	CONCORDANT	6		STAG3L2	DISCORDANT IMB-TO-MONO	1		PHC2/AL513327.1	CONCORDANT	2
MT-ND5	DISCORDANT MONO-TO-IMB	1		DPY19L1P1	DISCORDANT IMB-TO-MONO	1		TNFRSF14-AS1/TNFRSF14	DISCORDANT MONO-TO-IMB	1		MYO9B	CONCORDANT	17		USP38	CONCORDANT	2		TRIM56	CONCORDANT	24		SLC35C1	CONCORDANT	3		SLC38A1	DISCORDANT IMB-TO-MONO	1		SERPINH1	DISCORDANT MONO-TO-IMB	1		STAG3L2	DISCORDANT MONO-TO-IMB	2		PHC2/AL513327.1	DISCORDANT IMB-TO-MONO	1
MT-TD	DISCORDANT IMB-TO-MONO	1		DPY19L1P1/ZNRF2P1	CONCORDANT	6		TNFSF14	CONCORDANT	4		MYO9B	DISCORDANT MONO-TO-IMB	1		USP38	DISCORDANT MONO-TO-IMB	1		TRIM56	DISCORDANT IMB-TO-MONO	1		SLC35C1	DISCORDANT MONO-TO-IMB	2		SLC4A7	CONCORDANT	1		SFT2D1	CONCORDANT	12		STAT1	CONCORDANT	17		PHF11	CONCORDANT	8
MTCH1	CONCORDANT	10		DPY19L1P1/ZNRF2P1	DISCORDANT IMB-TO-MONO	1		TNFSF14	DISCORDANT IMB-TO-MONO	1		MYO9B/AC020913.1	DISCORDANT IMB-TO-MONO	1		VAMP1/TAPBPL	CONCORDANT	11		TRIM6/AC104389.4/TRIM6-TRIM34	CONCORDANT	2		SLC35F5	CONCORDANT	23		SLC4A7	DISCORDANT MONO-TO-IMB	1		SFT2D1	DISCORDANT IMB-TO-MONO	1		STAT1	DISCORDANT IMB-TO-MONO	1		PHF11	DISCORDANT IMB-TO-MONO	2
MTCH1	DISCORDANT MONO-TO-IMB	1		DPY19L1P1/ZNRF2P1	DISCORDANT MONO-TO-IMB	1		TNFSF9	DISCORDANT IMB-TO-MONO	1		MYOT/AC106791.1	CONCORDANT	1		VAMP1/TAPBPL	DISCORDANT MONO-TO-IMB	1		TRIM6/AC104389.4/TRIM6-TRIM34	DISCORDANT IMB-TO-MONO	1		SLC35F5	DISCORDANT MONO-TO-IMB	1		SLC5A3/MRPS6/AP000317.2	CONCORDANT	6		SFT2D1	DISCORDANT MONO-TO-IMB	1		STAT3	CONCORDANT	5		PHF11	DISCORDANT MONO-TO-IMB	1
MTCL1	CONCORDANT	20		DPYSL2	CONCORDANT	5		TNRC18	CONCORDANT	3		MYOT/AC106791.1	DISCORDANT IMB-TO-MONO	1		VDAC1	DISCORDANT IMB-TO-MONO	1		TRIM69	CONCORDANT	21		SLC37A2	CONCORDANT	13		SLC5A3/MRPS6/AP000317.2	DISCORDANT MONO-TO-IMB	1		SFXN4	CONCORDANT	2		STAT3	DISCORDANT IMB-TO-MONO	1		PHF19	CONCORDANT	4
MTCL1	DISCORDANT MONO-TO-IMB	1		DPYSL2	DISCORDANT MONO-TO-IMB	1		TNRC18	DISCORDANT MONO-TO-IMB	1		N4BP2	CONCORDANT	6		VEGFA	CONCORDANT	10		TRIM69	DISCORDANT IMB-TO-MONO	1		SLC37A2	DISCORDANT MONO-TO-IMB	2		SLC9A3/SLC9A3-AS1	CONCORDANT	15		SFXN4	DISCORDANT IMB-TO-MONO	1		STIM1	CONCORDANT	5		PHF19	DISCORDANT MONO-TO-IMB	1
MTHFR/C1orf167	CONCORDANT	5		DPYSL4	CONCORDANT	2		TOLLIP	CONCORDANT	4		N4BP2	DISCORDANT IMB-TO-MONO	1		VEGFA	DISCORDANT IMB-TO-MONO	1		TRIM69	DISCORDANT MONO-TO-IMB	2		SLC38A1	CONCORDANT	12		SLC9A3/SLC9A3-AS1	DISCORDANT MONO-TO-IMB	1		SGMS1/AC069547.1	CONCORDANT	2		STIM1	DISCORDANT MONO-TO-IMB	1		PIEZO1	CONCORDANT	12
MTHFR/C1orf167	DISCORDANT MONO-TO-IMB	1		DPYSL4	DISCORDANT IMB-TO-MONO	1		TOLLIP	DISCORDANT MONO-TO-IMB	1		NAA30	CONCORDANT	2		VKORC1L1	CONCORDANT	6		TRIO	DISCORDANT MONO-TO-IMB	1		SLC38A1	DISCORDANT IMB-TO-MONO	1		SLCO4A1/AL357033.4	CONCORDANT	3		SGMS1/AC069547.1	DISCORDANT IMB-TO-MONO	1		STK16	CONCORDANT	1		PIEZO1	DISCORDANT MONO-TO-IMB	1
MTIF2	CONCORDANT	2		DR1	CONCORDANT	12		TOR1AIP1	CONCORDANT	5		NAA30	DISCORDANT IMB-TO-MONO	1		VKORC1L1	DISCORDANT IMB-TO-MONO	1		TRIP10	CONCORDANT	3		SLC38A1	DISCORDANT MONO-TO-IMB	1		SLCO4A1/AL357033.4	DISCORDANT IMB-TO-MONO	1		SGPP2	CONCORDANT	16		STK16	DISCORDANT MONO-TO-IMB	1		PIEZO1/AC138028.2	CONCORDANT	2
MTIF2	DISCORDANT IMB-TO-MONO	1		DR1	DISCORDANT MONO-TO-IMB	2		TOR1AIP1	DISCORDANT IMB-TO-MONO	1		NAA60/AC004224.2	CONCORDANT	6		VPS35	CONCORDANT	5		TRIP10	DISCORDANT IMB-TO-MONO	1		SLC38A7	CONCORDANT	3		SLU7	CONCORDANT	3		SGPP2	DISCORDANT MONO-TO-IMB	1		STOML2	DISCORDANT IMB-TO-MONO	1		PIEZO1/AC138028.2	DISCORDANT IMB-TO-MONO	1
MTO1	DISCORDANT IMB-TO-MONO	1		DRAXIN	CONCORDANT	26		TOX4	CONCORDANT	1		NAA60/AC004224.2	DISCORDANT MONO-TO-IMB	1		VPS35	DISCORDANT IMB-TO-MONO	1		TRNT1/CRBN	CONCORDANT	3		SLC38A7	DISCORDANT IMB-TO-MONO	1		SLU7	DISCORDANT MONO-TO-IMB	1		SH3BP2	CONCORDANT	20		SUCLG2	CONCORDANT	3		PIGX	CONCORDANT	4
MTOR	CONCORDANT	2		DRAXIN	DISCORDANT IMB-TO-MONO	5		TOX4	DISCORDANT IMB-TO-MONO	1		NADK	CONCORDANT	9		VPS41	CONCORDANT	21		TRNT1/CRBN	DISCORDANT IMB-TO-MONO	1		SLC7A1	CONCORDANT	10		SMAD3	CONCORDANT	8		SH3BP2	DISCORDANT IMB-TO-MONO	2		SUCLG2	DISCORDANT MONO-TO-IMB	1		PIGX	DISCORDANT MONO-TO-IMB	1
MTOR	DISCORDANT MONO-TO-IMB	1		DSCC1	CONCORDANT	2		TP73-AS1	CONCORDANT	4		NADK	DISCORDANT MONO-TO-IMB	1		VPS41	DISCORDANT IMB-TO-MONO	2		TTC7A/STPG4/AC073283.3	CONCORDANT	3		SLC7A1	DISCORDANT IMB-TO-MONO	1		SMAD3	DISCORDANT IMB-TO-MONO	1		SH3BP2	DISCORDANT MONO-TO-IMB	1		SUGP2	CONCORDANT	3		PIH1D1	CONCORDANT	4
MTSS1L/AC020763.4	CONCORDANT	4		DSCC1	DISCORDANT MONO-TO-IMB	2		TP73-AS1	DISCORDANT MONO-TO-IMB	1		NAPEPLD	CONCORDANT	7		VPS4A/COG8	CONCORDANT	3		TTC7A/STPG4/AC073283.3	DISCORDANT MONO-TO-IMB	1		SLC9A3/SLC9A3-AS1	CONCORDANT	28		SMARCA5	CONCORDANT	1		SHOX2	CONCORDANT	6		SUGP2	DISCORDANT MONO-TO-IMB	1		PIH1D1	DISCORDANT IMB-TO-MONO	1
MTSS1L/AC020763.4	DISCORDANT IMB-TO-MONO	1		DSTYK	CONCORDANT	2		TPM3P9/AC022137.3	CONCORDANT	10		NAPEPLD	DISCORDANT IMB-TO-MONO	1		VPS4A/COG8	DISCORDANT IMB-TO-MONO	1		TTI2	CONCORDANT	1		SLC9A3/SLC9A3-AS1	DISCORDANT IMB-TO-MONO	1		SMARCA5	DISCORDANT IMB-TO-MONO	1		SHOX2	DISCORDANT MONO-TO-IMB	1		SUMF2	CONCORDANT	3		PIH1D1	DISCORDANT MONO-TO-IMB	1
MUC20-OT1	CONCORDANT	21		DSTYK	DISCORDANT IMB-TO-MONO	1		TPM3P9/AC022137.3	DISCORDANT MONO-TO-IMB	2		NASP	CONCORDANT	13		VPS53	CONCORDANT	7		TTI2	DISCORDANT IMB-TO-MONO	1		SMG5	CONCORDANT	2		SMARCA5	DISCORDANT MONO-TO-IMB	1		SIL1/MATR3/SNHG4	CONCORDANT	9		SUMF2	DISCORDANT MONO-TO-IMB	1		PIK3R2/AC007192.1	CONCORDANT	1
MUC20-OT1	DISCORDANT MONO-TO-IMB	1		DTWD2	CONCORDANT	16		TPTE2P6/PARP4	CONCORDANT	11		NASP	DISCORDANT IMB-TO-MONO	1		VPS53	DISCORDANT IMB-TO-MONO	1		TTLL12	CONCORDANT	4		SMG5	DISCORDANT MONO-TO-IMB	1		SMARCAD1	CONCORDANT	4		SIL1/MATR3/SNHG4	DISCORDANT MONO-TO-IMB	1		SUN1	CONCORDANT	5		PIK3R2/AC007192.1	DISCORDANT MONO-TO-IMB	1
MXRA5	CONCORDANT	11		DTWD2	DISCORDANT MONO-TO-IMB	1		TPTE2P6/PARP4	DISCORDANT IMB-TO-MONO	2		NASP	DISCORDANT MONO-TO-IMB	2		WASHC2C	DISCORDANT IMB-TO-MONO	2		TTLL12	DISCORDANT IMB-TO-MONO	1		SMIM14/UGDH-AS1	CONCORDANT	22		SMARCAD1	DISCORDANT IMB-TO-MONO	1		SLAMF1	CONCORDANT	36		SUN1	DISCORDANT MONO-TO-IMB	1		PIKFYVE	CONCORDANT	17
MXRA5	DISCORDANT MONO-TO-IMB	1		DTX2	CONCORDANT	4		TRAPPC12	CONCORDANT	4		NAXD	CONCORDANT	13		WBP1L	CONCORDANT	8		TTLL3/ARPC4-TTLL3	CONCORDANT	8		SMIM14/UGDH-AS1	DISCORDANT IMB-TO-MONO	1		SMG1/AC138811.1	CONCORDANT	1		SLAMF1	DISCORDANT MONO-TO-IMB	1		SWAP70	CONCORDANT	9		PIKFYVE	DISCORDANT MONO-TO-IMB	1
MXRA7	CONCORDANT	7		DTX2	DISCORDANT IMB-TO-MONO	2		TRAPPC12	DISCORDANT IMB-TO-MONO	1		NAXD	DISCORDANT MONO-TO-IMB	1		WBP1L	DISCORDANT IMB-TO-MONO	1		TTLL3/ARPC4-TTLL3	DISCORDANT IMB-TO-MONO	1		SMIM20	DISCORDANT MONO-TO-IMB	1		SMG1/AC138811.1	DISCORDANT MONO-TO-IMB	1		SLC20A2	CONCORDANT	13		SWAP70	DISCORDANT MONO-TO-IMB	1		PILRA	DISCORDANT MONO-TO-IMB	1
MXRA7	DISCORDANT IMB-TO-MONO	1		DTX2P1/DTX2P1-UPK3BP1-PMS2P11	CONCORDANT	7		TRIM25	CONCORDANT	3		NCAPG	CONCORDANT	4		WDR91	CONCORDANT	29		TUBB4A/AC010503.1	DISCORDANT MONO-TO-IMB	1		SNAPC3	CONCORDANT	2		SMG7/NCF2	CONCORDANT	1		SLC20A2	DISCORDANT MONO-TO-IMB	1		SYNC/RBBP4	CONCORDANT	12		PIM2	CONCORDANT	1
MXRA8	CONCORDANT	3		DTX2P1/DTX2P1-UPK3BP1-PMS2P11	DISCORDANT IMB-TO-MONO	2		TRIM25	DISCORDANT IMB-TO-MONO	1		NCAPG	DISCORDANT MONO-TO-IMB	1		WDR91	DISCORDANT IMB-TO-MONO	1		U2AF2	CONCORDANT	2		SNAPC3	DISCORDANT IMB-TO-MONO	1		SMG7/NCF2	DISCORDANT MONO-TO-IMB	1		SLC23A2	CONCORDANT	16		SYNC/RBBP4	DISCORDANT MONO-TO-IMB	1		PIM2	DISCORDANT IMB-TO-MONO	1
MXRA8	DISCORDANT IMB-TO-MONO	1		DUSP3	CONCORDANT	7		TTF1	CONCORDANT	3		NCOR2	CONCORDANT	7		WLS/GNG12-AS1	CONCORDANT	4		U2AF2	DISCORDANT MONO-TO-IMB	1		SNAPC3	DISCORDANT MONO-TO-IMB	1		SMIM12	DISCORDANT IMB-TO-MONO	2		SLC23A2	DISCORDANT IMB-TO-MONO	1		SYNPO	CONCORDANT	5		PINK1-AS/PINK1	CONCORDANT	17
MXRA8	DISCORDANT MONO-TO-IMB	1		DUSP3	DISCORDANT IMB-TO-MONO	1		TTF1	DISCORDANT IMB-TO-MONO	1		NCOR2	DISCORDANT IMB-TO-MONO	1		WLS/GNG12-AS1	DISCORDANT MONO-TO-IMB	1		UBAP2L	CONCORDANT	1		SND1	CONCORDANT	1		SMIM14/UGDH-AS1	CONCORDANT	22		SLC25A1P5/AC006504.5/AC006504.7	CONCORDANT	1		SYNPO	DISCORDANT MONO-TO-IMB	2		PINK1-AS/PINK1	DISCORDANT MONO-TO-IMB	1
MYADM	DISCORDANT MONO-TO-IMB	1		DUSP6/AC024909.2	DISCORDANT IMB-TO-MONO	1		TTLL4	CONCORDANT	4		NDUFA10	CONCORDANT	9		XRCC1/L34079.1/L34079.3	DISCORDANT MONO-TO-IMB	1		UBAP2L	DISCORDANT IMB-TO-MONO	1		SND1	DISCORDANT MONO-TO-IMB	1		SMIM14/UGDH-AS1	DISCORDANT MONO-TO-IMB	1		SLC25A1P5/AC006504.5/AC006504.7	DISCORDANT MONO-TO-IMB	1		TADA2A	CONCORDANT	12		PKHD1L1	CONCORDANT	20
MYBBP1A	CONCORDANT	3		DUSP7	CONCORDANT	2		TTLL4	DISCORDANT MONO-TO-IMB	1		NDUFA10	DISCORDANT IMB-TO-MONO	1		YTHDC1	CONCORDANT	1		UBC	CONCORDANT	2		SNX1	CONCORDANT	5		SNAPC5	DISCORDANT IMB-TO-MONO	1		SLC29A2	CONCORDANT	3		TADA2A	DISCORDANT IMB-TO-MONO	1		PKHD1L1	DISCORDANT IMB-TO-MONO	1
MYBBP1A	DISCORDANT IMB-TO-MONO	1		DUSP7	DISCORDANT MONO-TO-IMB	2		TVP23B	CONCORDANT	4		NDUFAF6	CONCORDANT	7		YTHDC1	DISCORDANT MONO-TO-IMB	1		UBC	DISCORDANT IMB-TO-MONO	1		SNX1	DISCORDANT MONO-TO-IMB	1		SNW1/SLIRP	CONCORDANT	1		SLC29A2	DISCORDANT MONO-TO-IMB	1		TAOK1	CONCORDANT	2		PKN2	CONCORDANT	3
MYBL2	CONCORDANT	3		DZANK1	CONCORDANT	5		TVP23B	DISCORDANT IMB-TO-MONO	1		NDUFAF6	DISCORDANT IMB-TO-MONO	1		YTHDC2	CONCORDANT	2		UBE2G2	CONCORDANT	14		SNX15/ARL2-SNX15	CONCORDANT	3		SNW1/SLIRP	DISCORDANT MONO-TO-IMB	1		SLC2A4RG	CONCORDANT	2		TAOK1	DISCORDANT MONO-TO-IMB	1		PKN2	DISCORDANT IMB-TO-MONO	1
MYBL2	DISCORDANT IMB-TO-MONO	1		DZANK1	DISCORDANT MONO-TO-IMB	1		TXLNG/RBBP7	CONCORDANT	4		NDUFB7	CONCORDANT	9		YTHDC2	DISCORDANT IMB-TO-MONO	1		UBE2G2	DISCORDANT IMB-TO-MONO	1		SNX15/ARL2-SNX15	DISCORDANT MONO-TO-IMB	1		SNX30	CONCORDANT	5		SLC2A4RG	DISCORDANT MONO-TO-IMB	1		TBC1D10B	CONCORDANT	1		PLCG2	CONCORDANT	42
MYLK	CONCORDANT	7		DZIP1L	CONCORDANT	1		TXLNG/RBBP7	DISCORDANT IMB-TO-MONO	1		NDUFB7	DISCORDANT IMB-TO-MONO	1		ZBTB43	DISCORDANT IMB-TO-MONO	1		UBR1	CONCORDANT	1		SNX22	CONCORDANT	15		SNX30	DISCORDANT IMB-TO-MONO	1		SLC35F5	CONCORDANT	27		TBC1D10B	DISCORDANT MONO-TO-IMB	1		PLCG2	DISCORDANT IMB-TO-MONO	2
MYLK	DISCORDANT MONO-TO-IMB	2		DZIP1L	DISCORDANT IMB-TO-MONO	1		TXLNG/RBBP7	DISCORDANT MONO-TO-IMB	1		NDUFV3	CONCORDANT	21		ZC3H11A/ZBED6	CONCORDANT	5		UBR1	DISCORDANT MONO-TO-IMB	1		SNX22	DISCORDANT MONO-TO-IMB	1		SNX8	CONCORDANT	5		SLC35F5	DISCORDANT IMB-TO-MONO	1		TCERG1	DISCORDANT MONO-TO-IMB	1		PLCG2	DISCORDANT MONO-TO-IMB	1
MYO10	CONCORDANT	9		DZIP1L	DISCORDANT MONO-TO-IMB	1		UBE2G2	CONCORDANT	19		NDUFV3	DISCORDANT IMB-TO-MONO	1		ZC3H11A/ZBED6	DISCORDANT IMB-TO-MONO	1		UBXN7	CONCORDANT	19		SNX29/AC010333.2	CONCORDANT	17		SNX8	DISCORDANT MONO-TO-IMB	1		SLC38A1	CONCORDANT	10		TCL1B/AL133467.3	CONCORDANT	1		PLEK	CONCORDANT	16
MYO10	DISCORDANT MONO-TO-IMB	1		DZIP1L/KRT8P36	CONCORDANT	3		UBE2G2	DISCORDANT MONO-TO-IMB	1		NECAP2	CONCORDANT	1		ZC3H18	DISCORDANT IMB-TO-MONO	1		UBXN7	DISCORDANT IMB-TO-MONO	2		SNX29/AC010333.2	DISCORDANT IMB-TO-MONO	2		SON	CONCORDANT	2		SLC38A1	DISCORDANT MONO-TO-IMB	1		TCL1B/AL133467.3	DISCORDANT MONO-TO-IMB	1		PLEK	DISCORDANT IMB-TO-MONO	1
MYO1B	CONCORDANT	5		DZIP1L/KRT8P36	DISCORDANT IMB-TO-MONO	1		UBE2H	DISCORDANT MONO-TO-IMB	1		NECAP2	DISCORDANT IMB-TO-MONO	1		ZDHHC17	CONCORDANT	6		UGDH	CONCORDANT	6		SNX8	CONCORDANT	4		SON	DISCORDANT IMB-TO-MONO	1		SLC4A7	CONCORDANT	5		TCTA	CONCORDANT	2		PLEK	DISCORDANT MONO-TO-IMB	2
MYO1B	DISCORDANT MONO-TO-IMB	1		DZIP3	CONCORDANT	4		UGGT1	CONCORDANT	20		NEDD1	CONCORDANT	1		ZDHHC17	DISCORDANT MONO-TO-IMB	1		UGDH	DISCORDANT IMB-TO-MONO	1		SNX8	DISCORDANT IMB-TO-MONO	1		SOX6/C11orf58	CONCORDANT	1		SLC4A7	DISCORDANT IMB-TO-MONO	1		TCTA	DISCORDANT IMB-TO-MONO	1		PLEKHG2	CONCORDANT	9
MYO1C	CONCORDANT	3		DZIP3	DISCORDANT IMB-TO-MONO	2		UGGT1	DISCORDANT MONO-TO-IMB	1		NEDD1	DISCORDANT MONO-TO-IMB	1		ZFAND5	CONCORDANT	8		UGDH	DISCORDANT MONO-TO-IMB	1		SP110/AC009950.1	CONCORDANT	10		SOX6/C11orf58	DISCORDANT IMB-TO-MONO	1		SLC7A1	CONCORDANT	11		TCTN3	DISCORDANT MONO-TO-IMB	1		PLEKHG2	DISCORDANT MONO-TO-IMB	1
MYO1C	DISCORDANT MONO-TO-IMB	1		DZIP3	DISCORDANT MONO-TO-IMB	1		UGT2B17	DISCORDANT IMB-TO-MONO	1		NEDD9/AL139807.1	CONCORDANT	5		ZFAND5	DISCORDANT IMB-TO-MONO	1		UGGT1	CONCORDANT	21		SP110/AC009950.1	DISCORDANT IMB-TO-MONO	1		SP100	CONCORDANT	19		SLC7A1	DISCORDANT IMB-TO-MONO	1		TEP1	CONCORDANT	32		PLK4	CONCORDANT	1
NAA40	CONCORDANT	6		E2F2	CONCORDANT	3		UHRF1	CONCORDANT	4		NEDD9/AL139807.1	DISCORDANT IMB-TO-MONO	1		ZFP30	CONCORDANT	5		UGGT1	DISCORDANT IMB-TO-MONO	1		SP110/AC009950.1	DISCORDANT MONO-TO-IMB	2		SP100	DISCORDANT IMB-TO-MONO	1		SLC9A3/SLC9A3-AS1	CONCORDANT	23		TEP1	DISCORDANT MONO-TO-IMB	1		PLK4	DISCORDANT IMB-TO-MONO	1
NAA40	DISCORDANT IMB-TO-MONO	1		E2F2	DISCORDANT IMB-TO-MONO	2		UHRF1	DISCORDANT IMB-TO-MONO	1		NEK6	CONCORDANT	3		ZFP30	DISCORDANT MONO-TO-IMB	1		UHRF1	CONCORDANT	6		SP2/SP2-AS1	CONCORDANT	3		SP100/AC010149.1	CONCORDANT	9		SLC9A3/SLC9A3-AS1	DISCORDANT IMB-TO-MONO	2		TESK2	CONCORDANT	4		PMM2/AC022167.2/AC012173.1	CONCORDANT	1
NAA60/AC004224.2	CONCORDANT	7		E2F3	CONCORDANT	1		UHRF1BP1	CONCORDANT	7		NEK6	DISCORDANT IMB-TO-MONO	1		ZFYVE19	CONCORDANT	2		UHRF1	DISCORDANT IMB-TO-MONO	1		SP2/SP2-AS1	DISCORDANT MONO-TO-IMB	1		SP100/AC010149.1	DISCORDANT MONO-TO-IMB	1		SLC9A7	CONCORDANT	13		TESK2	DISCORDANT MONO-TO-IMB	1		PMM2/AC022167.2/AC012173.1	DISCORDANT MONO-TO-IMB	1
NAA60/AC004224.2	DISCORDANT IMB-TO-MONO	1		E2F3	DISCORDANT IMB-TO-MONO	1		UHRF1BP1	DISCORDANT MONO-TO-IMB	1		NEK9	CONCORDANT	7		ZFYVE19	DISCORDANT MONO-TO-IMB	1		UPRT	CONCORDANT	4		SPAG1	CONCORDANT	6		SP140/SP110	CONCORDANT	4		SLC9A7	DISCORDANT IMB-TO-MONO	5		TET1/COX20P1	DISCORDANT MONO-TO-IMB	1		PNISR/AL513550.1	DISCORDANT IMB-TO-MONO	1
NAIF1	CONCORDANT	1		E2F7	CONCORDANT	2		UNKL	CONCORDANT	2		NEK9	DISCORDANT MONO-TO-IMB	1		ZNF138	CONCORDANT	8		UPRT	DISCORDANT MONO-TO-IMB	1		SPAG1	DISCORDANT IMB-TO-MONO	1		SP140/SP110	DISCORDANT MONO-TO-IMB	1		SLCO5A1	CONCORDANT	9		THG1L	CONCORDANT	8		POLD3/AP001372.2	DISCORDANT IMB-TO-MONO	1
NAIF1	DISCORDANT MONO-TO-IMB	1		E2F7	DISCORDANT MONO-TO-IMB	1		UNKL	DISCORDANT IMB-TO-MONO	1		NFKB1	CONCORDANT	1		ZNF138	DISCORDANT IMB-TO-MONO	2		URB1	CONCORDANT	3		SPG21	CONCORDANT	1		SPATA20	CONCORDANT	1		SLCO5A1	DISCORDANT MONO-TO-IMB	1		THG1L	DISCORDANT IMB-TO-MONO	1		POLR1B	CONCORDANT	3
NAXE	CONCORDANT	5		EARS2	CONCORDANT	6		UPP1	CONCORDANT	16		NFKB1	DISCORDANT MONO-TO-IMB	1		ZNF160	CONCORDANT	15		URB1	DISCORDANT IMB-TO-MONO	1		SPG21	DISCORDANT IMB-TO-MONO	1		SPATA20	DISCORDANT MONO-TO-IMB	1		SMAD2	CONCORDANT	5		TIAM2/AL596202.1	DISCORDANT IMB-TO-MONO	1		POLR1B	DISCORDANT IMB-TO-MONO	1
NAXE	DISCORDANT IMB-TO-MONO	1		EARS2	DISCORDANT IMB-TO-MONO	1		UPP1	DISCORDANT IMB-TO-MONO	1		NFKB2	CONCORDANT	1		ZNF160	DISCORDANT IMB-TO-MONO	1		USP34	CONCORDANT	2		SPN/AC009086.2	CONCORDANT	68		SPATA24	CONCORDANT	2		SMAD2	DISCORDANT IMB-TO-MONO	1		TIMELESS	CONCORDANT	3		POLR3E	CONCORDANT	3
NBEAL1/RPL12P16	CONCORDANT	1		ECHDC3	DISCORDANT IMB-TO-MONO	2		USO1	CONCORDANT	2		NFKB2	DISCORDANT IMB-TO-MONO	1		ZNF230	CONCORDANT	1		USP34	DISCORDANT MONO-TO-IMB	1		SPN/AC009086.2	DISCORDANT IMB-TO-MONO	1		SPATA24	DISCORDANT MONO-TO-IMB	1		SMAP1/B3GAT2	CONCORDANT	1		TIMELESS	DISCORDANT IMB-TO-MONO	1		POLR3E	DISCORDANT IMB-TO-MONO	1
NBEAL1/RPL12P16	DISCORDANT MONO-TO-IMB	1		ECHDC3	DISCORDANT MONO-TO-IMB	3		USO1	DISCORDANT MONO-TO-IMB	1		NIN	CONCORDANT	10		ZNF230	DISCORDANT IMB-TO-MONO	1		USP45	CONCORDANT	7		SPPL2B	CONCORDANT	7		SPC24	CONCORDANT	13		SMAP1/B3GAT2	DISCORDANT MONO-TO-IMB	1		TIMM10B/AC084337.2	CONCORDANT	4		POM121	CONCORDANT	1
NBL1/MINOS1/MINOS1-NBL1	DISCORDANT MONO-TO-IMB	1		EDA2R	CONCORDANT	5		USP31	CONCORDANT	2		NIN	DISCORDANT MONO-TO-IMB	1		ZNF250	DISCORDANT MONO-TO-IMB	1		USP45	DISCORDANT MONO-TO-IMB	1		SPPL2B	DISCORDANT MONO-TO-IMB	1		SPC24	DISCORDANT IMB-TO-MONO	1		SMAP2	CONCORDANT	6		TIMM10B/AC084337.2	DISCORDANT IMB-TO-MONO	1		POM121	DISCORDANT IMB-TO-MONO	1
NBPF10	CONCORDANT	2		EDA2R	DISCORDANT IMB-TO-MONO	1		USP31	DISCORDANT IMB-TO-MONO	1		NISCH	CONCORDANT	7		ZNF397/ZSCAN30	CONCORDANT	21		VCL	CONCORDANT	3		SRP14	CONCORDANT	3		SQSTM1	CONCORDANT	16		SMAP2	DISCORDANT IMB-TO-MONO	1		TMC8	CONCORDANT	12		POP5	CONCORDANT	4
NBPF10	DISCORDANT MONO-TO-IMB	1		EDNRB	CONCORDANT	3		USP38	DISCORDANT IMB-TO-MONO	1		NISCH	DISCORDANT IMB-TO-MONO	1		ZNF397/ZSCAN30	DISCORDANT IMB-TO-MONO	1		VCL	DISCORDANT MONO-TO-IMB	1		SRP14	DISCORDANT IMB-TO-MONO	1		SQSTM1	DISCORDANT MONO-TO-IMB	1		SMARCA4	CONCORDANT	1		TMC8	DISCORDANT IMB-TO-MONO	1		POP5	DISCORDANT IMB-TO-MONO	1
NBPF12	CONCORDANT	2		EDNRB	DISCORDANT IMB-TO-MONO	1		VAV2	CONCORDANT	7		NISCH	DISCORDANT MONO-TO-IMB	1		ZNF417/AC010326.2	CONCORDANT	12		VPS28	CONCORDANT	3		SRP9	CONCORDANT	14		SRP14	CONCORDANT	3		SMARCA4	DISCORDANT MONO-TO-IMB	1		TMCC1	CONCORDANT	4		PPARGC1B	CONCORDANT	12
NBPF12	DISCORDANT MONO-TO-IMB	1		EEF1A2	CONCORDANT	3		VAV2	DISCORDANT IMB-TO-MONO	1		NMT1	CONCORDANT	8		ZNF417/AC010326.2	DISCORDANT MONO-TO-IMB	1		VPS28	DISCORDANT MONO-TO-IMB	1		SRP9	DISCORDANT MONO-TO-IMB	1		SRP14	DISCORDANT IMB-TO-MONO	1		SMYD2	DISCORDANT IMB-TO-MONO	1		TMCC1	DISCORDANT IMB-TO-MONO	1		PPARGC1B	DISCORDANT IMB-TO-MONO	1
NBPF15	CONCORDANT	4		EEF1A2	DISCORDANT IMB-TO-MONO	1		VHL	CONCORDANT	16		NMT1	DISCORDANT IMB-TO-MONO	1		ZNF45/AC006213.4	CONCORDANT	8		VPS8	CONCORDANT	2		SRSF10	CONCORDANT	9		SRP9	CONCORDANT	8		SNAPC1	DISCORDANT MONO-TO-IMB	1		TMEM131	CONCORDANT	4		PPIE	CONCORDANT	10
NBPF15	DISCORDANT MONO-TO-IMB	1		EEF1AKMT2/AC068896.1	CONCORDANT	1		VHL	DISCORDANT MONO-TO-IMB	1		NOC2L	CONCORDANT	13		ZNF45/AC006213.4	DISCORDANT MONO-TO-IMB	1		VPS8	DISCORDANT IMB-TO-MONO	1		SRSF10	DISCORDANT IMB-TO-MONO	1		SRP9	DISCORDANT MONO-TO-IMB	1		SNHG16	CONCORDANT	1		TMEM131	DISCORDANT IMB-TO-MONO	1		PPIE	DISCORDANT MONO-TO-IMB	1
NBPF25P	CONCORDANT	4		EEF1AKMT2/AC068896.1	DISCORDANT MONO-TO-IMB	1		VOPP1	CONCORDANT	24		NOC2L	DISCORDANT IMB-TO-MONO	1		ZNF506/AC011477.1/AC011477.4	CONCORDANT	22		WBP1L	CONCORDANT	1		SRSF4	CONCORDANT	2		SRRM2	CONCORDANT	8		SNHG16	DISCORDANT IMB-TO-MONO	1		TMEM154	CONCORDANT	26		PPIF	CONCORDANT	4
NBPF25P	DISCORDANT MONO-TO-IMB	1		EEF1D	CONCORDANT	22		VOPP1	DISCORDANT MONO-TO-IMB	1		NOL9	CONCORDANT	22		ZNF506/AC011477.1/AC011477.4	DISCORDANT IMB-TO-MONO	1		WBP1L	DISCORDANT IMB-TO-MONO	1		SRSF4	DISCORDANT IMB-TO-MONO	1		SRRM2	DISCORDANT IMB-TO-MONO	1		SNHG16/AC015802.6	CONCORDANT	9		TMEM154	DISCORDANT MONO-TO-IMB	1		PPIF	DISCORDANT MONO-TO-IMB	1
NCKAP1	CONCORDANT	1		EEF1D	DISCORDANT IMB-TO-MONO	5		VPS41	CONCORDANT	24		NOL9	DISCORDANT MONO-TO-IMB	1		ZNF573/AC016582.2	CONCORDANT	4		WDR18	CONCORDANT	3		SRSF4	DISCORDANT MONO-TO-IMB	1		SSR3	CONCORDANT	15		SNHG16/AC015802.6	DISCORDANT MONO-TO-IMB	1		TMEM19	CONCORDANT	11		PPT1	CONCORDANT	2
NCKAP1	DISCORDANT IMB-TO-MONO	1		EEF1D	DISCORDANT MONO-TO-IMB	6		VPS41	DISCORDANT MONO-TO-IMB	1		NOM1	CONCORDANT	30		ZNF573/AC016582.2	DISCORDANT IMB-TO-MONO	1		WDR18	DISCORDANT MONO-TO-IMB	1		SSR1/CAGE1/AL139095.2	DISCORDANT MONO-TO-IMB	1		SSR3	DISCORDANT MONO-TO-IMB	1		SNRPD3/GGT1	CONCORDANT	24		TMEM19	DISCORDANT IMB-TO-MONO	3		PPT1	DISCORDANT IMB-TO-MONO	1
NCOA3	DISCORDANT MONO-TO-IMB	1		EEF2K	CONCORDANT	2		VPS53/RPS4XP17	DISCORDANT MONO-TO-IMB	2		NOM1	DISCORDANT IMB-TO-MONO	4		ZNF587/ZNF814	CONCORDANT	30		WDR44	CONCORDANT	1		ST6GALNAC4	CONCORDANT	7		ST20/ST20-MTHFS	CONCORDANT	1		SNRPD3/GGT1	DISCORDANT MONO-TO-IMB	1		TMEM41B	CONCORDANT	3		PRDM2	CONCORDANT	10
NCOA6	DISCORDANT MONO-TO-IMB	1		EEF2K	DISCORDANT IMB-TO-MONO	1		WDR6/DALRD3	DISCORDANT MONO-TO-IMB	1		NOMO1	CONCORDANT	3		ZNF587/ZNF814	DISCORDANT MONO-TO-IMB	1		WDR44	DISCORDANT MONO-TO-BI	1		ST6GALNAC4	DISCORDANT MONO-TO-IMB	1		ST20/ST20-MTHFS	DISCORDANT IMB-TO-MONO	1		SNU13	CONCORDANT	1		TMEM41B	DISCORDANT MONO-TO-IMB	1		PRDM2	DISCORDANT IMB-TO-MONO	3
NCOR2	CONCORDANT	26		EEF2KMT	CONCORDANT	2		WDSUB1	DISCORDANT MONO-TO-IMB	1		NOMO1	DISCORDANT MONO-TO-IMB	1		ZNF649/ZNF649-AS1	DISCORDANT MONO-TO-IMB	1		WDR44	DISCORDANT MONO-TO-IMB	4		STIL	DISCORDANT IMB-TO-MONO	1		ST8SIA4	CONCORDANT	20		SNU13	DISCORDANT MONO-TO-IMB	1		TMEM43/AC090004.1	CONCORDANT	4		PRKCD	CONCORDANT	5
NCOR2	DISCORDANT IMB-TO-MONO	2		EEF2KMT	DISCORDANT IMB-TO-MONO	1		WHAMMP3	CONCORDANT	1		NOP53	CONCORDANT	4		ZNF714	DISCORDANT MONO-TO-IMB	1		WDR91	CONCORDANT	25		STIMATE/TMEM110-MUSTN1	CONCORDANT	11		ST8SIA4	DISCORDANT IMB-TO-MONO	1		SNX19	CONCORDANT	11		TMEM43/AC090004.1	DISCORDANT MONO-TO-IMB	1		PRKCD	DISCORDANT MONO-TO-IMB	1
NCS1	CONCORDANT	6		EEPD1	CONCORDANT	5		WHAMMP3	DISCORDANT MONO-TO-IMB	1		NOP53	DISCORDANT MONO-TO-IMB	1		ZNF738	CONCORDANT	5		WDR91	DISCORDANT MONO-TO-IMB	1		STIMATE/TMEM110-MUSTN1	DISCORDANT MONO-TO-IMB	1		ST8SIA4	DISCORDANT MONO-TO-IMB	1		SNX19	DISCORDANT IMB-TO-MONO	1		TMEM94	CONCORDANT	4		PRKD3	DISCORDANT IMB-TO-MONO	1
NCS1	DISCORDANT IMB-TO-MONO	1		EEPD1	DISCORDANT IMB-TO-MONO	1		XIAP	CONCORDANT	40		NOP9	CONCORDANT	3		ZNF738	DISCORDANT MONO-TO-IMB	1		WIPF1/AC010894.3	CONCORDANT	15		STK17B	CONCORDANT	8		STAG3L3	CONCORDANT	2		SNX22	CONCORDANT	14		TMEM94	DISCORDANT MONO-TO-IMB	1		PRKX	CONCORDANT	3
NDST1	CONCORDANT	6		EEPD1	DISCORDANT MONO-TO-IMB	1		XIAP	DISCORDANT IMB-TO-MONO	1		NOP9	DISCORDANT MONO-TO-IMB	1		ZNF761/AC022137.3	CONCORDANT	7		WIPF1/AC010894.3	DISCORDANT MONO-TO-IMB	1		STK17B	DISCORDANT MONO-TO-IMB	1		STAG3L3	DISCORDANT MONO-TO-IMB	1		SNX22	DISCORDANT MONO-TO-IMB	1		TNFRSF13C	CONCORDANT	3		PRKX	DISCORDANT IMB-TO-MONO	1
NDST1	DISCORDANT IMB-TO-MONO	1		EFCAB10	DISCORDANT MONO-TO-IMB	1		XRRA1	CONCORDANT	4		NPRL3	CONCORDANT	1		ZNF761/AC022137.3	DISCORDANT IMB-TO-MONO	1		WNK1	CONCORDANT	10		STK24	DISCORDANT IMB-TO-MONO	1		STAG3L4	CONCORDANT	1		SOGA3/AL096711.2	CONCORDANT	1		TNFRSF13C	DISCORDANT MONO-TO-IMB	1		PROSER3/AC002398.1	CONCORDANT	23
NDUFC2/NDUFC2-KCTD14	CONCORDANT	4		EFCAB10/YBX1P2	DISCORDANT IMB-TO-MONO	2		XRRA1	DISCORDANT MONO-TO-IMB	1		NPRL3	DISCORDANT MONO-TO-IMB	1		ZNF778/AC009113.2	CONCORDANT	1		WNK1	DISCORDANT IMB-TO-MONO	1		STK4	CONCORDANT	14		STAG3L4	DISCORDANT MONO-TO-IMB	1		SOGA3/AL096711.2	DISCORDANT MONO-TO-IMB	1		TNFSF10	CONCORDANT	5		PROSER3/AC002398.1	DISCORDANT IMB-TO-MONO	1
NDUFC2/NDUFC2-KCTD14	DISCORDANT MONO-TO-IMB	1		EFEMP2	CONCORDANT	2		YES1	CONCORDANT	3		NPRL3/MPG	CONCORDANT	2		ZNF778/AC009113.2	DISCORDANT MONO-TO-IMB	1		WNK1	DISCORDANT MONO-TO-IMB	1		STK4	DISCORDANT IMB-TO-MONO	1		STAT6	CONCORDANT	4		SOX6/C11orf58	CONCORDANT	1		TNFSF10	DISCORDANT MONO-TO-IMB	1		PRR11/AC099850.2/AC099850.3	CONCORDANT	20
NDUFS4	CONCORDANT	3		EFEMP2	DISCORDANT MONO-TO-IMB	1		YES1	DISCORDANT MONO-TO-IMB	1		NPRL3/MPG	DISCORDANT MONO-TO-IMB	1		ZNF83	CONCORDANT	43		XIAP	CONCORDANT	31		STK4	DISCORDANT MONO-TO-IMB	1		STAT6	DISCORDANT IMB-TO-MONO	1		SOX6/C11orf58	DISCORDANT MONO-TO-IMB	1		TNIP1	CONCORDANT	15		PRR11/AC099850.2/AC099850.3	DISCORDANT MONO-TO-IMB	1
NDUFS4	DISCORDANT MONO-TO-IMB	1		EFNB1	DISCORDANT IMB-TO-MONO	1		YTHDC2	CONCORDANT	15		NQO2	CONCORDANT	31		ZNF83	DISCORDANT MONO-TO-IMB	1		XIAP	DISCORDANT MONO-TO-IMB	7		STX16/STX16-NPEPL1	CONCORDANT	4		STAT6	DISCORDANT MONO-TO-IMB	1		SP110	CONCORDANT	1		TNIP1	DISCORDANT IMB-TO-MONO	1		PRRC2A	CONCORDANT	14
NDUFS8	CONCORDANT	1		EFNB3	CONCORDANT	2		YTHDC2	DISCORDANT MONO-TO-IMB	1		NQO2	DISCORDANT MONO-TO-IMB	1		ZNF880	CONCORDANT	5		XIST	DISCORDANT MONO-TO-IMB	1		STX16/STX16-NPEPL1	DISCORDANT MONO-TO-IMB	1		STK17B	CONCORDANT	11		SP110	DISCORDANT MONO-TO-IMB	1		TNRC18	CONCORDANT	5		PRRC2A	DISCORDANT MONO-TO-IMB	1
NDUFS8	DISCORDANT MONO-TO-IMB	1		EFNB3	DISCORDANT IMB-TO-MONO	1		ZBTB25	CONCORDANT	22		NRIP1/AF127577.1/AF127577.4	CONCORDANT	1		ZNF880	DISCORDANT IMB-TO-MONO	1		XIST/TSIX	CONCORDANT	1		STXBP4	DISCORDANT MONO-TO-IMB	1		STK17B	DISCORDANT MONO-TO-IMB	2		SP110/AC009950.1	CONCORDANT	11		TNRC18	DISCORDANT MONO-TO-IMB	1		PRRC2C	CONCORDANT	7
NEAT1/MIR612	DISCORDANT IMB-TO-MONO	1		EGLN3	CONCORDANT	5		ZBTB25	DISCORDANT MONO-TO-IMB	1		NRIP1/AF127577.1/AF127577.4	DISCORDANT IMB-TO-MONO	1		ZNF91	CONCORDANT	1		XIST/TSIX	DISCORDANT MONO-TO-IMB	1		SUCLG2	CONCORDANT	5		STRBP	CONCORDANT	1		SP110/AC009950.1	DISCORDANT IMB-TO-MONO	1		TOMM20	CONCORDANT	1		PRRC2C	DISCORDANT IMB-TO-MONO	1
NEDD9/AL139807.1	CONCORDANT	9		EGLN3	DISCORDANT IMB-TO-MONO	1		ZBTB7B	CONCORDANT	1		NSMAF	DISCORDANT IMB-TO-MONO	1		ZNF91	DISCORDANT MONO-TO-IMB	1		XRCC2	CONCORDANT	3		SUCLG2	DISCORDANT MONO-TO-IMB	1		STRBP	DISCORDANT IMB-TO-MONO	1		SP140/SP110	CONCORDANT	2		TOMM20	DISCORDANT IMB-TO-MONO	1		PRRC2C	DISCORDANT MONO-TO-IMB	2
NEDD9/AL139807.1	DISCORDANT MONO-TO-IMB	1		EHBP1L1	CONCORDANT	1		ZBTB7B	DISCORDANT MONO-TO-IMB	1		NT5DC4/CKAP2L	CONCORDANT	4		ZPR1	CONCORDANT	2		XRCC2	DISCORDANT MONO-TO-IMB	1		SUMF2	CONCORDANT	2		STT3A	CONCORDANT	14		SP140/SP110	DISCORDANT MONO-TO-IMB	1		TRAF5	CONCORDANT	4		PRXL2A	CONCORDANT	4
NEIL2	CONCORDANT	5		EHBP1L1	DISCORDANT IMB-TO-MONO	1		ZC3H11A/ZBED6	CONCORDANT	9		NT5DC4/CKAP2L	DISCORDANT IMB-TO-MONO	1		ZPR1	DISCORDANT MONO-TO-IMB	1		YTHDC2	CONCORDANT	4		SUMF2	DISCORDANT MONO-TO-IMB	1		STT3A	DISCORDANT MONO-TO-IMB	1		SPOPL	CONCORDANT	1		TRAF5	DISCORDANT MONO-TO-IMB	1		PRXL2A	DISCORDANT MONO-TO-IMB	1
NEIL2	DISCORDANT MONO-TO-IMB	1		EHD1	CONCORDANT	4		ZC3H11A/ZBED6	DISCORDANT MONO-TO-IMB	1		NUBP2/SPSB3	CONCORDANT	13						YTHDC2	DISCORDANT IMB-TO-MONO	1		SYN1/TIMP1/Z84466.1	CONCORDANT	1		SUPT16H	CONCORDANT	2		SPOPL	DISCORDANT IMB-TO-MONO	1		TRIM69	CONCORDANT	24		PSMA7	CONCORDANT	4
NELFB	CONCORDANT	1		EHD1	DISCORDANT IMB-TO-MONO	1		ZDBF2	CONCORDANT	1		NUBP2/SPSB3	DISCORDANT MONO-TO-IMB	1						ZC3H11A/ZBED6	CONCORDANT	4		SYN1/TIMP1/Z84466.1	DISCORDANT MONO-TO-IMB	1		SUPT16H	DISCORDANT IMB-TO-MONO	1		SPPL2B/AC005258.1	CONCORDANT	3		TRIM69	DISCORDANT IMB-TO-MONO	1		PSMA7	DISCORDANT IMB-TO-MONO	2
NELFB	DISCORDANT IMB-TO-MONO	1		EHD3	CONCORDANT	3		ZDBF2	DISCORDANT IMB-TO-MONO	1		NUCKS1	CONCORDANT	6						ZC3H11A/ZBED6	DISCORDANT IMB-TO-MONO	1		SYNC/RBBP4	CONCORDANT	16		SUSD3	CONCORDANT	3		SPPL2B/AC005258.1	DISCORDANT IMB-TO-MONO	1		TRNT1	DISCORDANT MONO-TO-IMB	1		PSMB1	CONCORDANT	2
NELFB	DISCORDANT MONO-TO-IMB	1		EHD3	DISCORDANT IMB-TO-MONO	1		ZNF101	CONCORDANT	14		NUCKS1	DISCORDANT IMB-TO-MONO	1						ZCCHC2	CONCORDANT	4		SYNC/RBBP4	DISCORDANT MONO-TO-IMB	1		SUSD3	DISCORDANT IMB-TO-MONO	1		SPTLC2	CONCORDANT	8		TRNT1/CRBN	CONCORDANT	3		PSMB1	DISCORDANT IMB-TO-MONO	2
NET1	CONCORDANT	3		EID2B/AC011500.3	DISCORDANT IMB-TO-MONO	1		ZNF101	DISCORDANT MONO-TO-IMB	1		NUDT8	DISCORDANT IMB-TO-MONO	1						ZCCHC2	DISCORDANT IMB-TO-MONO	1		SYNE2	CONCORDANT	8		TAOK1	CONCORDANT	5		SPTLC2	DISCORDANT IMB-TO-MONO	1		TRNT1/CRBN	DISCORDANT MONO-TO-IMB	1		PSMB3	DISCORDANT MONO-TO-IMB	1
NET1	DISCORDANT IMB-TO-MONO	1		EIF1AD	CONCORDANT	3		ZNF138	CONCORDANT	7		NUP205	CONCORDANT	4						ZDHHC14	CONCORDANT	9		SYNE2	DISCORDANT MONO-TO-IMB	1		TAOK1	DISCORDANT MONO-TO-IMB	1		SRCAP/AC106886.5	CONCORDANT	2		TSTA3	CONCORDANT	1		PSMB4	CONCORDANT	1
NEURL1B/AC027309.2	DISCORDANT IMB-TO-MONO	3		EIF1AD	DISCORDANT MONO-TO-IMB	1		ZNF138	DISCORDANT IMB-TO-MONO	2		NUP205	DISCORDANT MONO-TO-IMB	1						ZDHHC14	DISCORDANT IMB-TO-MONO	1		SYS1/SYS1-DBNDD2	CONCORDANT	7		TAOK2	CONCORDANT	2		SRCAP/AC106886.5	DISCORDANT MONO-TO-IMB	1		TSTA3	DISCORDANT MONO-TO-IMB	1		PSMB4	DISCORDANT IMB-TO-MONO	1
NEURL4/AC026954.2	CONCORDANT	2		EIF2AK4	CONCORDANT	9		ZNF155/AC006213.2	CONCORDANT	6		NUP210	CONCORDANT	13						ZFAND5	CONCORDANT	7		SYS1/SYS1-DBNDD2	DISCORDANT MONO-TO-IMB	1		TAOK2	DISCORDANT IMB-TO-MONO	1		SREK1IP1	CONCORDANT	8		TTC3P1	DISCORDANT MONO-TO-IMB	2		PSMB7	CONCORDANT	5
NEURL4/AC026954.2	DISCORDANT IMB-TO-MONO	1		EIF2AK4	DISCORDANT MONO-TO-IMB	1		ZNF155/AC006213.2	DISCORDANT MONO-TO-IMB	1		NUP210	DISCORDANT IMB-TO-MONO	1						ZFAND5	DISCORDANT IMB-TO-MONO	2		TACC3/TMEM129	CONCORDANT	4		TAP2/AL669918.1	CONCORDANT	26		SREK1IP1	DISCORDANT MONO-TO-IMB	1		TTC9C	CONCORDANT	17		PSMB7	DISCORDANT IMB-TO-MONO	1
NFATC2IP	CONCORDANT	3		EIF2B1	DISCORDANT IMB-TO-MONO	1		ZNF160	CONCORDANT	6		NUP210	DISCORDANT MONO-TO-IMB	2						ZFAND5	DISCORDANT MONO-TO-IMB	1		TACC3/TMEM129	DISCORDANT MONO-TO-IMB	1		TAP2/AL669918.1	DISCORDANT IMB-TO-MONO	1		SRGN	CONCORDANT	4		TTC9C	DISCORDANT IMB-TO-MONO	1		PSMD9/AC069503.2	DISCORDANT IMB-TO-MONO	1
NFATC2IP	DISCORDANT IMB-TO-MONO	1		EIF2S3	CONCORDANT	6		ZNF160	DISCORDANT MONO-TO-IMB	1		NUTM2D	DISCORDANT MONO-TO-IMB	1						ZFAS1	CONCORDANT	21		TAF1C	CONCORDANT	12		TCN2	CONCORDANT	1		SRGN	DISCORDANT IMB-TO-MONO	1		TTF1	CONCORDANT	2		PSME2	DISCORDANT MONO-TO-IMB	1
NFATC4	CONCORDANT	5		EIF2S3	DISCORDANT IMB-TO-MONO	2		ZNF224/AC021092.1	CONCORDANT	8		OAS3/AC004551.1	CONCORDANT	10						ZFAS1	DISCORDANT IMB-TO-MONO	1		TAF1C	DISCORDANT MONO-TO-IMB	1		TCN2	DISCORDANT IMB-TO-MONO	1		SRP9	CONCORDANT	16		TTF1	DISCORDANT MONO-TO-IMB	1		PSME2P2	CONCORDANT	2
NFATC4	DISCORDANT IMB-TO-MONO	1		EIF2S3	DISCORDANT MONO-TO-IMB	2		ZNF224/AC021092.1	DISCORDANT MONO-TO-IMB	1		OAS3/AC004551.1	DISCORDANT IMB-TO-MONO	2						ZNF117	CONCORDANT	9		TARS2	CONCORDANT	1		TCP11L1/PIGCP1	CONCORDANT	4		SRP9	DISCORDANT IMB-TO-MONO	1		TTI2	CONCORDANT	2		PSME2P2	DISCORDANT MONO-TO-IMB	1
NFE2L1	CONCORDANT	2		EIF3G	CONCORDANT	1		ZNF267	DISCORDANT IMB-TO-MONO	1		OCIAD1/OCIAD1-AS1	CONCORDANT	6						ZNF117	DISCORDANT IMB-TO-MONO	1		TARS2	DISCORDANT MONO-TO-IMB	1		TCP11L1/PIGCP1	DISCORDANT IMB-TO-MONO	1		SRPK1/LHFPL5	CONCORDANT	6		TTI2	DISCORDANT MONO-TO-IMB	1		PSMG4	CONCORDANT	11
[truncated: 3,161 more rows]

## Sheet: Dataset S4B
Heterokaryotypic twins																Homokaryotypic twins pair 1								Homokaryotypic twins pair 2								Homokaryotypic twins pair 3								Homokaryotypic twins pair 4								Homokaryotypic twins pair 5
[truncated: 15,831 more rows]
[truncated: 28 more columns]

[truncated: 2 more sheets: Dataset S4C, Dataset S4D]
