# Supplementary material for: Pervasive Inter-Individual Variation in Allele-Specific Expression in Monozygotic Twins
Source: Front Genet. 2019 Nov 26;10:1178. doi: 10.3389/fgene.2019.01178 (PMC6887657; doi:10.3389/fgene.2019.01178)
Supplement: Dataset S15 — Cross-reference of ASE sites from the ten monozygotic twin pairs with allele expression profiles from secondary data of the GTEx project in multiple tissues. [file Table_13.xlsx]

## Sheet: INDEX
Sheet Index
README
Header Descriptors
GTEx analysis for MZT1(Fib)
GTEx analysis for MZT1(iPSC)
GTEx analysis for MZT2
GTEx analysis for MZT3
GTEx analysis for MZT4
GTEx analysis for MZT5
GTEx analysis for MZT6
GTEx analysis for MZT7
GTEx analysis for MZT8
GTEx analysis for MZT9
GTEx analysis for MZT10
Genes subjected to A-to-I(G)

## Sheet: README
Pervasive Inter-individual Variation in Allele-Specific Expression in Monozygotic Twins Ronaldo da Silva Francisco Junior;1,#,&,* Cristina dos Santos Ferreira;2,# Juan Carlo Santos e Silva;2 Douglas Terra Machado;2 Yasmmin Martins Cortes;1 Victor Ramos;3,¥ Gustavo Simões Carnivali;4 Ana Beatriz Garcia;2 Enrique Medina-Acosta2,** 1 Laboratório Nacional de Computação Científica, Petrópolis, RJ, Bra…
Dataset S15. Cross-reference of ASE sites from the ten monozygotic twin pairs with allele expression profiles from secondary data of the GTEx project in multiple tissues.

## Sheet: Header Descriptors
Header	Description
gene_name	gene name ID from Ensembl 96
rs_id	single nucleotide polymorphism (SNP) rsID# (dbSNP database)
tissue	tissue from GTEx project collection
Chrom	reference chromosome (version GRCh38/hg38)
chromStart	start position in chromosome (version GRCh38/hg38)
chromEnd	end position in chromosome (version GRCh38/hg38)
minASE	minimum allele-specific expression (ASE) value
medianASE	median ASE value
maxASE	maximum ASE value
std	ASE standard deviation
donors	donor count (from secondary data GTEx collection)
coverage	RNA-Seq read number overlapping this position
q1ASE	1st interquartile value for ASE
q3ASE	3th interquartile value for ASE
score	score from 0-1000; derived from median ASE level
status	status of expressed SNP (strictly monoallelic, consistent with monoallelic, strictly biallelic and consistent with biallelic)

## Sheet: GTEx analysis for MZT1(Fib)
gene_name	rs_id	tissue	Chrom	chromStart	chromEnd	minASE	medianASE	maxASE	std	donors	coverage	q1ASE	q3ASE	score	status
ABHD17A	rs114306528	Adipose - Subcutaneous	chr19	1882285	1882286	0.03	0.07	0.11	0.0377	2	26.5	0.05	0.09	140	Consistent Biallelic
ABHD17A	rs114306528	Adipose - Visceral (Omentum)	chr19	1882285	1882286	0.05	0.11	0.13	0.0326	3	32	0.08	0.12	219	Consistent Biallelic
ABHD17A	rs114306528	Adrenal Gland	chr19	1882285	1882286	0	0.02	0.05	0.0227	2	23	0.01	0.03	39	Consistent Biallelic
ABHD17A	rs114306528	Artery - Aorta	chr19	1882285	1882286	0.03	0.08	0.13	0.0403	3	19	0.05	0.1	159	Consistent Biallelic
ABHD17A	rs114306528	Artery - Coronary	chr19	1882285	1882286	0.05	0.14	0.18	0.0539	3	25	0.1	0.16	280	Consistent Biallelic
ABHD17A	rs114306528	Artery - Tibial	chr19	1882285	1882286	0.03	0.12	0.21	0.0863	2	16	0.08	0.16	239	Consistent Biallelic
ABHD17A	rs114306528	Bladder	chr19	1882285	1882286	0.03	0.07	0.1	0.0333	2	12.5	0.05	0.08	140	Consistent Biallelic
ABHD17A	rs114306528	Brain - Anterior cingulate cortex (BA24)	chr19	1882285	1882286	0.06	0.06	0.06	0	1	9	0.06	0.06	119	Consistent Biallelic
ABHD17A	rs114306528	Brain - Cerebellar Hemisphere	chr19	1882285	1882286	0.23	0.23	0.23	0	1	11	0.23	0.23	460	Consistent Biallelic
ABHD17A	rs114306528	Brain - Cortex	chr19	1882285	1882286	0.01	0.01	0.01	0	1	59	0.01	0.01	19	Consistent Biallelic
ABHD17A	rs114306528	Brain - Frontal Cortex (BA9)	chr19	1882285	1882286	0.05	0.05	0.05	0	1	22	0.05	0.05	100	Consistent Biallelic
ABHD17A	rs114306528	Brain - Hypothalamus	chr19	1882285	1882286	0.21	0.21	0.21	0	1	14	0.21	0.21	419	Consistent Biallelic
ABHD17A	rs114306528	Brain - Putamen (basal ganglia)	chr19	1882285	1882286	0.08	0.08	0.08	0	1	12	0.08	0.08	159	Consistent Biallelic
ABHD17A	rs114306528	Brain - Spinal cord (cervical c-1)	chr19	1882285	1882286	0.17	0.17	0.17	0	1	9	0.17	0.17	340	Consistent Biallelic
ABHD17A	rs114306528	Brain - Substantia nigra	chr19	1882285	1882286	0.03	0.03	0.03	0	1	15	0.03	0.03	59	Consistent Biallelic
ABHD17A	rs114306528	Colon - Sigmoid	chr19	1882285	1882286	0.03	0.03	0.03	0	1	19	0.03	0.03	59	Consistent Biallelic
ABHD17A	rs114306528	Colon - Transverse	chr19	1882285	1882286	0.02	0.09	0.17	0.0725	2	22	0.06	0.13	180	Consistent Biallelic
ABHD17A	rs114306528	Cervix - Ectocervix	chr19	1882285	1882286	0.02	0.06	0.11	0.0301	4	24	0.05	0.08	119	Consistent Biallelic
ABHD17A	rs114306528	Esophagus - Mucosa	chr19	1882285	1882286	0.02	0.09	0.15	0.0576	4	21	0.04	0.14	180	Consistent Biallelic
ABHD17A	rs114306528	Esophagus - Muscularis	chr19	1882285	1882286	0.1	0.12	0.17	0.0277	4	22	0.1	0.14	239	Consistent Biallelic
ABHD17A	rs114306528	Fallopian Tube	chr19	1882285	1882286	0	0.04	0.24	0.0937	4	13	0.02	0.09	79	Consistent Biallelic
ABHD17A	rs114306528	Heart - Left Ventricle	chr19	1882285	1882286	0	0.13	0.5	0.212	3	9	0.06	0.31	259	Consistent Biallelic
ABHD17A	rs114306528	Kidney - Cortex	chr19	1882285	1882286	0.07	0.09	0.19	0.0502	4	22	0.07	0.14	180	Consistent Biallelic
ABHD17A	rs114306528	Lung	chr19	1882285	1882286	0.07	0.16	0.25	0.0893	2	11	0.12	0.21	319	Consistent Biallelic
ABHD17A	rs114306528	Minor Salivary Gland	chr19	1882285	1882286	0.01	0.02	0.07	0.0238	4	45.5	0.02	0.03	39	Consistent Biallelic
ABHD17A	rs114306528	Muscle - Skeletal	chr19	1882285	1882286	0.07	0.07	0.07	0	1	23	0.07	0.07	140	Consistent Biallelic
ABHD17A	rs114306528	Nerve - Tibial	chr19	1882285	1882286	0.1	0.17	0.25	0.075	2	9	0.14	0.21	340	Consistent Biallelic
ABHD17A	rs114306528	Ovary	chr19	1882285	1882286	0	0.04	0.08	0.0312	5	30	0.01	0.07	79	Consistent Biallelic
ABHD17A	rs114306528	Pancreas	chr19	1882285	1882286	0.08	0.08	0.08	0	1	12	0.08	0.08	159	Consistent Biallelic
ABHD17A	rs114306528	Pituitary	chr19	1882285	1882286	0.02	0.05	0.14	0.0447	4	14.5	0.03	0.09	100	Consistent Biallelic
ABHD17A	rs114306528	Prostate	chr19	1882285	1882286	0	0	0	0	1	14	0	0	0	Strictly Biallelic
ABHD17A	rs114306528	Skin - Sun Exposed (Lower leg)	chr19	1882285	1882286	0.06	0.11	0.17	0.0556	2	19.5	0.08	0.14	219	Consistent Biallelic
ABHD17A	rs114306528	Skin - Not Sun Exposed (Suprapubic)	chr19	1882285	1882286	0.07	0.1	0.13	0.0272	4	45	0.07	0.13	200	Consistent Biallelic
ABHD17A	rs114306528	Small Intestine - Terminal Ileum	chr19	1882285	1882286	0.01	0.03	0.1	0.0361	4	61.5	0.01	0.06	59	Consistent Biallelic
ABHD17A	rs114306528	Spleen	chr19	1882285	1882286	0.03	0.03	0.03	0	1	55	0.03	0.03	59	Consistent Biallelic
ABHD17A	rs114306528	Stomach	chr19	1882285	1882286	0.03	0.08	0.13	0.0514	2	49.5	0.06	0.11	159	Consistent Biallelic
ABHD17A	rs114306528	Testis	chr19	1882285	1882286	0	0.04	0.09	0.0344	4	18	0.01	0.06	79	Consistent Biallelic
ABHD17A	rs114306528	Thyroid	chr19	1882285	1882286	0.03	0.04	0.04	0.00256	2	14	0.03	0.04	79	Consistent Biallelic
ABHD17A	rs114306528	Uterus	chr19	1882285	1882286	0.03	0.06	0.2	0.07	4	28.5	0.03	0.11	119	Consistent Biallelic
ABHD17A	rs114306528	Vagina	chr19	1882285	1882286	0.02	0.02	0.02	0	1	29	0.02	0.02	39	Consistent Biallelic
ABHD17A	rs114306528	Whole Blood	chr19	1882285	1882286	0.08	0.08	0.08	0	1	12	0.08	0.08	159	Consistent Biallelic
ABHD17A	rs114306528	Cells - Transformed fibroblasts	chr19	1882285	1882286	0	0.05	0.21	0.0862	6	24.5	0.02	0.16	100	Consistent Biallelic
ABHD17A	rs114306528	Cells - EBV-transformed lymphocytes	chr19	1882285	1882286	0	0.05	0.08	0.0342	3	14	0.02	0.07	100	Consistent Biallelic
ABHD17A	rs1610107	Adipose - Subcutaneous	chr19	1883433	1883434	0	0.06	0.32	0.067	50	21	0.03	0.1	119	Consistent Biallelic
ABHD17A	rs1610107	Adipose - Visceral (Omentum)	chr19	1883433	1883434	0	0.07	0.5	0.0729	137	29	0.04	0.11	140	Consistent Biallelic
ABHD17A	rs1610107	Adrenal Gland	chr19	1883433	1883434	0	0.08	0.33	0.0744	86	18.5	0.03	0.14	159	Consistent Biallelic
ABHD17A	rs1610107	Artery - Aorta	chr19	1883433	1883434	0	0.09	0.3	0.0745	44	18	0.04	0.14	180	Consistent Biallelic
ABHD17A	rs1610107	Artery - Coronary	chr19	1883433	1883434	0	0.09	0.28	0.0614	91	19	0.05	0.14	180	Consistent Biallelic
ABHD17A	rs1610107	Artery - Tibial	chr19	1883433	1883434	0	0.08	0.5	0.0917	57	24	0.05	0.13	159	Consistent Biallelic
ABHD17A	rs1610107	Bladder	chr19	1883433	1883434	0	0.08	0.33	0.0751	108	15	0.04	0.14	159	Consistent Biallelic
ABHD17A	rs1610107	Brain - Amygdala	chr19	1883433	1883434	0	0.07	0.2	0.072	10	21.5	0.03	0.15	140	Consistent Biallelic
ABHD17A	rs1610107	Brain - Anterior cingulate cortex (BA24)	chr19	1883433	1883434	0	0.09	0.5	0.131	14	11.5	0.05	0.14	180	Consistent Biallelic
ABHD17A	rs1610107	Brain - Caudate (basal ganglia)	chr19	1883433	1883434	0	0.06	0.3	0.0948	14	15	0.03	0.08	119	Consistent Biallelic
ABHD17A	rs1610107	Brain - Cerebellar Hemisphere	chr19	1883433	1883434	0	0.13	0.32	0.0812	22	11	0.06	0.17	259	Consistent Biallelic
ABHD17A	rs1610107	Brain - Cerebellum	chr19	1883433	1883434	0.01	0.07	0.43	0.0793	36	42.5	0.04	0.13	140	Consistent Biallelic
ABHD17A	rs1610107	Brain - Cortex	chr19	1883433	1883434	0	0.08	0.5	0.0775	46	47.5	0.03	0.11	159	Consistent Biallelic
ABHD17A	rs1610107	Brain - Frontal Cortex (BA9)	chr19	1883433	1883434	0	0.08	0.5	0.107	37	14	0.03	0.13	159	Consistent Biallelic
ABHD17A	rs1610107	Brain - Hippocampus	chr19	1883433	1883434	0	0.07	0.38	0.102	27	13	0.03	0.14	140	Consistent Biallelic
ABHD17A	rs1610107	Brain - Hypothalamus	chr19	1883433	1883434	0	0.11	0.41	0.115	22	12.5	0.03	0.19	219	Consistent Biallelic
ABHD17A	rs1610107	Brain - Nucleus accumbens (basal ganglia)	chr19	1883433	1883434	0.04	0.12	0.25	0.0616	24	13	0.07	0.17	239	Consistent Biallelic
ABHD17A	rs1610107	Brain - Putamen (basal ganglia)	chr19	1883433	1883434	0	0.1	0.4	0.112	25	11	0.05	0.17	200	Consistent Biallelic
ABHD17A	rs1610107	Brain - Spinal cord (cervical c-1)	chr19	1883433	1883434	0	0.11	0.28	0.079	16	11	0.05	0.17	219	Consistent Biallelic
ABHD17A	rs1610107	Brain - Substantia nigra	chr19	1883433	1883434	0	0.07	0.28	0.0864	18	14.5	0.03	0.14	140	Consistent Biallelic
ABHD17A	rs1610107	Breast - Mammary Tissue	chr19	1883433	1883434	0	0.06	0.32	0.112	14	13.5	0.01	0.16	119	Consistent Biallelic
ABHD17A	rs1610107	Colon - Sigmoid	chr19	1883433	1883434	0	0.07	0.31	0.0714	88	30	0.03	0.14	140	Consistent Biallelic
ABHD17A	rs1610107	Colon - Transverse	chr19	1883433	1883434	0	0.08	0.28	0.056	55	18	0.05	0.1	159	Consistent Biallelic
ABHD17A	rs1610107	Cervix - Ectocervix	chr19	1883433	1883434	0	0.06	0.25	0.058	79	26	0.02	0.1	119	Consistent Biallelic
ABHD17A	rs1610107	Cervix - Endocervix	chr19	1883433	1883434	0.02	0.05	0.09	0.0292	4	26.5	0.03	0.07	100	Consistent Biallelic
ABHD17A	rs1610107	Esophagus - Gastroesophageal Junction	chr19	1883433	1883434	0.07	0.11	0.15	0.0393	2	20.5	0.09	0.13	219	Consistent Biallelic
ABHD17A	rs1610107	Esophagus - Mucosa	chr19	1883433	1883434	0	0.07	0.25	0.0607	54	23	0.04	0.11	140	Consistent Biallelic
ABHD17A	rs1610107	Esophagus - Muscularis	chr19	1883433	1883434	0	0.07	0.5	0.0724	116	22	0.04	0.12	140	Consistent Biallelic
ABHD17A	rs1610107	Fallopian Tube	chr19	1883433	1883434	0	0.08	0.5	0.0738	110	22.5	0.04	0.13	159	Consistent Biallelic
ABHD17A	rs1610107	Heart - Atrial Appendage	chr19	1883433	1883434	0.02	0.13	0.19	0.0635	4	35	0.08	0.16	259	Consistent Biallelic
ABHD17A	rs1610107	Heart - Left Ventricle	chr19	1883433	1883434	0	0.08	0.29	0.0794	65	14	0.05	0.17	159	Consistent Biallelic
ABHD17A	rs1610107	Kidney - Cortex	chr19	1883433	1883434	0	0.1	0.5	0.0941	78	13	0.05	0.16	200	Consistent Biallelic
ABHD17A	rs1610107	Liver	chr19	1883433	1883434	0	0.03	0.2	0.063	9	17	0	0.07	59	Consistent Biallelic
ABHD17A	rs1610107	Lung	chr19	1883433	1883434	0	0.12	0.38	0.0887	21	12	0.06	0.17	239	Consistent Biallelic
ABHD17A	rs1610107	Minor Salivary Gland	chr19	1883433	1883434	0	0.06	0.5	0.0704	135	36	0.03	0.12	119	Consistent Biallelic
ABHD17A	rs1610107	Muscle - Skeletal	chr19	1883433	1883434	0	0.07	0.22	0.0551	28	28.5	0.04	0.1	140	Consistent Biallelic
ABHD17A	rs1610107	Nerve - Tibial	chr19	1883433	1883434	0	0.14	0.38	0.101	53	9	0.08	0.2	280	Consistent Biallelic
ABHD17A	rs1610107	Ovary	chr19	1883433	1883434	0	0.07	0.5	0.0848	118	27	0.03	0.12	140	Consistent Biallelic
ABHD17A	rs1610107	Pancreas	chr19	1883433	1883434	0.02	0.09	0.39	0.0821	41	18	0.06	0.17	180	Consistent Biallelic
ABHD17A	rs1610107	Pituitary	chr19	1883433	1883434	0	0.09	0.5	0.101	71	17	0.04	0.17	180	Consistent Biallelic
ABHD17A	rs1610107	Prostate	chr19	1883433	1883434	0	0.1	0.5	0.112	39	13	0.04	0.17	200	Consistent Biallelic
ABHD17A	rs1610107	Skin - Sun Exposed (Lower leg)	chr19	1883433	1883434	0	0.07	0.5	0.109	40	20	0.04	0.15	140	Consistent Biallelic
ABHD17A	rs1610107	Skin - Not Sun Exposed (Suprapubic)	chr19	1883433	1883434	0	0.04	0.25	0.0455	142	65	0.02	0.06	79	Consistent Biallelic
ABHD17A	rs1610107	Small Intestine - Terminal Ileum	chr19	1883433	1883434	0	0.06	0.28	0.0544	88	55	0.03	0.09	119	Consistent Biallelic
ABHD17A	rs1610107	Spleen	chr19	1883433	1883434	0	0.08	0.32	0.0704	34	31	0.03	0.13	159	Consistent Biallelic
ABHD17A	rs1610107	Stomach	chr19	1883433	1883434	0	0.07	0.39	0.0747	41	34	0.03	0.11	140	Consistent Biallelic
ABHD17A	rs1610107	Testis	chr19	1883433	1883434	0	0.08	0.25	0.0589	73	20	0.04	0.11	159	Consistent Biallelic
ABHD17A	rs1610107	Thyroid	chr19	1883433	1883434	0	0.13	0.5	0.102	63	13	0.04	0.19	259	Consistent Biallelic
ABHD17A	rs1610107	Uterus	chr19	1883433	1883434	0	0.07	0.38	0.0782	128	21	0.03	0.13	140	Consistent Biallelic
ABHD17A	rs1610107	Vagina	chr19	1883433	1883434	0	0.06	0.5	0.0961	33	21	0.03	0.15	119	Consistent Biallelic
ABHD17A	rs1610107	Whole Blood	chr19	1883433	1883434	0	0.08	0.26	0.0648	41	20	0.05	0.14	159	Consistent Biallelic
ABHD17A	rs1610107	Cells - Transformed fibroblasts	chr19	1883433	1883434	0	0.06	0.33	0.0634	133	27	0.03	0.11	119	Consistent Biallelic
ABHD17A	rs1610107	Cells - EBV-transformed lymphocytes	chr19	1883433	1883434	0	0.07	0.41	0.0798	113	17	0.03	0.13	140	Consistent Biallelic
ABHD17A	rs1610108	Adipose - Subcutaneous	chr19	1883654	1883655	0	0.06	0.5	0.0964	39	20	0.03	0.12	119	Consistent Biallelic
ABHD17A	rs1610108	Adipose - Visceral (Omentum)	chr19	1883654	1883655	0	0.07	0.5	0.0987	117	22	0.03	0.15	140	Consistent Biallelic
ABHD17A	rs1610108	Adrenal Gland	chr19	1883654	1883655	0	0.09	0.5	0.094	64	18	0.05	0.14	180	Consistent Biallelic
ABHD17A	rs1610108	Artery - Aorta	chr19	1883654	1883655	0	0.09	0.5	0.117	37	16	0.04	0.17	180	Consistent Biallelic
ABHD17A	rs1610108	Artery - Coronary	chr19	1883654	1883655	0	0.09	0.5	0.111	82	16.5	0.03	0.14	180	Consistent Biallelic
ABHD17A	rs1610108	Artery - Tibial	chr19	1883654	1883655	0	0.09	0.5	0.12	47	20	0.04	0.17	180	Consistent Biallelic
ABHD17A	rs1610108	Bladder	chr19	1883654	1883655	0	0.12	0.5	0.122	85	12	0.06	0.19	239	Consistent Biallelic
ABHD17A	rs1610108	Brain - Amygdala	chr19	1883654	1883655	0	0.06	0.18	0.0606	6	19	0.05	0.11	119	Consistent Biallelic
ABHD17A	rs1610108	Brain - Anterior cingulate cortex (BA24)	chr19	1883654	1883655	0.03	0.12	0.17	0.0485	6	10.5	0.1	0.16	239	Consistent Biallelic
ABHD17A	rs1610108	Brain - Caudate (basal ganglia)	chr19	1883654	1883655	0	0.06	0.25	0.0933	13	12	0.04	0.21	119	Consistent Biallelic
ABHD17A	rs1610108	Brain - Cerebellar Hemisphere	chr19	1883654	1883655	0	0.09	0.17	0.0474	18	10	0.05	0.12	180	Consistent Biallelic
ABHD17A	rs1610108	Brain - Cerebellum	chr19	1883654	1883655	0	0.06	0.5	0.0943	32	41	0.03	0.11	119	Consistent Biallelic
ABHD17A	rs1610108	Brain - Cortex	chr19	1883654	1883655	0	0.07	0.21	0.0573	38	41	0.03	0.1	140	Consistent Biallelic
ABHD17A	rs1610108	Brain - Frontal Cortex (BA9)	chr19	1883654	1883655	0	0.09	0.25	0.0766	26	14.5	0.03	0.15	180	Consistent Biallelic
ABHD17A	rs1610108	Brain - Hippocampus	chr19	1883654	1883655	0	0.07	0.3	0.0917	20	10.5	0.03	0.14	140	Consistent Biallelic
ABHD17A	rs1610108	Brain - Hypothalamus	chr19	1883654	1883655	0	0.1	0.33	0.0916	17	10	0.02	0.14	200	Consistent Biallelic
ABHD17A	rs1610108	Brain - Nucleus accumbens (basal ganglia)	chr19	1883654	1883655	0	0.14	0.39	0.0996	21	10	0.06	0.2	280	Consistent Biallelic
ABHD17A	rs1610108	Brain - Putamen (basal ganglia)	chr19	1883654	1883655	0	0.13	0.5	0.127	19	11	0.07	0.24	259	Consistent Biallelic
ABHD17A	rs1610108	Brain - Spinal cord (cervical c-1)	chr19	1883654	1883655	0	0.13	0.5	0.111	14	9.5	0.12	0.17	259	Consistent Biallelic
ABHD17A	rs1610108	Brain - Substantia nigra	chr19	1883654	1883655	0	0.1	0.31	0.0869	14	14.5	0.06	0.16	200	Consistent Biallelic
ABHD17A	rs1610108	Breast - Mammary Tissue	chr19	1883654	1883655	0	0.07	0.25	0.0651	13	12	0.02	0.08	140	Consistent Biallelic
ABHD17A	rs1610108	Colon - Sigmoid	chr19	1883654	1883655	0	0.07	0.5	0.08	72	24	0.04	0.12	140	Consistent Biallelic
ABHD17A	rs1610108	Colon - Transverse	chr19	1883654	1883655	0	0.08	0.5	0.1	39	18	0.03	0.12	159	Consistent Biallelic
ABHD17A	rs1610108	Cervix - Ectocervix	chr19	1883654	1883655	0	0.06	0.5	0.0748	70	21	0.04	0.11	119	Consistent Biallelic
ABHD17A	rs1610108	Cervix - Endocervix	chr19	1883654	1883655	0	0.15	0.3	0.15	2	12.5	0.07	0.22	300	Consistent Biallelic
ABHD17A	rs1610108	Esophagus - Gastroesophageal Junction	chr19	1883654	1883655	0.05	0.13	0.14	0.0383	3	16	0.09	0.13	259	Consistent Biallelic
ABHD17A	rs1610108	Esophagus - Mucosa	chr19	1883654	1883655	0	0.07	0.5	0.0865	50	18	0.03	0.13	140	Consistent Biallelic
ABHD17A	rs1610108	Esophagus - Muscularis	chr19	1883654	1883655	0	0.07	0.5	0.094	101	18	0.05	0.13	140	Consistent Biallelic
ABHD17A	rs1610108	Fallopian Tube	chr19	1883654	1883655	0	0.07	0.5	0.0921	97	17	0.04	0.15	140	Consistent Biallelic
ABHD17A	rs1610108	Heart - Atrial Appendage	chr19	1883654	1883655	0	0.14	0.47	0.159	5	30	0.09	0.14	280	Consistent Biallelic
ABHD17A	rs1610108	Heart - Left Ventricle	chr19	1883654	1883655	0	0.09	0.5	0.0964	49	14	0.05	0.14	180	Consistent Biallelic
ABHD17A	rs1610108	Kidney - Cortex	chr19	1883654	1883655	0	0.1	0.5	0.112	55	12	0.05	0.15	200	Consistent Biallelic
ABHD17A	rs1610108	Liver	chr19	1883654	1883655	0	0.06	0.2	0.0773	6	17	0.01	0.15	119	Consistent Biallelic
ABHD17A	rs1610108	Lung	chr19	1883654	1883655	0	0.09	0.38	0.125	14	11	0.04	0.23	180	Consistent Biallelic
ABHD17A	rs1610108	Minor Salivary Gland	chr19	1883654	1883655	0	0.06	0.5	0.075	109	30	0.02	0.12	119	Consistent Biallelic
ABHD17A	rs1610108	Muscle - Skeletal	chr19	1883654	1883655	0.01	0.07	0.27	0.0628	22	24	0.05	0.11	140	Consistent Biallelic
ABHD17A	rs1610108	Nerve - Tibial	chr19	1883654	1883655	0	0.13	0.32	0.084	37	11	0.06	0.17	259	Consistent Biallelic
ABHD17A	rs1610108	Ovary	chr19	1883654	1883655	0	0.09	0.5	0.102	106	21	0.05	0.17	180	Consistent Biallelic
ABHD17A	rs1610108	Pancreas	chr19	1883654	1883655	0	0.08	0.5	0.121	35	19	0.03	0.13	159	Consistent Biallelic
ABHD17A	rs1610108	Pituitary	chr19	1883654	1883655	0	0.1	0.5	0.116	58	15	0.05	0.18	200	Consistent Biallelic
ABHD17A	rs1610108	Prostate	chr19	1883654	1883655	0	0.06	0.5	0.111	27	13	0.03	0.12	119	Consistent Biallelic
ABHD17A	rs1610108	Skin - Sun Exposed (Lower leg)	chr19	1883654	1883655	0.02	0.08	0.5	0.0995	30	17	0.05	0.11	159	Consistent Biallelic
ABHD17A	rs1610108	Skin - Not Sun Exposed (Suprapubic)	chr19	1883654	1883655	0	0.05	0.5	0.0753	134	46.5	0.02	0.1	100	Consistent Biallelic
ABHD17A	rs1610108	Small Intestine - Terminal Ileum	chr19	1883654	1883655	0	0.05	0.5	0.075	77	52	0.02	0.09	100	Consistent Biallelic
ABHD17A	rs1610108	Spleen	chr19	1883654	1883655	0	0.06	0.5	0.0985	31	29	0.03	0.09	119	Consistent Biallelic
ABHD17A	rs1610108	Stomach	chr19	1883654	1883655	0	0.08	0.5	0.089	37	24	0.04	0.14	159	Consistent Biallelic
ABHD17A	rs1610108	Testis	chr19	1883654	1883655	0	0.08	0.5	0.106	63	18	0.05	0.15	159	Consistent Biallelic
ABHD17A	rs1610108	Thyroid	chr19	1883654	1883655	0	0.13	0.39	0.0949	52	11.5	0.06	0.17	259	Consistent Biallelic
ABHD17A	rs1610108	Uterus	chr19	1883654	1883655	0	0.08	0.5	0.0918	102	19	0.04	0.14	159	Consistent Biallelic
ABHD17A	rs1610108	Vagina	chr19	1883654	1883655	0	0.04	0.5	0.102	24	21.5	0.02	0.1	79	Consistent Biallelic
ABHD17A	rs1610108	Whole Blood	chr19	1883654	1883655	0	0.07	0.5	0.127	33	18	0.03	0.14	140	Consistent Biallelic
ABHD17A	rs1610108	Cells - Transformed fibroblasts	chr19	1883654	1883655	0	0.08	0.5	0.0981	107	21	0.04	0.14	159	Consistent Biallelic
ABHD17A	rs1610108	Cells - EBV-transformed lymphocytes	chr19	1883654	1883655	0	0.09	0.5	0.0948	95	15	0.04	0.17	180	Consistent Biallelic
ABHD17A	rs3810416	Adipose - Subcutaneous	chr19	1882762	1882763	0	0.08	0.28	0.07	49	22	0.04	0.15	159	Consistent Biallelic
ABHD17A	rs3810416	Adipose - Visceral (Omentum)	chr19	1882762	1882763	0	0.07	0.5	0.08	136	28.5	0.03	0.13	140	Consistent Biallelic
ABHD17A	rs3810416	Adrenal Gland	chr19	1882762	1882763	0	0.07	0.41	0.0768	85	21	0.03	0.12	140	Consistent Biallelic
ABHD17A	rs3810416	Artery - Aorta	chr19	1882762	1882763	0	0.1	0.38	0.089	53	17	0.06	0.14	200	Consistent Biallelic
ABHD17A	rs3810416	Artery - Coronary	chr19	1882762	1882763	0	0.08	0.42	0.081	101	20	0.04	0.13	159	Consistent Biallelic
ABHD17A	rs3810416	Artery - Tibial	chr19	1882762	1882763	0	0.07	0.5	0.0901	61	22	0.03	0.13	140	Consistent Biallelic
ABHD17A	rs3810416	Bladder	chr19	1882762	1882763	0	0.08	0.5	0.091	112	17	0.04	0.14	159	Consistent Biallelic
ABHD17A	rs3810416	Brain - Amygdala	chr19	1882762	1882763	0	0.13	0.19	0.0543	9	20	0.07	0.13	259	Consistent Biallelic
ABHD17A	rs3810416	Brain - Anterior cingulate cortex (BA24)	chr19	1882762	1882763	0	0.1	0.25	0.0763	18	10.5	0.03	0.16	200	Consistent Biallelic
ABHD17A	rs3810416	Brain - Caudate (basal ganglia)	chr19	1882762	1882763	0	0.13	0.5	0.116	20	12.5	0.04	0.17	259	Consistent Biallelic
ABHD17A	rs3810416	Brain - Cerebellar Hemisphere	chr19	1882762	1882763	0	0.08	0.42	0.108	27	12	0.02	0.14	159	Consistent Biallelic
ABHD17A	rs3810416	Brain - Cerebellum	chr19	1882762	1882763	0	0.07	0.5	0.084	36	48.5	0.03	0.11	140	Consistent Biallelic
ABHD17A	rs3810416	Brain - Cortex	chr19	1882762	1882763	0	0.06	0.5	0.08	46	53.5	0.03	0.1	119	Consistent Biallelic
ABHD17A	rs3810416	Brain - Frontal Cortex (BA9)	chr19	1882762	1882763	0	0.1	0.5	0.0976	36	15.5	0.07	0.14	200	Consistent Biallelic
ABHD17A	rs3810416	Brain - Hippocampus	chr19	1882762	1882763	0	0.09	0.5	0.111	28	15	0.05	0.17	180	Consistent Biallelic
ABHD17A	rs3810416	Brain - Hypothalamus	chr19	1882762	1882763	0	0.07	0.28	0.0804	21	13	0.05	0.14	140	Consistent Biallelic
ABHD17A	rs3810416	Brain - Nucleus accumbens (basal ganglia)	chr19	1882762	1882763	0	0.06	0.41	0.104	25	13	0.03	0.13	119	Consistent Biallelic
ABHD17A	rs3810416	Brain - Putamen (basal ganglia)	chr19	1882762	1882763	0	0.08	0.5	0.124	24	13.5	0.04	0.13	159	Consistent Biallelic
ABHD17A	rs3810416	Brain - Spinal cord (cervical c-1)	chr19	1882762	1882763	0	0.05	0.17	0.0449	16	11.5	0.04	0.12	100	Consistent Biallelic
ABHD17A	rs3810416	Brain - Substantia nigra	chr19	1882762	1882763	0	0.09	0.25	0.0693	16	17	0.03	0.14	180	Consistent Biallelic
ABHD17A	rs3810416	Breast - Mammary Tissue	chr19	1882762	1882763	0	0.1	0.39	0.103	19	11	0.04	0.16	200	Consistent Biallelic
ABHD17A	rs3810416	Colon - Sigmoid	chr19	1882762	1882763	0	0.06	0.29	0.0601	88	30	0.02	0.1	119	Consistent Biallelic
ABHD17A	rs3810416	Colon - Transverse	chr19	1882762	1882763	0	0.09	0.35	0.0803	56	19	0.05	0.17	180	Consistent Biallelic
ABHD17A	rs3810416	Cervix - Ectocervix	chr19	1882762	1882763	0	0.07	0.33	0.0663	84	27	0.04	0.13	140	Consistent Biallelic
ABHD17A	rs3810416	Cervix - Endocervix	chr19	1882762	1882763	0.09	0.15	0.17	0.0307	4	27	0.12	0.17	300	Consistent Biallelic
ABHD17A	rs3810416	Esophagus - Gastroesophageal Junction	chr19	1882762	1882763	0.02	0.03	0.04	0.00836	2	18	0.03	0.03	59	Consistent Biallelic
ABHD17A	rs3810416	Esophagus - Mucosa	chr19	1882762	1882763	0	0.06	0.28	0.0653	53	22	0.01	0.11	119	Consistent Biallelic
ABHD17A	rs3810416	Esophagus - Muscularis	chr19	1882762	1882763	0	0.07	0.5	0.0741	125	23	0.02	0.12	140	Consistent Biallelic
ABHD17A	rs3810416	Fallopian Tube	chr19	1882762	1882763	0	0.06	0.5	0.0777	113	22	0.03	0.12	119	Consistent Biallelic
ABHD17A	rs3810416	Heart - Atrial Appendage	chr19	1882762	1882763	0	0	0.22	0.0962	4	37	0	0.06	0	Consistent Biallelic
ABHD17A	rs3810416	Heart - Left Ventricle	chr19	1882762	1882763	0	0.1	0.38	0.0756	70	15	0.05	0.15	200	Consistent Biallelic
ABHD17A	rs3810416	Kidney - Cortex	chr19	1882762	1882763	0	0.09	0.32	0.0838	81	14	0.04	0.17	180	Consistent Biallelic
ABHD17A	rs3810416	Liver	chr19	1882762	1882763	0	0.07	0.17	0.0629	10	13	0.02	0.13	140	Consistent Biallelic
ABHD17A	rs3810416	Lung	chr19	1882762	1882763	0	0.13	0.29	0.0837	35	13	0.05	0.18	259	Consistent Biallelic
ABHD17A	rs3810416	Minor Salivary Gland	chr19	1882762	1882763	0	0.04	0.5	0.0665	138	39	0.02	0.09	79	Consistent Biallelic
ABHD17A	rs3810416	Muscle - Skeletal	chr19	1882762	1882763	0	0.07	0.32	0.0722	27	28	0.02	0.11	140	Consistent Biallelic
ABHD17A	rs3810416	Nerve - Tibial	chr19	1882762	1882763	0	0.1	0.5	0.108	67	10	0.05	0.17	200	Consistent Biallelic
ABHD17A	rs3810416	Ovary	chr19	1882762	1882763	0	0.05	0.5	0.0737	117	28	0.03	0.11	100	Consistent Biallelic
ABHD17A	rs3810416	Pancreas	chr19	1882762	1882763	0	0.1	0.33	0.087	45	19	0.05	0.17	200	Consistent Biallelic
ABHD17A	rs3810416	Pituitary	chr19	1882762	1882763	0	0.1	0.5	0.0843	72	15	0.06	0.17	200	Consistent Biallelic
ABHD17A	rs3810416	Prostate	chr19	1882762	1882763	0	0.08	0.5	0.114	44	14	0.03	0.15	159	Consistent Biallelic
ABHD17A	rs3810416	Skin - Sun Exposed (Lower leg)	chr19	1882762	1882763	0	0.09	0.5	0.0949	40	20.5	0.04	0.16	180	Consistent Biallelic
ABHD17A	rs3810416	Skin - Not Sun Exposed (Suprapubic)	chr19	1882762	1882763	0	0.05	0.16	0.0383	147	65	0.02	0.08	100	Consistent Biallelic
ABHD17A	rs3810416	Small Intestine - Terminal Ileum	chr19	1882762	1882763	0	0.04	0.19	0.0396	88	60	0.03	0.08	79	Consistent Biallelic
ABHD17A	rs3810416	Spleen	chr19	1882762	1882763	0	0.06	0.29	0.0665	37	31	0.04	0.1	119	Consistent Biallelic
ABHD17A	rs3810416	Stomach	chr19	1882762	1882763	0	0.06	0.24	0.0483	44	39	0.03	0.1	119	Consistent Biallelic
ABHD17A	rs3810416	Testis	chr19	1882762	1882763	0	0.08	0.36	0.07	77	21	0.05	0.12	159	Consistent Biallelic
ABHD17A	rs3810416	Thyroid	chr19	1882762	1882763	0	0.1	0.5	0.0955	66	14.5	0.06	0.15	200	Consistent Biallelic
ABHD17A	rs3810416	Uterus	chr19	1882762	1882763	0	0.07	0.4	0.0804	128	24	0.04	0.13	140	Consistent Biallelic
ABHD17A	rs3810416	Vagina	chr19	1882762	1882763	0	0.07	0.21	0.0563	32	26	0.02	0.12	140	Consistent Biallelic
ABHD17A	rs3810416	Whole Blood	chr19	1882762	1882763	0	0.1	0.38	0.0756	43	23	0.05	0.14	200	Consistent Biallelic
ABHD17A	rs3810416	Cells - Transformed fibroblasts	chr19	1882762	1882763	0	0.07	0.5	0.0773	139	27	0.03	0.12	140	Consistent Biallelic
ABHD17A	rs3810416	Cells - EBV-transformed lymphocytes	chr19	1882762	1882763	0	0.08	0.36	0.0791	114	16.5	0.04	0.12	159	Consistent Biallelic
ABHD17A	rs73520846	Adipose - Subcutaneous	chr19	1883160	1883161	0.02	0.12	0.18	0.0678	4	27.5	0.06	0.17	239	Consistent Biallelic
ABHD17A	rs73520846	Adipose - Visceral (Omentum)	chr19	1883160	1883161	0.02	0.14	0.16	0.0562	5	25	0.04	0.14	280	Consistent Biallelic
ABHD17A	rs73520846	Adrenal Gland	chr19	1883160	1883161	0.03	0.08	0.25	0.0958	3	19	0.05	0.16	159	Consistent Biallelic
ABHD17A	rs73520846	Artery - Aorta	chr19	1883160	1883161	0.02	0.07	0.17	0.063	4	19.5	0.02	0.13	140	Consistent Biallelic
ABHD17A	rs73520846	Artery - Coronary	chr19	1883160	1883161	0.07	0.14	0.18	0.0373	5	19	0.13	0.14	280	Consistent Biallelic
ABHD17A	rs73520846	Artery - Tibial	chr19	1883160	1883161	0.06	0.09	0.12	0.0283	2	18.5	0.08	0.1	180	Consistent Biallelic
ABHD17A	rs73520846	Bladder	chr19	1883160	1883161	0	0.02	0.06	0.0261	4	15.5	0	0.04	39	Consistent Biallelic
ABHD17A	rs73520846	Brain - Anterior cingulate cortex (BA24)	chr19	1883160	1883161	0.12	0.12	0.12	0	1	13	0.12	0.12	239	Consistent Biallelic
ABHD17A	rs73520846	Brain - Caudate (basal ganglia)	chr19	1883160	1883161	0	0	0	0	1	8	0	0	0	Strictly Biallelic
ABHD17A	rs73520846	Brain - Cerebellar Hemisphere	chr19	1883160	1883161	0.2	0.2	0.2	0	1	10	0.2	0.2	400	Consistent Biallelic
ABHD17A	rs73520846	Brain - Cortex	chr19	1883160	1883161	0.06	0.09	0.13	0.037	2	40.5	0.07	0.11	180	Consistent Biallelic
ABHD17A	rs73520846	Brain - Frontal Cortex (BA9)	chr19	1883160	1883161	0	0.03	0.06	0.0278	2	13	0.01	0.04	59	Consistent Biallelic
ABHD17A	rs73520846	Brain - Hypothalamus	chr19	1883160	1883161	0.1	0.1	0.1	0	1	10	0.1	0.1	200	Consistent Biallelic
ABHD17A	rs73520846	Brain - Putamen (basal ganglia)	chr19	1883160	1883161	0.02	0.02	0.02	0	1	25	0.02	0.02	39	Consistent Biallelic
ABHD17A	rs73520846	Brain - Substantia nigra	chr19	1883160	1883161	0	0	0	0	1	10	0	0	0	Strictly Biallelic
ABHD17A	rs73520846	Colon - Sigmoid	chr19	1883160	1883161	0.03	0.08	0.14	0.0515	2	13	0.06	0.11	159	Consistent Biallelic
ABHD17A	rs73520846	Colon - Transverse	chr19	1883160	1883161	0.02	0.1	0.17	0.0714	2	16.5	0.06	0.13	200	Consistent Biallelic
ABHD17A	rs73520846	Cervix - Ectocervix	chr19	1883160	1883161	0.03	0.05	0.09	0.0189	5	29	0.05	0.06	100	Consistent Biallelic
ABHD17A	rs73520846	Esophagus - Mucosa	chr19	1883160	1883161	0.02	0.04	0.07	0.0191	4	27.5	0.03	0.05	79	Consistent Biallelic
ABHD17A	rs73520846	Esophagus - Muscularis	chr19	1883160	1883161	0.02	0.08	0.19	0.0607	6	22	0.05	0.14	159	Consistent Biallelic
ABHD17A	rs73520846	Fallopian Tube	chr19	1883160	1883161	0.02	0.08	0.19	0.0675	5	16	0.04	0.17	159	Consistent Biallelic
ABHD17A	rs73520846	Heart - Left Ventricle	chr19	1883160	1883161	0	0.1	0.2	0.1	2	16	0.05	0.15	200	Consistent Biallelic
ABHD17A	rs73520846	Kidney - Cortex	chr19	1883160	1883161	0.05	0.08	0.38	0.127	5	14	0.07	0.24	159	Consistent Biallelic
ABHD17A	rs73520846	Lung	chr19	1883160	1883161	0	0.03	0.07	0.0326	2	17.5	0.02	0.05	59	Consistent Biallelic
ABHD17A	rs73520846	Minor Salivary Gland	chr19	1883160	1883161	0	0.06	0.08	0.0285	5	44	0.03	0.07	119	Consistent Biallelic
ABHD17A	rs73520846	Muscle - Skeletal	chr19	1883160	1883161	0.13	0.13	0.13	0	1	16	0.13	0.13	259	Consistent Biallelic
ABHD17A	rs73520846	Nerve - Tibial	chr19	1883160	1883161	0.12	0.17	0.28	0.0678	3	12	0.14	0.22	340	Consistent Biallelic
ABHD17A	rs73520846	Ovary	chr19	1883160	1883161	0.05	0.06	0.3	0.0897	6	30.5	0.05	0.1	119	Consistent Biallelic
ABHD17A	rs73520846	Pancreas	chr19	1883160	1883161	0.27	0.27	0.27	0	1	13	0.27	0.27	540	Consistent Biallelic
ABHD17A	rs73520846	Pituitary	chr19	1883160	1883161	0.04	0.08	0.28	0.0865	5	18	0.06	0.13	159	Consistent Biallelic
ABHD17A	rs73520846	Prostate	chr19	1883160	1883161	0.05	0.05	0.06	0.00278	2	14.5	0.05	0.05	100	Consistent Biallelic
ABHD17A	rs73520846	Skin - Sun Exposed (Lower leg)	chr19	1883160	1883161	0	0.05	0.1	0.05	2	20	0.02	0.07	100	Consistent Biallelic
ABHD17A	rs73520846	Skin - Not Sun Exposed (Suprapubic)	chr19	1883160	1883161	0.01	0.06	0.09	0.0234	7	72	0.04	0.07	119	Consistent Biallelic
ABHD17A	rs73520846	Small Intestine - Terminal Ileum	chr19	1883160	1883161	0	0.06	0.35	0.129	5	50	0.01	0.07	119	Consistent Biallelic
ABHD17A	rs73520846	Spleen	chr19	1883160	1883161	0.09	0.12	0.15	0.0302	2	44	0.1	0.13	239	Consistent Biallelic
ABHD17A	rs73520846	Stomach	chr19	1883160	1883161	0.02	0.04	0.05	0.0116	3	46	0.03	0.04	79	Consistent Biallelic
ABHD17A	rs73520846	Testis	chr19	1883160	1883161	0	0.08	0.17	0.0643	5	19	0.03	0.14	159	Consistent Biallelic
ABHD17A	rs73520846	Thyroid	chr19	1883160	1883161	0	0.02	0.07	0.0299	3	21	0.01	0.05	39	Consistent Biallelic
ABHD17A	rs73520846	Uterus	chr19	1883160	1883161	0	0.03	0.15	0.0628	5	31	0.02	0.14	59	Consistent Biallelic
ABHD17A	rs73520846	Vagina	chr19	1883160	1883161	0.12	0.12	0.12	0	1	21	0.12	0.12	239	Consistent Biallelic
ABHD17A	rs73520846	Whole Blood	chr19	1883160	1883161	0.04	0.08	0.12	0.0385	2	13	0.06	0.1	159	Consistent Biallelic
ABHD17A	rs73520846	Cells - Transformed fibroblasts	chr19	1883160	1883161	0	0.03	0.11	0.0369	6	23	0.01	0.05	59	Consistent Biallelic
ABHD17A	rs73520846	Cells - EBV-transformed lymphocytes	chr19	1883160	1883161	0	0.07	0.2	0.0658	5	20	0.06	0.07	140	Consistent Biallelic
ABHD17A	rs8111644	Adipose - Subcutaneous	chr19	1883547	1883548	0	0.02	0.08	0.0302	10	31.5	0	0.05	39	Consistent Biallelic
ABHD17A	rs8111644	Adipose - Visceral (Omentum)	chr19	1883547	1883548	0	0.07	0.26	0.0695	26	31	0.03	0.14	140	Consistent Biallelic
ABHD17A	rs8111644	Adrenal Gland	chr19	1883547	1883548	0	0.07	0.28	0.078	14	24.5	0.03	0.16	140	Consistent Biallelic
ABHD17A	rs8111644	Artery - Aorta	chr19	1883547	1883548	0.02	0.08	0.28	0.0818	10	21	0.04	0.16	159	Consistent Biallelic
ABHD17A	rs8111644	Artery - Coronary	chr19	1883547	1883548	0	0.07	0.19	0.0573	16	20	0.02	0.12	140	Consistent Biallelic
ABHD17A	rs8111644	Artery - Tibial	chr19	1883547	1883548	0	0.06	0.2	0.0511	10	34	0.04	0.08	119	Consistent Biallelic
ABHD17A	rs8111644	Bladder	chr19	1883547	1883548	0	0.12	0.39	0.09	24	13	0.06	0.15	239	Consistent Biallelic
ABHD17A	rs8111644	Brain - Amygdala	chr19	1883547	1883548	0.08	0.1	0.2	0.0495	3	23	0.09	0.15	200	Consistent Biallelic
ABHD17A	rs8111644	Brain - Anterior cingulate cortex (BA24)	chr19	1883547	1883548	0.06	0.12	0.14	0.0339	4	12	0.09	0.13	239	Consistent Biallelic
ABHD17A	rs8111644	Brain - Caudate (basal ganglia)	chr19	1883547	1883548	0.06	0.1	0.17	0.0365	5	16	0.07	0.1	200	Consistent Biallelic
ABHD17A	rs8111644	Brain - Cerebellar Hemisphere	chr19	1883547	1883548	0	0.07	0.28	0.0977	5	10	0.03	0.1	140	Consistent Biallelic
ABHD17A	rs8111644	Brain - Cerebellum	chr19	1883547	1883548	0	0.03	0.1	0.0361	10	38.5	0.01	0.08	59	Consistent Biallelic
ABHD17A	rs8111644	Brain - Cortex	chr19	1883547	1883548	0.02	0.07	0.13	0.0374	9	53	0.05	0.1	140	Consistent Biallelic
ABHD17A	rs8111644	Brain - Frontal Cortex (BA9)	chr19	1883547	1883548	0	0.1	0.25	0.0789	7	14	0.07	0.16	200	Consistent Biallelic
ABHD17A	rs8111644	Brain - Hippocampus	chr19	1883547	1883548	0.03	0.13	0.28	0.0707	7	13	0.1	0.16	259	Consistent Biallelic
ABHD17A	rs8111644	Brain - Hypothalamus	chr19	1883547	1883548	0.14	0.2	0.25	0.0451	5	11	0.17	0.25	400	Consistent Biallelic
ABHD17A	rs8111644	Brain - Nucleus accumbens (basal ganglia)	chr19	1883547	1883548	0	0.07	0.13	0.045	6	15	0.04	0.11	140	Consistent Biallelic
ABHD17A	rs8111644	Brain - Putamen (basal ganglia)	chr19	1883547	1883548	0.06	0.13	0.23	0.0709	6	12	0.06	0.19	259	Consistent Biallelic
ABHD17A	rs8111644	Brain - Spinal cord (cervical c-1)	chr19	1883547	1883548	0.06	0.09	0.4	0.142	4	9	0.06	0.19	180	Consistent Biallelic
ABHD17A	rs8111644	Brain - Substantia nigra	chr19	1883547	1883548	0.1	0.13	0.17	0.0333	2	16.5	0.12	0.15	259	Consistent Biallelic
ABHD17A	rs8111644	Breast - Mammary Tissue	chr19	1883547	1883548	0	0.14	0.17	0.0681	4	11	0.09	0.17	280	Consistent Biallelic
ABHD17A	rs8111644	Colon - Sigmoid	chr19	1883547	1883548	0.04	0.09	0.21	0.0501	19	28	0.07	0.14	180	Consistent Biallelic
ABHD17A	rs8111644	Colon - Transverse	chr19	1883547	1883548	0	0.07	0.14	0.0454	9	25	0.02	0.09	140	Consistent Biallelic
ABHD17A	rs8111644	Cervix - Ectocervix	chr19	1883547	1883548	0.02	0.07	0.24	0.0593	13	27	0.06	0.13	140	Consistent Biallelic
ABHD17A	rs8111644	Cervix - Endocervix	chr19	1883547	1883548	0.01	0.12	0.23	0.108	2	30.5	0.07	0.18	239	Consistent Biallelic
ABHD17A	rs8111644	Esophagus - Gastroesophageal Junction	chr19	1883547	1883548	0.05	0.05	0.05	0	1	22	0.05	0.05	100	Consistent Biallelic
ABHD17A	rs8111644	Esophagus - Mucosa	chr19	1883547	1883548	0	0.03	0.07	0.0222	7	33	0.02	0.05	59	Consistent Biallelic
ABHD17A	rs8111644	Esophagus - Muscularis	chr19	1883547	1883548	0.02	0.09	0.28	0.076	20	19	0.06	0.13	180	Consistent Biallelic
ABHD17A	rs8111644	Fallopian Tube	chr19	1883547	1883548	0	0.06	0.27	0.0843	15	21	0.02	0.13	119	Consistent Biallelic
ABHD17A	rs8111644	Heart - Atrial Appendage	chr19	1883547	1883548	0.05	0.05	0.05	0	1	38	0.05	0.05	100	Consistent Biallelic
ABHD17A	rs8111644	Heart - Left Ventricle	chr19	1883547	1883548	0.03	0.12	0.3	0.0719	12	12.5	0.07	0.14	239	Consistent Biallelic
ABHD17A	rs8111644	Kidney - Cortex	chr19	1883547	1883548	0.04	0.11	0.5	0.128	14	14	0.08	0.16	219	Consistent Biallelic
ABHD17A	rs8111644	Lung	chr19	1883547	1883548	0	0	0.07	0.0337	3	14	0	0.04	0	Consistent Biallelic
ABHD17A	rs8111644	Minor Salivary Gland	chr19	1883547	1883548	0	0.06	0.19	0.0527	30	34.5	0.03	0.11	119	Consistent Biallelic
ABHD17A	rs8111644	Muscle - Skeletal	chr19	1883547	1883548	0.05	0.08	0.2	0.0606	4	30.5	0.05	0.13	159	Consistent Biallelic
ABHD17A	rs8111644	Nerve - Tibial	chr19	1883547	1883548	0	0.07	0.35	0.108	11	11	0.06	0.18	140	Consistent Biallelic
ABHD17A	rs8111644	Ovary	chr19	1883547	1883548	0.01	0.04	0.28	0.0736	22	22	0.03	0.14	79	Consistent Biallelic
ABHD17A	rs8111644	Pancreas	chr19	1883547	1883548	0	0.02	0.27	0.0774	11	20	0	0.08	39	Consistent Biallelic
ABHD17A	rs8111644	Pituitary	chr19	1883547	1883548	0	0.08	0.27	0.0747	12	17	0.03	0.14	159	Consistent Biallelic
ABHD17A	rs8111644	Prostate	chr19	1883547	1883548	0.04	0.17	0.33	0.111	7	12	0.07	0.25	340	Consistent Biallelic
ABHD17A	rs8111644	Skin - Sun Exposed (Lower leg)	chr19	1883547	1883548	0.04	0.16	0.27	0.0923	6	15.5	0.08	0.25	319	Consistent Biallelic
ABHD17A	rs8111644	Skin - Not Sun Exposed (Suprapubic)	chr19	1883547	1883548	0.01	0.07	0.19	0.0413	26	61	0.03	0.08	140	Consistent Biallelic
ABHD17A	rs8111644	Small Intestine - Terminal Ileum	chr19	1883547	1883548	0.01	0.05	0.21	0.0596	16	40	0.03	0.11	100	Consistent Biallelic
ABHD17A	rs8111644	Spleen	chr19	1883547	1883548	0	0.04	0.15	0.0539	7	26	0.02	0.09	79	Consistent Biallelic
ABHD17A	rs8111644	Stomach	chr19	1883547	1883548	0	0.08	0.17	0.0489	9	34	0.03	0.09	159	Consistent Biallelic
ABHD17A	rs8111644	Testis	chr19	1883547	1883548	0	0.1	0.24	0.065	13	19	0.04	0.13	200	Consistent Biallelic
ABHD17A	rs8111644	Thyroid	chr19	1883547	1883548	0.05	0.1	0.27	0.0662	9	11	0.07	0.14	200	Consistent Biallelic
ABHD17A	rs8111644	Uterus	chr19	1883547	1883548	0	0.06	0.33	0.0803	25	21	0.02	0.1	119	Consistent Biallelic
ABHD17A	rs8111644	Vagina	chr19	1883547	1883548	0	0.04	0.17	0.0455	11	23	0.03	0.06	79	Consistent Biallelic
ABHD17A	rs8111644	Whole Blood	chr19	1883547	1883548	0	0.07	0.33	0.0961	9	22	0.02	0.1	140	Consistent Biallelic
ABHD17A	rs8111644	Cells - Transformed fibroblasts	chr19	1883547	1883548	0	0.06	0.25	0.0673	27	30	0.02	0.08	119	Consistent Biallelic
ABHD17A	rs8111644	Cells - EBV-transformed lymphocytes	chr19	1883547	1883548	0	0.12	0.42	0.105	25	17	0.06	0.19	239	Consistent Biallelic
ABHD17A	rs893542	Adipose - Subcutaneous	chr19	1881919	1881920	0	0.12	0.4	0.0981	25	13	0.06	0.17	239	Consistent Biallelic
ABHD17A	rs893542	Adipose - Visceral (Omentum)	chr19	1881919	1881920	0	0.1	0.5	0.102	103	17	0.04	0.17	200	Consistent Biallelic
ABHD17A	rs893542	Adrenal Gland	chr19	1881919	1881920	0	0.13	0.5	0.116	59	12	0.06	0.2	259	Consistent Biallelic
ABHD17A	rs893542	Artery - Aorta	chr19	1881919	1881920	0	0.13	0.4	0.0861	28	10	0.06	0.19	259	Consistent Biallelic
ABHD17A	rs893542	Artery - Coronary	chr19	1881919	1881920	0	0.12	0.5	0.0921	53	13	0.07	0.17	239	Consistent Biallelic
ABHD17A	rs893542	Artery - Tibial	chr19	1881919	1881920	0	0.1	0.5	0.0989	37	12	0.05	0.15	200	Consistent Biallelic
ABHD17A	rs893542	Bladder	chr19	1881919	1881920	0	0.13	0.38	0.0859	53	12	0.08	0.19	259	Consistent Biallelic
ABHD17A	rs893542	Brain - Amygdala	chr19	1881919	1881920	0	0.06	0.18	0.062	8	11.5	0.03	0.12	119	Consistent Biallelic
ABHD17A	rs893542	Brain - Anterior cingulate cortex (BA24)	chr19	1881919	1881920	0.06	0.28	0.5	0.166	7	9	0.16	0.4	560	Consistent Biallelic
ABHD17A	rs893542	Brain - Caudate (basal ganglia)	chr19	1881919	1881920	0	0.04	0.17	0.0535	6	12.5	0.03	0.05	79	Consistent Biallelic
ABHD17A	rs893542	Brain - Cerebellar Hemisphere	chr19	1881919	1881920	0.1	0.15	0.5	0.16	4	9.5	0.13	0.25	300	Consistent Biallelic
ABHD17A	rs893542	Brain - Cerebellum	chr19	1881919	1881920	0	0.09	0.5	0.142	33	26	0.05	0.14	180	Consistent Biallelic
ABHD17A	rs893542	Brain - Cortex	chr19	1881919	1881920	0	0.07	0.5	0.142	42	26	0.03	0.14	140	Consistent Biallelic
ABHD17A	rs893542	Brain - Frontal Cortex (BA9)	chr19	1881919	1881920	0	0.13	0.5	0.145	20	9	0.05	0.21	259	Consistent Biallelic
ABHD17A	rs893542	Brain - Hippocampus	chr19	1881919	1881920	0	0.06	0.5	0.132	13	10	0.05	0.14	119	Consistent Biallelic
ABHD17A	rs893542	Brain - Hypothalamus	chr19	1881919	1881920	0	0.1	0.5	0.192	11	12	0.06	0.38	200	Consistent Biallelic
ABHD17A	rs893542	Brain - Nucleus accumbens (basal ganglia)	chr19	1881919	1881920	0	0.11	0.5	0.148	13	9	0.05	0.25	219	Consistent Biallelic
ABHD17A	rs893542	Brain - Putamen (basal ganglia)	chr19	1881919	1881920	0	0.14	0.5	0.134	11	10	0.09	0.22	280	Consistent Biallelic
ABHD17A	rs893542	Brain - Spinal cord (cervical c-1)	chr19	1881919	1881920	0	0.11	0.5	0.14	10	11	0.06	0.21	219	Consistent Biallelic
ABHD17A	rs893542	Brain - Substantia nigra	chr19	1881919	1881920	0	0.13	0.5	0.125	14	11.5	0.07	0.19	259	Consistent Biallelic
ABHD17A	rs893542	Breast - Mammary Tissue	chr19	1881919	1881920	0	0.17	0.5	0.154	9	10	0.06	0.21	340	Consistent Biallelic
ABHD17A	rs893542	Colon - Sigmoid	chr19	1881919	1881920	0	0.07	0.33	0.0776	66	17	0.03	0.14	140	Consistent Biallelic
ABHD17A	rs893542	Colon - Transverse	chr19	1881919	1881920	0	0.11	0.5	0.113	36	11	0.04	0.21	219	Consistent Biallelic
ABHD17A	rs893542	Cervix - Ectocervix	chr19	1881919	1881920	0	0.1	0.42	0.0785	67	16	0.07	0.15	200	Consistent Biallelic
ABHD17A	rs893542	Cervix - Endocervix	chr19	1881919	1881920	0.06	0.09	0.14	0.0288	4	14.5	0.07	0.11	180	Consistent Biallelic
ABHD17A	rs893542	Esophagus - Gastroesophageal Junction	chr19	1881919	1881920	0.29	0.29	0.29	0	1	14	0.29	0.29	579	Consistent Biallelic
ABHD17A	rs893542	Esophagus - Mucosa	chr19	1881919	1881920	0	0.11	0.5	0.0989	38	13	0.05	0.14	219	Consistent Biallelic
ABHD17A	rs893542	Esophagus - Muscularis	chr19	1881919	1881920	0	0.1	0.5	0.0988	86	14	0.04	0.17	200	Consistent Biallelic
ABHD17A	rs893542	Fallopian Tube	chr19	1881919	1881920	0	0.11	0.5	0.094	84	13.5	0.07	0.17	219	Consistent Biallelic
ABHD17A	rs893542	Heart - Atrial Appendage	chr19	1881919	1881920	0	0.04	0.09	0.0431	2	20.5	0.02	0.06	79	Consistent Biallelic
ABHD17A	rs893542	Heart - Left Ventricle	chr19	1881919	1881920	0	0.1	0.5	0.135	27	10	0.04	0.25	200	Consistent Biallelic
ABHD17A	rs893542	Kidney - Cortex	chr19	1881919	1881920	0	0.1	0.5	0.0995	31	9	0.06	0.17	200	Consistent Biallelic
ABHD17A	rs893542	Liver	chr19	1881919	1881920	0	0.05	0.5	0.212	7	11	0.01	0.36	100	Consistent Biallelic
ABHD17A	rs893542	Lung	chr19	1881919	1881920	0	0.13	0.36	0.11	11	9	0.06	0.19	259	Consistent Biallelic
ABHD17A	rs893542	Minor Salivary Gland	chr19	1881919	1881920	0	0.08	0.5	0.0959	112	21	0.03	0.14	159	Consistent Biallelic
ABHD17A	rs893542	Muscle - Skeletal	chr19	1881919	1881920	0	0.06	0.5	0.119	20	14.5	0.03	0.1	119	Consistent Biallelic
ABHD17A	rs893542	Nerve - Tibial	chr19	1881919	1881920	0	0.12	0.38	0.119	11	10	0.02	0.15	239	Consistent Biallelic
ABHD17A	rs893542	Ovary	chr19	1881919	1881920	0	0.1	0.5	0.0987	93	18	0.06	0.16	200	Consistent Biallelic
ABHD17A	rs893542	Pancreas	chr19	1881919	1881920	0	0.11	0.5	0.119	23	13	0.06	0.27	219	Consistent Biallelic
ABHD17A	rs893542	Pituitary	chr19	1881919	1881920	0	0.13	0.5	0.107	37	12	0.06	0.2	259	Consistent Biallelic
ABHD17A	rs893542	Prostate	chr19	1881919	1881920	0	0.1	0.5	0.122	22	10	0.06	0.24	200	Consistent Biallelic
ABHD17A	rs893542	Skin - Sun Exposed (Lower leg)	chr19	1881919	1881920	0	0.09	0.5	0.104	31	14	0.04	0.17	180	Consistent Biallelic
ABHD17A	rs893542	Skin - Not Sun Exposed (Suprapubic)	chr19	1881919	1881920	0	0.07	0.5	0.0858	128	32	0.04	0.12	140	Consistent Biallelic
ABHD17A	rs893542	Small Intestine - Terminal Ileum	chr19	1881919	1881920	0	0.06	0.5	0.0885	75	34	0.03	0.12	119	Consistent Biallelic
ABHD17A	rs893542	Spleen	chr19	1881919	1881920	0	0.09	0.23	0.0645	31	22	0.03	0.12	180	Consistent Biallelic
ABHD17A	rs893542	Stomach	chr19	1881919	1881920	0	0.05	0.35	0.0701	31	29	0.02	0.08	100	Consistent Biallelic
ABHD17A	rs893542	Testis	chr19	1881919	1881920	0	0.09	0.28	0.0734	56	13	0.05	0.13	180	Consistent Biallelic
ABHD17A	rs893542	Thyroid	chr19	1881919	1881920	0	0.14	0.5	0.105	42	10	0.06	0.2	280	Consistent Biallelic
ABHD17A	rs893542	Uterus	chr19	1881919	1881920	0	0.08	0.5	0.0807	90	15	0.05	0.13	159	Consistent Biallelic
ABHD17A	rs893542	Vagina	chr19	1881919	1881920	0	0.1	0.32	0.0789	26	13.5	0.04	0.17	200	Consistent Biallelic
ABHD17A	rs893542	Whole Blood	chr19	1881919	1881920	0	0.13	0.39	0.0905	29	14	0.08	0.2	259	Consistent Biallelic
ABHD17A	rs893542	Cells - Transformed fibroblasts	chr19	1881919	1881920	0	0.08	0.5	0.111	105	22	0.05	0.13	159	Consistent Biallelic
ABHD17A	rs893542	Cells - EBV-transformed lymphocytes	chr19	1881919	1881920	0	0.13	0.5	0.111	53	11	0.05	0.17	259	Consistent Biallelic
ABHD17A	rs893543	Adipose - Subcutaneous	chr19	1881920	1881921	0	0.1	0.39	0.0943	25	12	0.07	0.17	200	Consistent Biallelic
ABHD17A	rs893543	Adipose - Visceral (Omentum)	chr19	1881920	1881921	0	0.1	0.5	0.102	101	16	0.06	0.17	200	Consistent Biallelic
ABHD17A	rs893543	Adrenal Gland	chr19	1881920	1881921	0	0.12	0.5	0.121	56	12	0.05	0.2	239	Consistent Biallelic
ABHD17A	rs893543	Artery - Aorta	chr19	1881920	1881921	0	0.13	0.4	0.0801	27	10	0.1	0.18	259	Consistent Biallelic
ABHD17A	rs893543	Artery - Coronary	chr19	1881920	1881921	0	0.12	0.5	0.104	52	12	0.06	0.17	239	Consistent Biallelic
ABHD17A	rs893543	Artery - Tibial	chr19	1881920	1881921	0	0.1	0.5	0.118	36	11	0.04	0.17	200	Consistent Biallelic
ABHD17A	rs893543	Bladder	chr19	1881920	1881921	0	0.11	0.38	0.0856	50	12	0.07	0.19	219	Consistent Biallelic
ABHD17A	rs893543	Brain - Amygdala	chr19	1881920	1881921	0.05	0.1	0.21	0.057	7	11	0.07	0.13	200	Consistent Biallelic
ABHD17A	rs893543	Brain - Anterior cingulate cortex (BA24)	chr19	1881920	1881921	0.06	0.28	0.5	0.164	5	9	0.07	0.3	560	Consistent Biallelic
ABHD17A	rs893543	Brain - Caudate (basal ganglia)	chr19	1881920	1881921	0	0.09	0.13	0.0482	6	12.5	0.04	0.12	180	Consistent Biallelic
ABHD17A	rs893543	Brain - Cerebellar Hemisphere	chr19	1881920	1881921	0.06	0.13	0.5	0.175	4	9	0.09	0.25	259	Consistent Biallelic
ABHD17A	rs893543	Brain - Cerebellum	chr19	1881920	1881921	0	0.09	0.5	0.155	34	25	0.03	0.17	180	Consistent Biallelic
ABHD17A	rs893543	Brain - Cortex	chr19	1881920	1881921	0	0.08	0.5	0.158	43	25	0.05	0.17	159	Consistent Biallelic
ABHD17A	rs893543	Brain - Frontal Cortex (BA9)	chr19	1881920	1881921	0	0.13	0.5	0.156	20	9	0.06	0.21	259	Consistent Biallelic
ABHD17A	rs893543	Brain - Hippocampus	chr19	1881920	1881921	0.03	0.11	0.5	0.156	14	9.5	0.09	0.16	219	Consistent Biallelic
ABHD17A	rs893543	Brain - Hypothalamus	chr19	1881920	1881921	0	0.14	0.5	0.205	11	12	0.06	0.5	280	Consistent Biallelic
ABHD17A	rs893543	Brain - Nucleus accumbens (basal ganglia)	chr19	1881920	1881921	0	0.13	0.5	0.148	11	10	0.1	0.28	259	Consistent Biallelic
ABHD17A	rs893543	Brain - Putamen (basal ganglia)	chr19	1881920	1881921	0	0.14	0.5	0.145	11	9	0.09	0.25	280	Consistent Biallelic
ABHD17A	rs893543	Brain - Spinal cord (cervical c-1)	chr19	1881920	1881921	0.04	0.14	0.5	0.164	10	9.5	0.07	0.24	280	Consistent Biallelic
ABHD17A	rs893543	Brain - Substantia nigra	chr19	1881920	1881921	0	0.11	0.5	0.158	14	11.5	0.06	0.17	219	Consistent Biallelic
ABHD17A	rs893543	Breast - Mammary Tissue	chr19	1881920	1881921	0	0.16	0.5	0.174	10	10	0.06	0.28	319	Consistent Biallelic
ABHD17A	rs893543	Colon - Sigmoid	chr19	1881920	1881921	0	0.08	0.41	0.0834	65	17	0.03	0.17	159	Consistent Biallelic
ABHD17A	rs893543	Colon - Transverse	chr19	1881920	1881921	0	0.12	0.5	0.114	34	10.5	0.06	0.17	239	Consistent Biallelic
ABHD17A	rs893543	Cervix - Ectocervix	chr19	1881920	1881921	0	0.1	0.41	0.077	66	16	0.06	0.15	200	Consistent Biallelic
ABHD17A	rs893543	Cervix - Endocervix	chr19	1881920	1881921	0.04	0.06	0.2	0.0638	4	14.5	0.06	0.1	119	Consistent Biallelic
ABHD17A	rs893543	Esophagus - Gastroesophageal Junction	chr19	1881920	1881921	0.27	0.27	0.27	0	1	13	0.27	0.27	540	Consistent Biallelic
ABHD17A	rs893543	Esophagus - Mucosa	chr19	1881920	1881921	0	0.1	0.5	0.1	35	13	0.08	0.17	200	Consistent Biallelic
ABHD17A	rs893543	Esophagus - Muscularis	chr19	1881920	1881921	0	0.1	0.5	0.11	83	13	0.04	0.19	200	Consistent Biallelic
ABHD17A	rs893543	Fallopian Tube	chr19	1881920	1881921	0	0.11	0.5	0.106	83	13	0.07	0.18	219	Consistent Biallelic
ABHD17A	rs893543	Heart - Atrial Appendage	chr19	1881920	1881921	0	0.06	0.12	0.0577	2	19	0.03	0.09	119	Consistent Biallelic
ABHD17A	rs893543	Heart - Left Ventricle	chr19	1881920	1881921	0	0.14	0.5	0.133	26	10	0.06	0.25	280	Consistent Biallelic
ABHD17A	rs893543	Kidney - Cortex	chr19	1881920	1881921	0	0.13	0.5	0.0972	30	9	0.06	0.17	259	Consistent Biallelic
ABHD17A	rs893543	Liver	chr19	1881920	1881921	0	0.07	0.5	0.225	6	12	0	0.41	140	Consistent Biallelic
ABHD17A	rs893543	Lung	chr19	1881920	1881921	0	0.13	0.36	0.109	9	8	0.06	0.13	259	Consistent Biallelic
ABHD17A	rs893543	Minor Salivary Gland	chr19	1881920	1881921	0	0.08	0.5	0.101	111	19	0.04	0.15	159	Consistent Biallelic
ABHD17A	rs893543	Muscle - Skeletal	chr19	1881920	1881921	0	0.06	0.42	0.11	20	13	0.03	0.13	119	Consistent Biallelic
ABHD17A	rs893543	Nerve - Tibial	chr19	1881920	1881921	0	0.11	0.38	0.124	10	10.5	0.01	0.13	219	Consistent Biallelic
ABHD17A	rs893543	Ovary	chr19	1881920	1881921	0	0.1	0.5	0.104	91	17	0.05	0.15	200	Consistent Biallelic
ABHD17A	rs893543	Pancreas	chr19	1881920	1881921	0	0.11	0.5	0.125	21	13	0.05	0.26	219	Consistent Biallelic
ABHD17A	rs893543	Pituitary	chr19	1881920	1881921	0.03	0.13	0.5	0.105	35	11	0.06	0.2	259	Consistent Biallelic
ABHD17A	rs893543	Prostate	chr19	1881920	1881921	0	0.12	0.5	0.151	21	11	0.05	0.25	239	Consistent Biallelic
ABHD17A	rs893543	Skin - Sun Exposed (Lower leg)	chr19	1881920	1881921	0	0.1	0.5	0.103	31	13	0.04	0.14	200	Consistent Biallelic
ABHD17A	rs893543	Skin - Not Sun Exposed (Suprapubic)	chr19	1881920	1881921	0	0.07	0.5	0.101	130	30	0.04	0.14	140	Consistent Biallelic
ABHD17A	rs893543	Small Intestine - Terminal Ileum	chr19	1881920	1881921	0	0.07	0.5	0.0986	76	31.5	0.03	0.13	140	Consistent Biallelic
ABHD17A	rs893543	Spleen	chr19	1881920	1881921	0	0.1	0.25	0.063	30	20.5	0.07	0.12	200	Consistent Biallelic
ABHD17A	rs893543	Stomach	chr19	1881920	1881921	0	0.05	0.28	0.0549	31	27	0.03	0.09	100	Consistent Biallelic
ABHD17A	rs893543	Testis	chr19	1881920	1881921	0	0.08	0.38	0.0791	56	12.5	0.04	0.14	159	Consistent Biallelic
ABHD17A	rs893543	Thyroid	chr19	1881920	1881921	0	0.14	0.5	0.119	36	10	0.05	0.21	280	Consistent Biallelic
ABHD17A	rs893543	Uterus	chr19	1881920	1881921	0	0.09	0.5	0.104	88	14.5	0.05	0.14	180	Consistent Biallelic
ABHD17A	rs893543	Vagina	chr19	1881920	1881921	0	0.1	0.32	0.0847	26	12.5	0.05	0.16	200	Consistent Biallelic
ABHD17A	rs893543	Whole Blood	chr19	1881920	1881921	0	0.14	0.38	0.0986	27	14	0.04	0.2	280	Consistent Biallelic
ABHD17A	rs893543	Cells - Transformed fibroblasts	chr19	1881920	1881921	0	0.08	0.5	0.123	107	21	0.04	0.15	159	Consistent Biallelic
ABHD17A	rs893543	Cells - EBV-transformed lymphocytes	chr19	1881920	1881921	0	0.13	0.5	0.126	50	10.5	0.07	0.21	259	Consistent Biallelic
AC010333.2	rs11642625	Thyroid	chr16	12610910	12610911	0.5	0.5	0.5	0	4	10	0.5	0.5	1000	Strictly Monoallelic
AC010333.2	rs2195314	Thyroid	chr16	12610780	12610781	0.04	0.32	0.5	0.168	5	11	0.1	0.33	639	Consistent Biallelic
AC010333.2	rs74011175	Thyroid	chr16	12610756	12610757	0.5	0.5	0.5	0	1	8	0.5	0.5	1000	Strictly Monoallelic
AC091729.3	rs115362792	Artery - Aorta	chr7	1162388	1162389	0.43	0.43	0.43	0	1	15	0.43	0.43	860	Consistent Monoallelic
AC091729.3	rs115362792	Ovary	chr7	1162388	1162389	0.42	0.42	0.42	0	1	12	0.42	0.42	839	Consistent Monoallelic
AC091729.3	rs115362792	Cells - EBV-transformed lymphocytes	chr7	1162388	1162389	0.12	0.23	0.28	0.0679	3	13	0.17	0.25	460	Consistent Biallelic
AC091729.3	rs115362792	Adipose - Visceral (Omentum)	chr7	1162388	1162389	0.3	0.3	0.3	0	1	10	0.3	0.3	600	Consistent Biallelic
AC091729.3	rs115362792	Brain - Cerebellar Hemisphere	chr7	1162388	1162389	0.5	0.5	0.5	0	1	8	0.5	0.5	1000	Strictly Monoallelic
AC091729.3	rs115362792	Brain - Cerebellum	chr7	1162388	1162389	0.38	0.38	0.38	0	1	8	0.38	0.38	759	Consistent Monoallelic
AC091729.3	rs115362792	Brain - Hippocampus	chr7	1162388	1162389	0.39	0.39	0.39	0	1	9	0.39	0.39	779	Consistent Monoallelic
AC091729.3	rs115362792	Brain - Nucleus accumbens (basal ganglia)	chr7	1162388	1162389	0.5	0.5	0.5	0	1	9	0.5	0.5	1000	Strictly Monoallelic
AC091729.3	rs115362792	Breast - Mammary Tissue	chr7	1162388	1162389	0.25	0.25	0.25	0	1	8	0.25	0.25	500	Consistent Biallelic
AC091729.3	rs115362792	Heart - Left Ventricle	chr7	1162388	1162389	0.5	0.5	0.5	0	1	10	0.5	0.5	1000	Strictly Monoallelic
AC091729.3	rs115362792	Skin - Not Sun Exposed (Suprapubic)	chr7	1162388	1162389	0.13	0.13	0.13	0	1	8	0.13	0.13	259	Consistent Biallelic
AC091729.3	rs115362792	Vagina	chr7	1162388	1162389	0.39	0.39	0.39	0	1	9	0.39	0.39	779	Consistent Monoallelic
AC091729.3	rs115362792	Whole Blood	chr7	1162388	1162389	0.39	0.39	0.39	0	1	9	0.39	0.39	779	Consistent Monoallelic
AC091729.3	rs12702436	Adipose - Subcutaneous	chr7	1164717	1164718	0	0.19	0.46	0.111	49	22	0.14	0.29	379	Consistent Biallelic
AC091729.3	rs12702436	Adipose - Visceral (Omentum)	chr7	1164717	1164718	0	0.21	0.44	0.117	130	15	0.1	0.28	419	Consistent Biallelic
AC091729.3	rs12702436	Adrenal Gland	chr7	1164717	1164718	0	0.17	0.5	0.146	51	12	0.11	0.33	340	Consistent Biallelic
AC091729.3	rs12702436	Artery - Aorta	chr7	1164717	1164718	0.06	0.29	0.5	0.108	55	14	0.21	0.38	579	Consistent Biallelic
AC091729.3	rs12702436	Artery - Tibial	chr7	1164717	1164718	0.06	0.18	0.43	0.124	26	12	0.1	0.31	360	Consistent Biallelic
AC091729.3	rs12702436	Brain - Amygdala	chr7	1164717	1164718	0.25	0.25	0.25	0	1	16	0.25	0.25	500	Consistent Biallelic
AC091729.3	rs12702436	Brain - Anterior cingulate cortex (BA24)	chr7	1164717	1164718	0	0.17	0.39	0.143	12	12.5	0.07	0.34	340	Consistent Biallelic
AC091729.3	rs12702436	Brain - Cerebellar Hemisphere	chr7	1164717	1164718	0	0.26	0.39	0.125	30	12	0.12	0.35	519	Consistent Biallelic
AC091729.3	rs12702436	Brain - Cerebellum	chr7	1164717	1164718	0.05	0.21	0.5	0.106	24	12	0.17	0.29	419	Consistent Biallelic
AC091729.3	rs12702436	Brain - Frontal Cortex (BA9)	chr7	1164717	1164718	0.03	0.2	0.5	0.12	30	12	0.14	0.33	400	Consistent Biallelic
AC091729.3	rs12702436	Brain - Hippocampus	chr7	1164717	1164718	0.06	0.25	0.5	0.125	25	12	0.17	0.37	500	Consistent Biallelic
AC091729.3	rs12702436	Brain - Hypothalamus	chr7	1164717	1164718	0	0.21	0.5	0.143	23	13	0.15	0.39	419	Consistent Biallelic
AC091729.3	rs12702436	Brain - Nucleus accumbens (basal ganglia)	chr7	1164717	1164718	0.08	0.27	0.5	0.102	28	12	0.22	0.33	540	Consistent Biallelic
AC091729.3	rs12702436	Brain - Putamen (basal ganglia)	chr7	1164717	1164718	0	0.2	0.44	0.109	31	13	0.13	0.29	400	Consistent Biallelic
AC091729.3	rs12702436	Brain - Substantia nigra	chr7	1164717	1164718	0	0.21	0.31	0.0907	18	13	0.1	0.25	419	Consistent Biallelic
AC091729.3	rs12702436	Breast - Mammary Tissue	chr7	1164717	1164718	0	0.22	0.39	0.129	17	14	0.11	0.32	439	Consistent Biallelic
AC091729.3	rs12702436	Colon - Sigmoid	chr7	1164717	1164718	0	0.23	0.41	0.111	64	14.5	0.17	0.3	460	Consistent Biallelic
AC091729.3	rs12702436	Esophagus - Muscularis	chr7	1164717	1164718	0.06	0.28	0.5	0.111	72	12	0.21	0.38	560	Consistent Biallelic
AC091729.3	rs12702436	Fallopian Tube	chr7	1164717	1164718	0	0.28	0.5	0.125	80	12	0.19	0.38	560	Consistent Biallelic
AC091729.3	rs12702436	Heart - Atrial Appendage	chr7	1164717	1164718	0.07	0.17	0.25	0.073	3	12	0.12	0.21	340	Consistent Biallelic
AC091729.3	rs12702436	Lung	chr7	1164717	1164718	0	0.25	0.5	0.118	37	13	0.19	0.33	500	Consistent Biallelic
AC091729.3	rs12702436	Ovary	chr7	1164717	1164718	0	0.2	0.5	0.114	104	14	0.13	0.29	400	Consistent Biallelic
AC091729.3	rs12702436	Prostate	chr7	1164717	1164718	0.04	0.27	0.5	0.109	38	15	0.17	0.32	540	Consistent Biallelic
AC091729.3	rs12702436	Stomach	chr7	1164717	1164718	0	0.21	0.5	0.126	32	15	0.13	0.3	419	Consistent Biallelic
AC091729.3	rs12702436	Thyroid	chr7	1164717	1164718	0.03	0.21	0.5	0.0993	79	19	0.15	0.29	419	Consistent Biallelic
AC091729.3	rs12702436	Uterus	chr7	1164717	1164718	0	0.21	0.5	0.108	102	13	0.14	0.28	419	Consistent Biallelic
AC091729.3	rs12702436	Vagina	chr7	1164717	1164718	0.04	0.24	0.5	0.113	18	12.5	0.17	0.28	479	Consistent Biallelic
AC091729.3	rs12702436	Cells - EBV-transformed lymphocytes	chr7	1164717	1164718	0	0.21	0.5	0.11	99	18	0.14	0.3	419	Consistent Biallelic
AC091729.3	rs12702436	Artery - Coronary	chr7	1164717	1164718	0.06	0.25	0.5	0.129	31	10	0.16	0.32	500	Consistent Biallelic
AC091729.3	rs12702436	Bladder	chr7	1164717	1164718	0	0.18	0.5	0.118	62	10	0.1	0.28	360	Consistent Biallelic
AC091729.3	rs12702436	Brain - Caudate (basal ganglia)	chr7	1164717	1164718	0	0.23	0.5	0.125	20	10	0.11	0.26	460	Consistent Biallelic
AC091729.3	rs12702436	Brain - Cortex	chr7	1164717	1164718	0	0.23	0.5	0.101	23	10	0.2	0.27	460	Consistent Biallelic
AC091729.3	rs12702436	Brain - Spinal cord (cervical c-1)	chr7	1164717	1164718	0	0.17	0.41	0.118	24	10	0.1	0.28	340	Consistent Biallelic
AC091729.3	rs12702436	Colon - Transverse	chr7	1164717	1164718	0.04	0.25	0.5	0.121	38	11	0.17	0.32	500	Consistent Biallelic
AC091729.3	rs12702436	Cervix - Ectocervix	chr7	1164717	1164718	0.03	0.29	0.5	0.129	34	9.5	0.17	0.38	579	Consistent Biallelic
AC091729.3	rs12702436	Cervix - Endocervix	chr7	1164717	1164718	0.13	0.15	0.17	0.0208	2	8.5	0.14	0.16	300	Consistent Biallelic
AC091729.3	rs12702436	Esophagus - Gastroesophageal Junction	chr7	1164717	1164718	0.13	0.13	0.13	0	1	8	0.13	0.13	259	Consistent Biallelic
AC091729.3	rs12702436	Esophagus - Mucosa	chr7	1164717	1164718	0	0.25	0.5	0.134	43	11	0.13	0.31	500	Consistent Biallelic
AC091729.3	rs12702436	Heart - Left Ventricle	chr7	1164717	1164718	0.04	0.21	0.38	0.112	16	9	0.13	0.32	419	Consistent Biallelic
AC091729.3	rs12702436	Kidney - Cortex	chr7	1164717	1164718	0	0.25	0.41	0.12	15	10	0.16	0.31	500	Consistent Biallelic
AC091729.3	rs12702436	Liver	chr7	1164717	1164718	0.13	0.22	0.39	0.0849	7	9	0.15	0.24	439	Consistent Biallelic
AC091729.3	rs12702436	Minor Salivary Gland	chr7	1164717	1164718	0.03	0.27	0.5	0.123	51	11	0.14	0.38	540	Consistent Biallelic
AC091729.3	rs12702436	Muscle - Skeletal	chr7	1164717	1164718	0	0.26	0.5	0.109	18	10.5	0.19	0.32	519	Consistent Biallelic
AC091729.3	rs12702436	Nerve - Tibial	chr7	1164717	1164718	0	0.3	0.5	0.121	81	11	0.23	0.38	600	Consistent Biallelic
AC091729.3	rs12702436	Pancreas	chr7	1164717	1164718	0.03	0.2	0.43	0.13	20	10.5	0.1	0.28	400	Consistent Biallelic
AC091729.3	rs12702436	Pituitary	chr7	1164717	1164718	0	0.2	0.5	0.129	22	10	0.09	0.25	400	Consistent Biallelic
AC091729.3	rs12702436	Skin - Sun Exposed (Lower leg)	chr7	1164717	1164718	0	0.29	0.5	0.119	29	11	0.23	0.39	579	Consistent Biallelic
AC091729.3	rs12702436	Skin - Not Sun Exposed (Suprapubic)	chr7	1164717	1164718	0	0.25	0.5	0.11	85	11	0.17	0.3	500	Consistent Biallelic
AC091729.3	rs12702436	Small Intestine - Terminal Ileum	chr7	1164717	1164718	0.05	0.25	0.5	0.108	41	10	0.14	0.33	500	Consistent Biallelic
AC091729.3	rs12702436	Spleen	chr7	1164717	1164718	0	0.23	0.43	0.14	15	10	0.11	0.33	460	Consistent Biallelic
AC091729.3	rs12702436	Testis	chr7	1164717	1164718	0	0.26	0.5	0.161	18	9	0.1	0.36	519	Consistent Biallelic
AC091729.3	rs12702436	Whole Blood	chr7	1164717	1164718	0.12	0.25	0.5	0.11	16	11	0.15	0.33	500	Consistent Biallelic
AC091729.3	rs12702436	Cells - Transformed fibroblasts	chr7	1164717	1164718	0	0.17	0.41	0.136	5	8	0.13	0.25	340	Consistent Biallelic
AC091729.3	rs12702437	Adrenal Gland	chr7	1164731	1164732	0.05	0.19	0.5	0.134	55	11	0.13	0.35	379	Consistent Biallelic
AC091729.3	rs12702437	Adipose - Subcutaneous	chr7	1164731	1164732	0	0.23	0.46	0.113	48	23.5	0.14	0.28	460	Consistent Biallelic
AC091729.3	rs12702437	Adipose - Visceral (Omentum)	chr7	1164731	1164732	0	0.19	0.45	0.117	130	15	0.1	0.27	379	Consistent Biallelic
AC091729.3	rs12702437	Artery - Aorta	chr7	1164731	1164732	0.07	0.3	0.5	0.104	51	14	0.2	0.37	600	Consistent Biallelic
AC091729.3	rs12702437	Artery - Tibial	chr7	1164731	1164732	0	0.23	0.43	0.117	28	12	0.1	0.26	460	Consistent Biallelic
AC091729.3	rs12702437	Brain - Amygdala	chr7	1164731	1164732	0.25	0.28	0.31	0.0312	2	12	0.27	0.3	560	Consistent Biallelic
AC091729.3	rs12702437	Brain - Anterior cingulate cortex (BA24)	chr7	1164731	1164732	0	0.15	0.39	0.144	12	13.5	0.06	0.3	300	Consistent Biallelic
AC091729.3	rs12702437	Brain - Caudate (basal ganglia)	chr7	1164731	1164732	0	0.24	0.41	0.118	18	12	0.14	0.36	479	Consistent Biallelic
AC091729.3	rs12702437	Brain - Cerebellar Hemisphere	chr7	1164731	1164732	0	0.27	0.5	0.122	29	12	0.25	0.33	540	Consistent Biallelic
AC091729.3	rs12702437	Brain - Cerebellum	chr7	1164731	1164732	0.04	0.2	0.5	0.112	22	13	0.15	0.28	400	Consistent Biallelic
AC091729.3	rs12702437	Brain - Hippocampus	chr7	1164731	1164732	0	0.27	0.5	0.138	25	12	0.14	0.38	540	Consistent Biallelic
AC091729.3	rs12702437	Brain - Hypothalamus	chr7	1164731	1164732	0.05	0.22	0.5	0.124	23	12	0.17	0.38	439	Consistent Biallelic
AC091729.3	rs12702437	Brain - Nucleus accumbens (basal ganglia)	chr7	1164731	1164732	0.04	0.29	0.5	0.108	30	14	0.22	0.36	579	Consistent Biallelic
AC091729.3	rs12702437	Brain - Putamen (basal ganglia)	chr7	1164731	1164732	0.04	0.21	0.41	0.111	31	12	0.14	0.32	419	Consistent Biallelic
AC091729.3	rs12702437	Artery - Coronary	chr7	1164731	1164732	0.06	0.24	0.5	0.11	32	10	0.16	0.31	479	Consistent Biallelic
AC091729.3	rs12702437	Brain - Substantia nigra	chr7	1164731	1164732	0	0.15	0.3	0.0776	17	13	0.12	0.19	300	Consistent Biallelic
AC091729.3	rs12702437	Breast - Mammary Tissue	chr7	1164731	1164732	0	0.23	0.43	0.134	18	12.5	0.1	0.33	460	Consistent Biallelic
AC091729.3	rs12702437	Colon - Sigmoid	chr7	1164731	1164732	0	0.22	0.5	0.112	68	14	0.13	0.3	439	Consistent Biallelic
AC091729.3	rs12702437	Fallopian Tube	chr7	1164731	1164732	0	0.27	0.5	0.133	79	12	0.17	0.38	540	Consistent Biallelic
AC091729.3	rs12702437	Heart - Atrial Appendage	chr7	1164731	1164732	0.03	0.17	0.25	0.0892	3	15	0.1	0.21	340	Consistent Biallelic
AC091729.3	rs12702437	Bladder	chr7	1164731	1164732	0	0.21	0.5	0.131	57	10	0.1	0.29	419	Consistent Biallelic
AC091729.3	rs12702437	Lung	chr7	1164731	1164732	0.07	0.23	0.5	0.113	36	13	0.19	0.34	460	Consistent Biallelic
AC091729.3	rs12702437	Ovary	chr7	1164731	1164732	0	0.18	0.5	0.11	107	14	0.13	0.27	360	Consistent Biallelic
AC091729.3	rs12702437	Prostate	chr7	1164731	1164732	0.04	0.27	0.43	0.113	38	15	0.19	0.31	540	Consistent Biallelic
AC091729.3	rs12702437	Skin - Sun Exposed (Lower leg)	chr7	1164731	1164732	0.06	0.25	0.5	0.127	31	12	0.21	0.41	500	Consistent Biallelic
AC091729.3	rs12702437	Stomach	chr7	1164731	1164732	0	0.19	0.5	0.118	34	14	0.13	0.3	379	Consistent Biallelic
AC091729.3	rs12702437	Thyroid	chr7	1164731	1164732	0	0.23	0.5	0.0998	79	18	0.13	0.29	460	Consistent Biallelic
AC091729.3	rs12702437	Uterus	chr7	1164731	1164732	0	0.21	0.5	0.111	101	14	0.14	0.28	419	Consistent Biallelic
AC091729.3	rs12702437	Vagina	chr7	1164731	1164732	0.05	0.2	0.5	0.111	19	12	0.13	0.26	400	Consistent Biallelic
AC091729.3	rs12702437	Cells - EBV-transformed lymphocytes	chr7	1164731	1164732	0	0.2	0.42	0.108	98	17	0.12	0.29	400	Consistent Biallelic
AC091729.3	rs12702437	Brain - Cortex	chr7	1164731	1164732	0	0.24	0.33	0.0899	24	10	0.17	0.28	479	Consistent Biallelic
AC091729.3	rs12702437	Brain - Frontal Cortex (BA9)	chr7	1164731	1164732	0	0.25	0.5	0.116	32	11	0.16	0.3	500	Consistent Biallelic
AC091729.3	rs12702437	Brain - Spinal cord (cervical c-1)	chr7	1164731	1164732	0	0.15	0.41	0.118	24	11	0.13	0.3	300	Consistent Biallelic
AC091729.3	rs12702437	Colon - Transverse	chr7	1164731	1164732	0	0.26	0.5	0.14	40	11.5	0.16	0.38	519	Consistent Biallelic
AC091729.3	rs12702437	Cervix - Ectocervix	chr7	1164731	1164732	0.03	0.26	0.5	0.123	36	9.5	0.16	0.38	519	Consistent Biallelic
AC091729.3	rs12702437	Cervix - Endocervix	chr7	1164731	1164732	0.13	0.19	0.25	0.0625	2	8	0.16	0.22	379	Consistent Biallelic
AC091729.3	rs12702437	Esophagus - Gastroesophageal Junction	chr7	1164731	1164732	0.17	0.21	0.25	0.0417	2	8.5	0.19	0.23	419	Consistent Biallelic
AC091729.3	rs12702437	Esophagus - Mucosa	chr7	1164731	1164732	0	0.25	0.5	0.124	41	11	0.12	0.31	500	Consistent Biallelic
AC091729.3	rs12702437	Esophagus - Muscularis	chr7	1164731	1164732	0	0.28	0.5	0.116	69	11	0.19	0.35	560	Consistent Biallelic
AC091729.3	rs12702437	Heart - Left Ventricle	chr7	1164731	1164732	0.05	0.17	0.5	0.134	13	10	0.13	0.3	340	Consistent Biallelic
AC091729.3	rs12702437	Kidney - Cortex	chr7	1164731	1164732	0.07	0.26	0.5	0.136	12	10	0.19	0.35	519	Consistent Biallelic
AC091729.3	rs12702437	Liver	chr7	1164731	1164732	0.12	0.17	0.28	0.0653	7	10	0.13	0.24	340	Consistent Biallelic
AC091729.3	rs12702437	Minor Salivary Gland	chr7	1164731	1164732	0	0.25	0.5	0.124	51	10	0.13	0.3	500	Consistent Biallelic
AC091729.3	rs12702437	Muscle - Skeletal	chr7	1164731	1164732	0.06	0.25	0.5	0.0936	17	11	0.19	0.29	500	Consistent Biallelic
AC091729.3	rs12702437	Nerve - Tibial	chr7	1164731	1164732	0	0.3	0.5	0.12	78	11	0.23	0.38	600	Consistent Biallelic
AC091729.3	rs12702437	Pancreas	chr7	1164731	1164732	0.03	0.2	0.5	0.132	19	10	0.12	0.33	400	Consistent Biallelic
AC091729.3	rs12702437	Pituitary	chr7	1164731	1164732	0	0.25	0.41	0.109	21	11	0.14	0.27	500	Consistent Biallelic
AC091729.3	rs12702437	Skin - Not Sun Exposed (Suprapubic)	chr7	1164731	1164732	0	0.25	0.5	0.119	81	11	0.14	0.33	500	Consistent Biallelic
AC091729.3	rs12702437	Small Intestine - Terminal Ileum	chr7	1164731	1164732	0	0.24	0.5	0.114	42	10	0.15	0.31	479	Consistent Biallelic
AC091729.3	rs12702437	Spleen	chr7	1164731	1164732	0	0.23	0.43	0.143	15	10	0.11	0.31	460	Consistent Biallelic
AC091729.3	rs12702437	Testis	chr7	1164731	1164732	0	0.22	0.5	0.132	14	11	0.12	0.3	439	Consistent Biallelic
AC091729.3	rs12702437	Whole Blood	chr7	1164731	1164732	0.08	0.23	0.42	0.0963	17	11	0.19	0.3	460	Consistent Biallelic
AC091729.3	rs12702437	Cells - Transformed fibroblasts	chr7	1164731	1164732	0	0.13	0.41	0.134	5	8	0.13	0.17	259	Consistent Biallelic
AC091729.3	rs12702438	Artery - Coronary	chr7	1164805	1164806	0	0.19	0.5	0.126	37	9	0.13	0.32	379	Consistent Biallelic
AC091729.3	rs12702438	Bladder	chr7	1164805	1164806	0	0.17	0.5	0.132	65	10	0.07	0.28	340	Consistent Biallelic
AC091729.3	rs12702438	Adipose - Subcutaneous	chr7	1164805	1164806	0	0.21	0.5	0.116	50	22.5	0.11	0.28	419	Consistent Biallelic
AC091729.3	rs12702438	Adipose - Visceral (Omentum)	chr7	1164805	1164806	0	0.17	0.5	0.106	130	15.5	0.08	0.25	340	Consistent Biallelic
AC091729.3	rs12702438	Adrenal Gland	chr7	1164805	1164806	0	0.2	0.5	0.132	55	13	0.09	0.3	400	Consistent Biallelic
AC091729.3	rs12702438	Artery - Aorta	chr7	1164805	1164806	0.04	0.21	0.5	0.11	49	14	0.14	0.31	419	Consistent Biallelic
AC091729.3	rs12702438	Artery - Tibial	chr7	1164805	1164806	0.05	0.25	0.42	0.115	28	12	0.13	0.32	500	Consistent Biallelic
AC091729.3	rs12702438	Brain - Amygdala	chr7	1164805	1164806	0.15	0.21	0.28	0.0628	2	16	0.18	0.25	419	Consistent Biallelic
AC091729.3	rs12702438	Brain - Anterior cingulate cortex (BA24)	chr7	1164805	1164806	0.04	0.22	0.5	0.128	18	12	0.09	0.28	439	Consistent Biallelic
AC091729.3	rs12702438	Brain - Caudate (basal ganglia)	chr7	1164805	1164806	0.04	0.23	0.44	0.109	23	13	0.15	0.3	460	Consistent Biallelic
AC091729.3	rs12702438	Brain - Hippocampus	chr7	1164805	1164806	0	0.25	0.43	0.115	26	12	0.15	0.29	500	Consistent Biallelic
AC091729.3	rs12702438	Brain - Nucleus accumbens (basal ganglia)	chr7	1164805	1164806	0	0.24	0.5	0.117	31	14	0.13	0.28	479	Consistent Biallelic
AC091729.3	rs12702438	Brain - Putamen (basal ganglia)	chr7	1164805	1164806	0	0.14	0.45	0.111	33	14	0.1	0.28	280	Consistent Biallelic
AC091729.3	rs12702438	Brain - Spinal cord (cervical c-1)	chr7	1164805	1164806	0	0.23	0.5	0.131	29	13	0.13	0.33	460	Consistent Biallelic
AC091729.3	rs12702438	Brain - Cerebellar Hemisphere	chr7	1164805	1164806	0.06	0.25	0.42	0.0998	35	11	0.18	0.31	500	Consistent Biallelic
AC091729.3	rs12702438	Brain - Substantia nigra	chr7	1164805	1164806	0.03	0.12	0.29	0.0766	17	15	0.07	0.17	239	Consistent Biallelic
AC091729.3	rs12702438	Breast - Mammary Tissue	chr7	1164805	1164806	0.05	0.2	0.42	0.115	17	13	0.13	0.28	400	Consistent Biallelic
AC091729.3	rs12702438	Colon - Sigmoid	chr7	1164805	1164806	0	0.19	0.43	0.113	76	15	0.1	0.28	379	Consistent Biallelic
AC091729.3	rs12702438	Colon - Transverse	chr7	1164805	1164806	0.04	0.25	0.5	0.115	39	12	0.17	0.31	500	Consistent Biallelic
AC091729.3	rs12702438	Esophagus - Mucosa	chr7	1164805	1164806	0	0.21	0.43	0.116	45	12	0.14	0.3	419	Consistent Biallelic
AC091729.3	rs12702438	Fallopian Tube	chr7	1164805	1164806	0	0.23	0.5	0.125	76	13	0.15	0.32	460	Consistent Biallelic
AC091729.3	rs12702438	Brain - Cerebellum	chr7	1164805	1164806	0	0.2	0.43	0.124	27	11	0.17	0.32	400	Consistent Biallelic
AC091729.3	rs12702438	Liver	chr7	1164805	1164806	0.03	0.21	0.38	0.127	7	13	0.07	0.29	419	Consistent Biallelic
AC091729.3	rs12702438	Lung	chr7	1164805	1164806	0.06	0.2	0.5	0.113	35	17	0.13	0.31	400	Consistent Biallelic
AC091729.3	rs12702438	Nerve - Tibial	chr7	1164805	1164806	0	0.28	0.5	0.127	82	12	0.2	0.37	560	Consistent Biallelic
AC091729.3	rs12702438	Brain - Cortex	chr7	1164805	1164806	0	0.21	0.39	0.115	26	11	0.1	0.3	419	Consistent Biallelic
AC091729.3	rs12702438	Ovary	chr7	1164805	1164806	0	0.17	0.5	0.12	114	15	0.1	0.28	340	Consistent Biallelic
AC091729.3	rs12702438	Prostate	chr7	1164805	1164806	0	0.23	0.5	0.117	37	19	0.18	0.28	460	Consistent Biallelic
AC091729.3	rs12702438	Skin - Sun Exposed (Lower leg)	chr7	1164805	1164806	0.06	0.24	0.5	0.104	30	13	0.14	0.3	479	Consistent Biallelic
AC091729.3	rs12702438	Stomach	chr7	1164805	1164806	0.04	0.17	0.5	0.115	38	13.5	0.08	0.27	340	Consistent Biallelic
AC091729.3	rs12702438	Brain - Frontal Cortex (BA9)	chr7	1164805	1164806	0.02	0.25	0.5	0.106	32	11	0.2	0.31	500	Consistent Biallelic
AC091729.3	rs12702438	Thyroid	chr7	1164805	1164806	0	0.19	0.5	0.104	82	19	0.11	0.25	379	Consistent Biallelic
AC091729.3	rs12702438	Uterus	chr7	1164805	1164806	0	0.17	0.5	0.106	102	16	0.12	0.25	340	Consistent Biallelic
AC091729.3	rs12702438	Vagina	chr7	1164805	1164806	0	0.15	0.35	0.119	15	12	0.09	0.29	300	Consistent Biallelic
AC091729.3	rs12702438	Cells - EBV-transformed lymphocytes	chr7	1164805	1164806	0.03	0.23	0.5	0.11	102	18	0.14	0.3	460	Consistent Biallelic
AC091729.3	rs12702438	Brain - Hypothalamus	chr7	1164805	1164806	0.04	0.22	0.5	0.128	25	11	0.14	0.34	439	Consistent Biallelic
AC091729.3	rs12702438	Cervix - Ectocervix	chr7	1164805	1164806	0	0.25	0.5	0.134	33	10	0.13	0.32	500	Consistent Biallelic
AC091729.3	rs12702438	Cervix - Endocervix	chr7	1164805	1164806	0	0.19	0.39	0.194	2	11.5	0.1	0.29	379	Consistent Biallelic
AC091729.3	rs12702438	Esophagus - Gastroesophageal Junction	chr7	1164805	1164806	0.39	0.44	0.5	0.0556	2	9	0.42	0.47	879	Consistent Monoallelic
AC091729.3	rs12702438	Esophagus - Muscularis	chr7	1164805	1164806	0	0.27	0.5	0.122	83	11	0.17	0.38	540	Consistent Biallelic
AC091729.3	rs12702438	Heart - Atrial Appendage	chr7	1164805	1164806	0.03	0.14	0.25	0.108	2	11.5	0.09	0.2	280	Consistent Biallelic
AC091729.3	rs12702438	Heart - Left Ventricle	chr7	1164805	1164806	0.1	0.21	0.38	0.0832	15	10	0.13	0.26	419	Consistent Biallelic
AC091729.3	rs12702438	Kidney - Cortex	chr7	1164805	1164806	0	0.13	0.5	0.158	15	10	0.04	0.25	259	Consistent Biallelic
AC091729.3	rs12702438	Minor Salivary Gland	chr7	1164805	1164806	0	0.2	0.5	0.125	56	11.5	0.13	0.3	400	Consistent Biallelic
AC091729.3	rs12702438	Muscle - Skeletal	chr7	1164805	1164806	0	0.17	0.5	0.155	20	11.5	0.11	0.3	340	Consistent Biallelic
AC091729.3	rs12702438	Pancreas	chr7	1164805	1164806	0	0.13	0.5	0.126	25	10	0.07	0.28	259	Consistent Biallelic
AC091729.3	rs12702438	Pituitary	chr7	1164805	1164806	0.03	0.25	0.5	0.132	27	9	0.13	0.37	500	Consistent Biallelic
AC091729.3	rs12702438	Skin - Not Sun Exposed (Suprapubic)	chr7	1164805	1164806	0	0.2	0.5	0.127	91	11	0.11	0.32	400	Consistent Biallelic
AC091729.3	rs12702438	Small Intestine - Terminal Ileum	chr7	1164805	1164806	0	0.23	0.5	0.121	51	11	0.12	0.29	460	Consistent Biallelic
AC091729.3	rs12702438	Spleen	chr7	1164805	1164806	0.05	0.21	0.5	0.0939	20	11.5	0.13	0.24	419	Consistent Biallelic
AC091729.3	rs12702438	Testis	chr7	1164805	1164806	0	0.25	0.5	0.139	28	10	0.13	0.34	500	Consistent Biallelic
AC091729.3	rs12702438	Whole Blood	chr7	1164805	1164806	0	0.17	0.39	0.098	17	11	0.13	0.23	340	Consistent Biallelic
AC091729.3	rs12702438	Cells - Transformed fibroblasts	chr7	1164805	1164806	0.1	0.25	0.5	0.12	9	8	0.17	0.27	500	Consistent Biallelic
AC091729.3	rs2949190	Adipose - Visceral (Omentum)	chr7	1164267	1164268	0	0.28	0.5	0.12	62	10	0.2	0.39	560	Consistent Biallelic
AC091729.3	rs2949190	Adrenal Gland	chr7	1164267	1164268	0.06	0.31	0.5	0.156	19	9	0.18	0.46	620	Consistent Biallelic
AC091729.3	rs2949190	Artery - Aorta	chr7	1164267	1164268	0.14	0.38	0.5	0.105	21	9	0.28	0.43	759	Consistent Biallelic
AC091729.3	rs2949190	Artery - Coronary	chr7	1164267	1164268	0.17	0.17	0.17	0	2	10.5	0.17	0.17	340	Consistent Biallelic
AC091729.3	rs2949190	Artery - Tibial	chr7	1164267	1164268	0	0.25	0.25	0.0991	7	8	0.1	0.25	500	Consistent Biallelic
AC091729.3	rs2949190	Bladder	chr7	1164267	1164268	0.28	0.39	0.5	0.0994	5	9	0.28	0.5	779	Consistent Biallelic
AC091729.3	rs2949190	Brain - Amygdala	chr7	1164267	1164268	0.3	0.3	0.3	0	1	10	0.3	0.3	600	Consistent Biallelic
AC091729.3	rs2949190	Brain - Anterior cingulate cortex (BA24)	chr7	1164267	1164268	0	0.13	0.25	0.102	3	8	0.06	0.19	259	Consistent Biallelic
AC091729.3	rs2949190	Brain - Caudate (basal ganglia)	chr7	1164267	1164268	0	0	0	0	1	8	0	0	0	Strictly Biallelic
AC091729.3	rs2949190	Brain - Cerebellar Hemisphere	chr7	1164267	1164268	0.2	0.31	0.5	0.124	4	10	0.22	0.43	620	Consistent Biallelic
AC091729.3	rs2949190	Brain - Cerebellum	chr7	1164267	1164268	0.13	0.3	0.5	0.122	5	8	0.3	0.38	600	Consistent Biallelic
AC091729.3	rs2949190	Brain - Cortex	chr7	1164267	1164268	0.19	0.25	0.39	0.0825	3	9	0.22	0.32	500	Consistent Biallelic
AC091729.3	rs2949190	Brain - Frontal Cortex (BA9)	chr7	1164267	1164268	0	0.22	0.32	0.11	6	10	0.17	0.29	439	Consistent Biallelic
AC091729.3	rs2949190	Adipose - Subcutaneous	chr7	1164267	1164268	0.04	0.3	0.5	0.12	37	15	0.21	0.39	600	Consistent Biallelic
AC091729.3	rs2949190	Brain - Hippocampus	chr7	1164267	1164268	0.04	0.3	0.5	0.154	7	10	0.24	0.45	600	Consistent Biallelic
AC091729.3	rs2949190	Brain - Hypothalamus	chr7	1164267	1164268	0.13	0.3	0.5	0.15	4	9	0.18	0.43	600	Consistent Biallelic
AC091729.3	rs2949190	Brain - Nucleus accumbens (basal ganglia)	chr7	1164267	1164268	0.25	0.38	0.42	0.0655	5	9	0.28	0.39	759	Consistent Biallelic
AC091729.3	rs2949190	Brain - Putamen (basal ganglia)	chr7	1164267	1164268	0.14	0.33	0.41	0.1	6	9.5	0.22	0.38	660	Consistent Biallelic
AC091729.3	rs2949190	Brain - Spinal cord (cervical c-1)	chr7	1164267	1164268	0.13	0.25	0.39	0.0966	5	8	0.25	0.38	500	Consistent Biallelic
AC091729.3	rs2949190	Brain - Substantia nigra	chr7	1164267	1164268	0	0.11	0.39	0.144	4	8.5	0.07	0.19	219	Consistent Biallelic
AC091729.3	rs2949190	Breast - Mammary Tissue	chr7	1164267	1164268	0.06	0.25	0.39	0.135	5	9	0.13	0.39	500	Consistent Biallelic
AC091729.3	rs2949190	Colon - Sigmoid	chr7	1164267	1164268	0	0.27	0.5	0.133	27	10	0.17	0.38	540	Consistent Biallelic
AC091729.3	rs2949190	Colon - Transverse	chr7	1164267	1164268	0.13	0.28	0.41	0.087	20	9	0.24	0.38	560	Consistent Biallelic
AC091729.3	rs2949190	Cervix - Ectocervix	chr7	1164267	1164268	0	0.25	0.5	0.162	5	8	0.17	0.25	500	Consistent Biallelic
AC091729.3	rs2949190	Esophagus - Mucosa	chr7	1164267	1164268	0.23	0.3	0.5	0.0966	11	9	0.25	0.39	600	Consistent Biallelic
AC091729.3	rs2949190	Esophagus - Muscularis	chr7	1164267	1164268	0.13	0.28	0.5	0.0989	20	9	0.24	0.38	560	Consistent Biallelic
AC091729.3	rs2949190	Fallopian Tube	chr7	1164267	1164268	0.17	0.37	0.5	0.112	20	9.5	0.27	0.43	740	Consistent Biallelic
AC091729.3	rs2949190	Kidney - Cortex	chr7	1164267	1164268	0.25	0.25	0.25	0	1	8	0.25	0.25	500	Consistent Biallelic
AC091729.3	rs2949190	Lung	chr7	1164267	1164268	0.08	0.34	0.5	0.114	14	11.5	0.24	0.4	680	Consistent Biallelic
AC091729.3	rs2949190	Minor Salivary Gland	chr7	1164267	1164268	0	0.25	0.5	0.126	10	8.5	0.21	0.29	500	Consistent Biallelic
AC091729.3	rs2949190	Muscle - Skeletal	chr7	1164267	1164268	0.25	0.3	0.42	0.0698	3	10	0.28	0.36	600	Consistent Biallelic
AC091729.3	rs2949190	Nerve - Tibial	chr7	1164267	1164268	0.13	0.38	0.5	0.112	25	10	0.28	0.5	759	Consistent Biallelic
AC091729.3	rs2949190	Ovary	chr7	1164267	1164268	0	0.28	0.5	0.138	62	9	0.13	0.38	560	Consistent Biallelic
AC091729.3	rs2949190	Pancreas	chr7	1164267	1164268	0.13	0.21	0.3	0.0875	2	9	0.17	0.26	419	Consistent Biallelic
AC091729.3	rs2949190	Pituitary	chr7	1164267	1164268	0.14	0.19	0.25	0.0568	2	9.5	0.16	0.22	379	Consistent Biallelic
AC091729.3	rs2949190	Prostate	chr7	1164267	1164268	0.06	0.39	0.5	0.114	17	11	0.32	0.41	779	Consistent Biallelic
AC091729.3	rs2949190	Skin - Sun Exposed (Lower leg)	chr7	1164267	1164268	0.12	0.38	0.5	0.139	7	9	0.28	0.5	759	Consistent Biallelic
AC091729.3	rs2949190	Skin - Not Sun Exposed (Suprapubic)	chr7	1164267	1164268	0	0.32	0.5	0.165	19	9	0.24	0.5	639	Consistent Biallelic
AC091729.3	rs2949190	Small Intestine - Terminal Ileum	chr7	1164267	1164268	0.17	0.38	0.5	0.116	8	8.5	0.24	0.43	759	Consistent Biallelic
AC091729.3	rs2949190	Spleen	chr7	1164267	1164268	0.2	0.41	0.5	0.111	6	9.5	0.31	0.48	819	Consistent Biallelic
AC091729.3	rs2949190	Stomach	chr7	1164267	1164268	0.1	0.25	0.38	0.0796	11	9	0.18	0.28	500	Consistent Biallelic
AC091729.3	rs2949190	Testis	chr7	1164267	1164268	0.17	0.38	0.5	0.116	5	8	0.25	0.39	759	Consistent Biallelic
AC091729.3	rs2949190	Thyroid	chr7	1164267	1164268	0	0.23	0.5	0.129	41	10	0.13	0.3	460	Consistent Biallelic
AC091729.3	rs2949190	Uterus	chr7	1164267	1164268	0	0.3	0.5	0.135	45	11	0.23	0.41	600	Consistent Biallelic
AC091729.3	rs2949190	Vagina	chr7	1164267	1164268	0.25	0.31	0.5	0.104	4	8	0.25	0.41	620	Consistent Biallelic
AC091729.3	rs2949190	Whole Blood	chr7	1164267	1164268	0.1	0.24	0.25	0.0624	4	9	0.2	0.25	479	Consistent Biallelic
AC091729.3	rs2949190	Cells - Transformed fibroblasts	chr7	1164267	1164268	0.28	0.28	0.28	0	1	9	0.28	0.28	560	Consistent Biallelic
AC091729.3	rs2949190	Cells - EBV-transformed lymphocytes	chr7	1164267	1164268	0	0.28	0.5	0.114	59	11	0.18	0.32	560	Consistent Biallelic
AC091729.3	rs2949191	Adipose - Visceral (Omentum)	chr7	1164252	1164253	0.05	0.25	0.5	0.118	65	11	0.17	0.35	500	Consistent Biallelic
AC091729.3	rs2949191	Adrenal Gland	chr7	1164252	1164253	0.06	0.38	0.5	0.153	22	9	0.21	0.5	759	Consistent Biallelic
AC091729.3	rs2949191	Artery - Aorta	chr7	1164252	1164253	0.1	0.32	0.5	0.127	22	10	0.25	0.43	639	Consistent Biallelic
AC091729.3	rs2949191	Artery - Coronary	chr7	1164252	1164253	0.06	0.25	0.5	0.174	6	8	0.14	0.44	500	Consistent Biallelic
AC091729.3	rs2949191	Artery - Tibial	chr7	1164252	1164253	0.1	0.28	0.5	0.132	5	10	0.2	0.3	560	Consistent Biallelic
AC091729.3	rs2949191	Bladder	chr7	1164252	1164253	0.33	0.39	0.5	0.0637	6	8	0.38	0.48	779	Consistent Monoallelic
AC091729.3	rs2949191	Brain - Amygdala	chr7	1164252	1164253	0.28	0.28	0.28	0	1	9	0.28	0.28	560	Consistent Biallelic
AC091729.3	rs2949191	Brain - Anterior cingulate cortex (BA24)	chr7	1164252	1164253	0.06	0.39	0.41	0.162	3	9	0.22	0.4	779	Consistent Biallelic
AC091729.3	rs2949191	Brain - Caudate (basal ganglia)	chr7	1164252	1164253	0	0.38	0.38	0.162	4	8	0.28	0.38	759	Consistent Biallelic
AC091729.3	rs2949191	Brain - Cerebellar Hemisphere	chr7	1164252	1164253	0.1	0.38	0.41	0.117	6	9.5	0.24	0.39	759	Consistent Biallelic
AC091729.3	rs2949191	Brain - Cerebellum	chr7	1164252	1164253	0.25	0.39	0.41	0.0651	4	9.5	0.35	0.4	779	Consistent Monoallelic
AC091729.3	rs2949191	Brain - Cortex	chr7	1164252	1164253	0.05	0.21	0.38	0.165	2	9.5	0.13	0.29	419	Consistent Biallelic
AC091729.3	rs2949191	Brain - Frontal Cortex (BA9)	chr7	1164252	1164253	0	0.25	0.5	0.153	7	8	0.14	0.31	500	Consistent Biallelic
AC091729.3	rs2949191	Brain - Hippocampus	chr7	1164252	1164253	0.1	0.38	0.5	0.113	8	10	0.33	0.41	759	Consistent Monoallelic
AC091729.3	rs2949191	Adipose - Subcutaneous	chr7	1164252	1164253	0	0.31	0.5	0.122	38	15	0.25	0.38	620	Consistent Biallelic
AC091729.3	rs2949191	Prostate	chr7	1164252	1164253	0	0.34	0.5	0.122	18	12	0.27	0.41	680	Consistent Biallelic
AC091729.3	rs2949191	Brain - Hypothalamus	chr7	1164252	1164253	0.13	0.17	0.5	0.15	5	9	0.17	0.4	340	Consistent Biallelic
AC091729.3	rs2949191	Brain - Nucleus accumbens (basal ganglia)	chr7	1164252	1164253	0.25	0.35	0.41	0.056	5	10	0.3	0.38	699	Consistent Biallelic
AC091729.3	rs2949191	Brain - Putamen (basal ganglia)	chr7	1164252	1164253	0.04	0.23	0.41	0.127	5	11	0.13	0.28	460	Consistent Biallelic
AC091729.3	rs2949191	Brain - Spinal cord (cervical c-1)	chr7	1164252	1164253	0.13	0.26	0.39	0.132	2	8.5	0.19	0.32	519	Consistent Biallelic
AC091729.3	rs2949191	Brain - Substantia nigra	chr7	1164252	1164253	0	0.13	0.41	0.149	4	9.5	0.09	0.2	259	Consistent Biallelic
AC091729.3	rs2949191	Breast - Mammary Tissue	chr7	1164252	1164253	0.13	0.28	0.38	0.0947	6	8.5	0.19	0.35	560	Consistent Biallelic
AC091729.3	rs2949191	Colon - Sigmoid	chr7	1164252	1164253	0.06	0.28	0.5	0.114	27	11	0.17	0.36	560	Consistent Biallelic
AC091729.3	rs2949191	Colon - Transverse	chr7	1164252	1164253	0	0.28	0.42	0.124	19	9	0.18	0.38	560	Consistent Biallelic
AC091729.3	rs2949191	Cervix - Ectocervix	chr7	1164252	1164253	0	0.25	0.5	0.178	5	8	0.06	0.28	500	Consistent Biallelic
AC091729.3	rs2949191	Esophagus - Mucosa	chr7	1164252	1164253	0.17	0.28	0.5	0.111	10	8.5	0.25	0.4	560	Consistent Biallelic
AC091729.3	rs2949191	Esophagus - Muscularis	chr7	1164252	1164253	0.1	0.38	0.5	0.112	19	9	0.27	0.39	759	Consistent Biallelic
AC091729.3	rs2949191	Fallopian Tube	chr7	1164252	1164253	0	0.37	0.5	0.124	26	9.5	0.26	0.4	740	Consistent Biallelic
AC091729.3	rs2949191	Heart - Left Ventricle	chr7	1164252	1164253	0.38	0.38	0.39	0.00694	2	8.5	0.38	0.39	759	Consistent Monoallelic
AC091729.3	rs2949191	Kidney - Cortex	chr7	1164252	1164253	0.25	0.31	0.38	0.0625	2	8	0.28	0.34	620	Consistent Biallelic
AC091729.3	rs2949191	Liver	chr7	1164252	1164253	0.13	0.13	0.13	0	1	8	0.13	0.13	259	Consistent Biallelic
AC091729.3	rs2949191	Lung	chr7	1164252	1164253	0.05	0.27	0.4	0.102	13	11	0.21	0.32	540	Consistent Biallelic
AC091729.3	rs2949191	Minor Salivary Gland	chr7	1164252	1164253	0.2	0.32	0.5	0.0951	9	10	0.23	0.38	639	Consistent Biallelic
AC091729.3	rs2949191	Muscle - Skeletal	chr7	1164252	1164253	0.08	0.3	0.39	0.106	5	10	0.25	0.35	600	Consistent Biallelic
AC091729.3	rs2949191	Nerve - Tibial	chr7	1164252	1164253	0	0.38	0.5	0.146	26	10	0.25	0.43	759	Consistent Biallelic
AC091729.3	rs2949191	Ovary	chr7	1164252	1164253	0	0.28	0.5	0.126	61	10	0.13	0.38	560	Consistent Biallelic
AC091729.3	rs2949191	Pancreas	chr7	1164252	1164253	0.13	0.25	0.39	0.108	3	8	0.19	0.32	500	Consistent Biallelic
AC091729.3	rs2949191	Pituitary	chr7	1164252	1164253	0.2	0.25	0.25	0.0236	3	8	0.22	0.25	500	Consistent Biallelic
AC091729.3	rs2949191	Skin - Sun Exposed (Lower leg)	chr7	1164252	1164253	0	0.4	0.5	0.163	8	9.5	0.33	0.5	800	Consistent Monoallelic
AC091729.3	rs2949191	Skin - Not Sun Exposed (Suprapubic)	chr7	1164252	1164253	0	0.3	0.5	0.147	22	9	0.18	0.42	600	Consistent Biallelic
AC091729.3	rs2949191	Small Intestine - Terminal Ileum	chr7	1164252	1164253	0.23	0.39	0.5	0.104	7	10	0.28	0.45	779	Consistent Biallelic
AC091729.3	rs2949191	Spleen	chr7	1164252	1164253	0.32	0.41	0.42	0.0465	3	11	0.36	0.42	819	Consistent Monoallelic
AC091729.3	rs2949191	Stomach	chr7	1164252	1164253	0.06	0.27	0.5	0.119	8	9.5	0.23	0.3	540	Consistent Biallelic
AC091729.3	rs2949191	Testis	chr7	1164252	1164253	0.1	0.26	0.5	0.166	4	9	0.13	0.41	519	Consistent Biallelic
AC091729.3	rs2949191	Thyroid	chr7	1164252	1164253	0	0.25	0.5	0.129	45	10	0.14	0.32	500	Consistent Biallelic
AC091729.3	rs2949191	Uterus	chr7	1164252	1164253	0	0.3	0.5	0.136	47	10	0.22	0.39	600	Consistent Biallelic
AC091729.3	rs2949191	Vagina	chr7	1164252	1164253	0.23	0.3	0.4	0.0676	5	10	0.25	0.38	600	Consistent Biallelic
AC091729.3	rs2949191	Whole Blood	chr7	1164252	1164253	0.25	0.32	0.33	0.0362	3	11	0.28	0.33	639	Consistent Biallelic
AC091729.3	rs2949191	Cells - Transformed fibroblasts	chr7	1164252	1164253	0.25	0.25	0.25	0	1	8	0.25	0.25	500	Consistent Biallelic
AC091729.3	rs2949191	Cells - EBV-transformed lymphocytes	chr7	1164252	1164253	0	0.27	0.5	0.123	62	11	0.19	0.34	540	Consistent Biallelic
AC091729.3	rs2949194	Adipose - Subcutaneous	chr7	1163397	1163398	0.06	0.06	0.06	0	1	9	0.06	0.06	119	Consistent Biallelic
AC091729.3	rs2949194	Adipose - Visceral (Omentum)	chr7	1163397	1163398	0.06	0.29	0.5	0.143	10	9	0.14	0.39	579	Consistent Biallelic
AC091729.3	rs2949194	Artery - Aorta	chr7	1163397	1163398	0.25	0.4	0.5	0.092	5	8	0.39	0.5	800	Consistent Monoallelic
AC091729.3	rs2949194	Brain - Cerebellar Hemisphere	chr7	1163397	1163398	0.1	0.1	0.1	0	1	10	0.1	0.1	200	Consistent Biallelic
AC091729.3	rs2949194	Brain - Cortex	chr7	1163397	1163398	0.38	0.38	0.38	0	1	8	0.38	0.38	759	Consistent Monoallelic
AC091729.3	rs2949194	Brain - Frontal Cortex (BA9)	chr7	1163397	1163398	0.28	0.28	0.28	0	1	9	0.28	0.28	560	Consistent Biallelic
AC091729.3	rs2949194	Adrenal Gland	chr7	1163397	1163398	0.17	0.28	0.4	0.117	2	12.5	0.22	0.34	560	Consistent Biallelic
AC091729.3	rs2949194	Brain - Nucleus accumbens (basal ganglia)	chr7	1163397	1163398	0.2	0.2	0.2	0	1	20	0.2	0.2	400	Consistent Biallelic
AC091729.3	rs2949194	Brain - Substantia nigra	chr7	1163397	1163398	0.2	0.2	0.2	0	1	10	0.2	0.2	400	Consistent Biallelic
AC091729.3	rs2949194	Colon - Sigmoid	chr7	1163397	1163398	0.25	0.35	0.5	0.107	6	9.5	0.26	0.47	699	Consistent Biallelic
AC091729.3	rs2949194	Colon - Transverse	chr7	1163397	1163398	0.33	0.42	0.5	0.0833	2	10	0.38	0.46	839	Consistent Monoallelic
AC091729.3	rs2949194	Cervix - Ectocervix	chr7	1163397	1163398	0.25	0.25	0.25	0	1	8	0.25	0.25	500	Consistent Biallelic
AC091729.3	rs2949194	Esophagus - Gastroesophageal Junction	chr7	1163397	1163398	0.17	0.17	0.17	0	1	9	0.17	0.17	340	Consistent Biallelic
AC091729.3	rs2949194	Esophagus - Mucosa	chr7	1163397	1163398	0.25	0.25	0.25	0	1	8	0.25	0.25	500	Consistent Biallelic
AC091729.3	rs2949194	Esophagus - Muscularis	chr7	1163397	1163398	0.25	0.28	0.3	0.025	2	9	0.26	0.29	560	Consistent Biallelic
AC091729.3	rs2949194	Fallopian Tube	chr7	1163397	1163398	0.28	0.38	0.5	0.0895	7	9	0.34	0.5	759	Consistent Monoallelic
AC091729.3	rs2949194	Kidney - Cortex	chr7	1163397	1163398	0.28	0.28	0.28	0	1	9	0.28	0.28	560	Consistent Biallelic
AC091729.3	rs2949194	Liver	chr7	1163397	1163398	0.13	0.13	0.13	0	1	8	0.13	0.13	259	Consistent Biallelic
AC091729.3	rs2949194	Lung	chr7	1163397	1163398	0.12	0.33	0.39	0.109	7	10	0.16	0.35	660	Consistent Biallelic
AC091729.3	rs2949194	Muscle - Skeletal	chr7	1163397	1163398	0.06	0.28	0.5	0.222	2	10	0.17	0.39	560	Consistent Biallelic
AC091729.3	rs2949194	Ovary	chr7	1163397	1163398	0.06	0.25	0.5	0.121	19	9	0.17	0.38	500	Consistent Biallelic
AC091729.3	rs2949194	Prostate	chr7	1163397	1163398	0.06	0.32	0.5	0.124	16	10	0.24	0.41	639	Consistent Biallelic
AC091729.3	rs2949194	Skin - Sun Exposed (Lower leg)	chr7	1163397	1163398	0.25	0.4	0.5	0.0798	5	10	0.39	0.4	800	Consistent Monoallelic
AC091729.3	rs2949194	Skin - Not Sun Exposed (Suprapubic)	chr7	1163397	1163398	0	0.17	0.4	0.142	4	9	0.12	0.22	340	Consistent Biallelic
AC091729.3	rs2949194	Small Intestine - Terminal Ileum	chr7	1163397	1163398	0.17	0.27	0.38	0.104	2	8.5	0.22	0.32	540	Consistent Biallelic
AC091729.3	rs2949194	Spleen	chr7	1163397	1163398	0.17	0.17	0.17	0	1	9	0.17	0.17	340	Consistent Biallelic
AC091729.3	rs2949194	Stomach	chr7	1163397	1163398	0.04	0.25	0.25	0.0997	3	8	0.14	0.25	500	Consistent Biallelic
AC091729.3	rs2949194	Testis	chr7	1163397	1163398	0.17	0.22	0.28	0.0556	2	9	0.19	0.25	439	Consistent Biallelic
AC091729.3	rs2949194	Thyroid	chr7	1163397	1163398	0.17	0.17	0.17	0	1	9	0.17	0.17	340	Consistent Biallelic
AC091729.3	rs2949194	Uterus	chr7	1163397	1163398	0	0.28	0.5	0.119	29	9	0.21	0.39	560	Consistent Biallelic
AC091729.3	rs2949194	Cells - EBV-transformed lymphocytes	chr7	1163397	1163398	0.25	0.39	0.5	0.0833	8	10	0.33	0.43	779	Consistent Monoallelic
AC091729.3	rs2960832	Adipose - Visceral (Omentum)	chr7	1162497	1162498	0	0.35	0.5	0.111	85	11	0.26	0.42	699	Consistent Biallelic
AC091729.3	rs2960832	Artery - Coronary	chr7	1162497	1162498	0.12	0.41	0.5	0.105	11	9	0.38	0.5	819	Consistent Monoallelic
AC091729.3	rs2960832	Artery - Tibial	chr7	1162497	1162498	0.06	0.4	0.5	0.133	15	11	0.31	0.5	800	Consistent Biallelic
AC091729.3	rs2960832	Bladder	chr7	1162497	1162498	0	0.33	0.5	0.116	18	10	0.28	0.41	660	Consistent Biallelic
AC091729.3	rs2960832	Brain - Amygdala	chr7	1162497	1162498	0.5	0.5	0.5	0	1	10	0.5	0.5	1000	Strictly Monoallelic
AC091729.3	rs2960832	Adipose - Subcutaneous	chr7	1162497	1162498	0.1	0.33	0.5	0.0928	47	15	0.25	0.39	660	Consistent Biallelic
AC091729.3	rs2960832	Adrenal Gland	chr7	1162497	1162498	0.23	0.42	0.5	0.0777	45	12	0.38	0.5	839	Consistent Monoallelic
AC091729.3	rs2960832	Artery - Aorta	chr7	1162497	1162498	0.19	0.4	0.5	0.0951	49	16	0.33	0.47	800	Consistent Monoallelic
AC091729.3	rs2960832	Brain - Anterior cingulate cortex (BA24)	chr7	1162497	1162498	0.25	0.39	0.5	0.0794	21	13	0.34	0.5	779	Consistent Monoallelic
AC091729.3	rs2960832	Brain - Caudate (basal ganglia)	chr7	1162497	1162498	0.25	0.43	0.5	0.067	24	16	0.37	0.44	860	Consistent Monoallelic
AC091729.3	rs2960832	Brain - Cerebellar Hemisphere	chr7	1162497	1162498	0.11	0.38	0.5	0.0859	37	16	0.31	0.43	759	Consistent Biallelic
AC091729.3	rs2960832	Brain - Cerebellum	chr7	1162497	1162498	0	0.27	0.5	0.116	31	12	0.17	0.32	540	Consistent Biallelic
AC091729.3	rs2960832	Brain - Cortex	chr7	1162497	1162498	0	0.3	0.5	0.119	31	13	0.2	0.35	600	Consistent Biallelic
AC091729.3	rs2960832	Brain - Frontal Cortex (BA9)	chr7	1162497	1162498	0.17	0.38	0.5	0.0928	29	14	0.29	0.43	759	Consistent Biallelic
AC091729.3	rs2960832	Brain - Hippocampus	chr7	1162497	1162498	0.12	0.42	0.5	0.0834	26	13	0.38	0.46	839	Consistent Monoallelic
AC091729.3	rs2960832	Brain - Hypothalamus	chr7	1162497	1162498	0.19	0.41	0.5	0.0859	26	16.5	0.36	0.44	819	Consistent Monoallelic
AC091729.3	rs2960832	Brain - Nucleus accumbens (basal ganglia)	chr7	1162497	1162498	0.12	0.38	0.5	0.107	31	14	0.28	0.45	759	Consistent Biallelic
AC091729.3	rs2960832	Brain - Putamen (basal ganglia)	chr7	1162497	1162498	0.28	0.39	0.5	0.0583	35	16	0.34	0.42	779	Consistent Monoallelic
AC091729.3	rs2960832	Brain - Spinal cord (cervical c-1)	chr7	1162497	1162498	0.17	0.42	0.5	0.085	31	15	0.35	0.45	839	Consistent Monoallelic
AC091729.3	rs2960832	Brain - Substantia nigra	chr7	1162497	1162498	0.17	0.33	0.5	0.084	16	14	0.3	0.39	660	Consistent Biallelic
AC091729.3	rs2960832	Breast - Mammary Tissue	chr7	1162497	1162498	0.17	0.4	0.5	0.0965	21	12	0.31	0.5	800	Consistent Biallelic
AC091729.3	rs2960832	Colon - Transverse	chr7	1162497	1162498	0.14	0.38	0.5	0.0944	33	12	0.3	0.42	759	Consistent Biallelic
AC091729.3	rs2960832	Fallopian Tube	chr7	1162497	1162498	0.06	0.38	0.5	0.112	65	12	0.27	0.43	759	Consistent Biallelic
AC091729.3	rs2960832	Prostate	chr7	1162497	1162498	0.04	0.36	0.5	0.108	33	16	0.28	0.41	720	Consistent Biallelic
AC091729.3	rs2960832	Spleen	chr7	1162497	1162498	0	0.17	0.38	0.124	11	13	0.09	0.28	340	Consistent Biallelic
AC091729.3	rs2960832	Thyroid	chr7	1162497	1162498	0.04	0.32	0.5	0.1	80	17.5	0.25	0.39	639	Consistent Biallelic
AC091729.3	rs2960832	Cells - EBV-transformed lymphocytes	chr7	1162497	1162498	0	0.37	0.5	0.107	99	14	0.3	0.42	740	Consistent Biallelic
AC091729.3	rs2960832	Colon - Sigmoid	chr7	1162497	1162498	0.04	0.38	0.5	0.121	53	11	0.29	0.42	759	Consistent Biallelic
AC091729.3	rs2960832	Cervix - Ectocervix	chr7	1162497	1162498	0	0.32	0.5	0.115	27	10	0.28	0.41	639	Consistent Biallelic
AC091729.3	rs2960832	Cervix - Endocervix	chr7	1162497	1162498	0.5	0.5	0.5	0	1	8	0.5	0.5	1000	Strictly Monoallelic
AC091729.3	rs2960832	Esophagus - Gastroesophageal Junction	chr7	1162497	1162498	0.05	0.05	0.05	0	1	11	0.05	0.05	100	Consistent Biallelic
AC091729.3	rs2960832	Esophagus - Mucosa	chr7	1162497	1162498	0.2	0.4	0.5	0.0829	25	10	0.38	0.5	800	Consistent Monoallelic
AC091729.3	rs2960832	Esophagus - Muscularis	chr7	1162497	1162498	0	0.35	0.5	0.135	43	9	0.25	0.4	699	Consistent Biallelic
AC091729.3	rs2960832	Heart - Atrial Appendage	chr7	1162497	1162498	0.25	0.25	0.25	0	1	8	0.25	0.25	500	Consistent Biallelic
AC091729.3	rs2960832	Heart - Left Ventricle	chr7	1162497	1162498	0.17	0.39	0.5	0.0975	24	10	0.38	0.5	779	Consistent Monoallelic
AC091729.3	rs2960832	Kidney - Cortex	chr7	1162497	1162498	0.06	0.39	0.5	0.117	15	9	0.26	0.42	779	Consistent Biallelic
AC091729.3	rs2960832	Liver	chr7	1162497	1162498	0.27	0.46	0.5	0.0943	4	10	0.38	0.5	920	Consistent Monoallelic
AC091729.3	rs2960832	Lung	chr7	1162497	1162498	0	0.38	0.5	0.127	21	10	0.27	0.42	759	Consistent Biallelic
AC091729.3	rs2960832	Minor Salivary Gland	chr7	1162497	1162498	0.06	0.32	0.5	0.118	19	9	0.24	0.38	639	Consistent Biallelic
AC091729.3	rs2960832	Muscle - Skeletal	chr7	1162497	1162498	0.19	0.39	0.5	0.0975	17	10	0.28	0.42	779	Consistent Biallelic
AC091729.3	rs2960832	Nerve - Tibial	chr7	1162497	1162498	0.17	0.42	0.5	0.0876	39	10	0.38	0.5	839	Consistent Monoallelic
AC091729.3	rs2960832	Ovary	chr7	1162497	1162498	0.08	0.38	0.5	0.12	86	11	0.25	0.42	759	Consistent Biallelic
AC091729.3	rs2960832	Pancreas	chr7	1162497	1162498	0.03	0.39	0.5	0.125	12	9	0.35	0.42	779	Consistent Monoallelic
AC091729.3	rs2960832	Pituitary	chr7	1162497	1162498	0.1	0.37	0.5	0.116	16	11.5	0.27	0.42	740	Consistent Biallelic
AC091729.3	rs2960832	Skin - Sun Exposed (Lower leg)	chr7	1162497	1162498	0.06	0.29	0.5	0.114	22	11	0.22	0.39	579	Consistent Biallelic
AC091729.3	rs2960832	Skin - Not Sun Exposed (Suprapubic)	chr7	1162497	1162498	0	0.33	0.5	0.136	31	9	0.25	0.42	660	Consistent Biallelic
AC091729.3	rs2960832	Small Intestine - Terminal Ileum	chr7	1162497	1162498	0.17	0.38	0.5	0.0938	15	9	0.33	0.44	759	Consistent Monoallelic
AC091729.3	rs2960832	Stomach	chr7	1162497	1162498	0.09	0.25	0.5	0.115	27	10	0.14	0.36	500	Consistent Biallelic
AC091729.3	rs2960832	Testis	chr7	1162497	1162498	0.06	0.32	0.5	0.135	26	9	0.25	0.48	639	Consistent Biallelic
AC091729.3	rs2960832	Uterus	chr7	1162497	1162498	0	0.28	0.5	0.119	79	11	0.17	0.33	560	Consistent Biallelic
AC091729.3	rs2960832	Vagina	chr7	1162497	1162498	0	0.24	0.5	0.167	10	9	0.17	0.47	479	Consistent Biallelic
AC091729.3	rs2960832	Whole Blood	chr7	1162497	1162498	0.2	0.35	0.5	0.112	8	9.5	0.26	0.43	699	Consistent Biallelic
AC091729.3	rs2960833	Adipose - Subcutaneous	chr7	1163056	1163057	0	0.23	0.41	0.106	36	11	0.17	0.3	460	Consistent Biallelic
AC091729.3	rs2960833	Adipose - Visceral (Omentum)	chr7	1163056	1163057	0	0.17	0.39	0.109	82	11.5	0.09	0.28	340	Consistent Biallelic
AC091729.3	rs2960833	Adrenal Gland	chr7	1163056	1163057	0	0.23	0.5	0.141	42	11	0.12	0.34	460	Consistent Biallelic
AC091729.3	rs2960833	Artery - Coronary	chr7	1163056	1163057	0.13	0.3	0.39	0.0919	8	9	0.25	0.38	600	Consistent Biallelic
AC091729.3	rs2960833	Artery - Tibial	chr7	1163056	1163057	0	0.3	0.38	0.119	12	10	0.22	0.35	600	Consistent Biallelic
AC091729.3	rs2960833	Bladder	chr7	1163056	1163057	0.05	0.33	0.5	0.155	8	8.5	0.22	0.42	660	Consistent Biallelic
AC091729.3	rs2960833	Brain - Anterior cingulate cortex (BA24)	chr7	1163056	1163057	0.1	0.35	0.5	0.117	17	10	0.23	0.4	699	Consistent Biallelic
AC091729.3	rs2960833	Brain - Caudate (basal ganglia)	chr7	1163056	1163057	0.06	0.27	0.5	0.129	22	10.5	0.17	0.33	540	Consistent Biallelic
AC091729.3	rs2960833	Brain - Cerebellum	chr7	1163056	1163057	0	0.3	0.5	0.149	22	10	0.14	0.4	600	Consistent Biallelic
AC091729.3	rs2960833	Brain - Cortex	chr7	1163056	1163057	0	0.29	0.5	0.117	20	9	0.23	0.38	579	Consistent Biallelic
AC091729.3	rs2960833	Brain - Frontal Cortex (BA9)	chr7	1163056	1163057	0	0.31	0.5	0.124	26	10	0.17	0.39	620	Consistent Biallelic
AC091729.3	rs2960833	Brain - Hippocampus	chr7	1163056	1163057	0	0.26	0.5	0.159	23	11	0.12	0.38	519	Consistent Biallelic
AC091729.3	rs2960833	Brain - Hypothalamus	chr7	1163056	1163057	0.05	0.31	0.5	0.164	24	11	0.1	0.41	620	Consistent Biallelic
AC091729.3	rs2960833	Artery - Aorta	chr7	1163056	1163057	0	0.26	0.5	0.122	44	12.5	0.16	0.33	519	Consistent Biallelic
AC091729.3	rs2960833	Brain - Cerebellar Hemisphere	chr7	1163056	1163057	0.17	0.31	0.42	0.0758	30	12.5	0.25	0.38	620	Consistent Biallelic
AC091729.3	rs2960833	Brain - Nucleus accumbens (basal ganglia)	chr7	1163056	1163057	0.08	0.29	0.43	0.0959	25	14	0.21	0.37	579	Consistent Biallelic
AC091729.3	rs2960833	Brain - Putamen (basal ganglia)	chr7	1163056	1163057	0.06	0.27	0.5	0.107	34	12	0.2	0.33	540	Consistent Biallelic
AC091729.3	rs2960833	Brain - Spinal cord (cervical c-1)	chr7	1163056	1163057	0.14	0.29	0.44	0.0883	28	14	0.2	0.35	579	Consistent Biallelic
AC091729.3	rs2960833	Brain - Substantia nigra	chr7	1163056	1163057	0.06	0.3	0.41	0.109	15	13	0.19	0.36	600	Consistent Biallelic
AC091729.3	rs2960833	Colon - Sigmoid	chr7	1163056	1163057	0	0.21	0.5	0.117	42	12.5	0.13	0.27	419	Consistent Biallelic
AC091729.3	rs2960833	Prostate	chr7	1163056	1163057	0	0.23	0.43	0.121	32	17	0.12	0.33	460	Consistent Biallelic
AC091729.3	rs2960833	Thyroid	chr7	1163056	1163057	0.05	0.29	0.5	0.137	52	12	0.2	0.4	579	Consistent Biallelic
AC091729.3	rs2960833	Cells - EBV-transformed lymphocytes	chr7	1163056	1163057	0	0.24	0.5	0.12	75	12	0.13	0.32	479	Consistent Biallelic
AC091729.3	rs2960833	Breast - Mammary Tissue	chr7	1163056	1163057	0.14	0.32	0.41	0.1	17	11	0.17	0.39	639	Consistent Biallelic
AC091729.3	rs2960833	Colon - Transverse	chr7	1163056	1163057	0	0.28	0.5	0.137	21	9	0.2	0.38	560	Consistent Biallelic
AC091729.3	rs2960833	Cervix - Ectocervix	chr7	1163056	1163057	0	0.25	0.39	0.133	17	9	0.13	0.36	500	Consistent Biallelic
AC091729.3	rs2960833	Esophagus - Mucosa	chr7	1163056	1163057	0.17	0.23	0.5	0.114	13	10	0.2	0.38	460	Consistent Biallelic
AC091729.3	rs2960833	Esophagus - Muscularis	chr7	1163056	1163057	0	0.33	0.5	0.142	18	9.5	0.19	0.39	660	Consistent Biallelic
AC091729.3	rs2960833	Fallopian Tube	chr7	1163056	1163057	0	0.29	0.5	0.128	46	11.5	0.17	0.38	579	Consistent Biallelic
AC091729.3	rs2960833	Heart - Left Ventricle	chr7	1163056	1163057	0.2	0.3	0.4	0.0761	8	10	0.26	0.39	600	Consistent Biallelic
AC091729.3	rs2960833	Kidney - Cortex	chr7	1163056	1163057	0.38	0.38	0.38	0	2	8	0.38	0.38	759	Consistent Monoallelic
AC091729.3	rs2960833	Liver	chr7	1163056	1163057	0.13	0.17	0.38	0.109	3	8	0.15	0.27	340	Consistent Biallelic
AC091729.3	rs2960833	Lung	chr7	1163056	1163057	0.03	0.32	0.5	0.137	19	10	0.21	0.39	639	Consistent Biallelic
AC091729.3	rs2960833	Minor Salivary Gland	chr7	1163056	1163057	0.05	0.17	0.41	0.104	15	10	0.13	0.26	340	Consistent Biallelic
AC091729.3	rs2960833	Muscle - Skeletal	chr7	1163056	1163057	0	0.23	0.4	0.138	14	9.5	0.08	0.36	460	Consistent Biallelic
AC091729.3	rs2960833	Nerve - Tibial	chr7	1163056	1163057	0.2	0.32	0.5	0.0996	11	10	0.25	0.39	639	Consistent Biallelic
AC091729.3	rs2960833	Ovary	chr7	1163056	1163057	0	0.28	0.5	0.125	63	10	0.13	0.36	560	Consistent Biallelic
AC091729.3	rs2960833	Pancreas	chr7	1163056	1163057	0.08	0.28	0.5	0.12	9	9	0.2	0.3	560	Consistent Biallelic
AC091729.3	rs2960833	Pituitary	chr7	1163056	1163057	0	0.3	0.5	0.147	13	10	0.21	0.4	600	Consistent Biallelic
AC091729.3	rs2960833	Skin - Sun Exposed (Lower leg)	chr7	1163056	1163057	0.06	0.29	0.5	0.134	23	10	0.17	0.39	579	Consistent Biallelic
AC091729.3	rs2960833	Skin - Not Sun Exposed (Suprapubic)	chr7	1163056	1163057	0.06	0.25	0.5	0.135	25	9	0.19	0.39	500	Consistent Biallelic
AC091729.3	rs2960833	Small Intestine - Terminal Ileum	chr7	1163056	1163057	0.12	0.21	0.38	0.0765	12	8.5	0.16	0.26	419	Consistent Biallelic
AC091729.3	rs2960833	Spleen	chr7	1163056	1163057	0.05	0.3	0.5	0.13	7	9	0.25	0.35	600	Consistent Biallelic
AC091729.3	rs2960833	Stomach	chr7	1163056	1163057	0	0.2	0.42	0.126	17	10	0.1	0.3	400	Consistent Biallelic
AC091729.3	rs2960833	Testis	chr7	1163056	1163057	0.1	0.27	0.42	0.105	10	8.5	0.23	0.38	540	Consistent Biallelic
AC091729.3	rs2960833	Uterus	chr7	1163056	1163057	0	0.22	0.5	0.128	78	11	0.13	0.33	439	Consistent Biallelic
AC091729.3	rs2960833	Vagina	chr7	1163056	1163057	0.17	0.2	0.4	0.101	5	10	0.2	0.39	400	Consistent Biallelic
AC091729.3	rs2960833	Whole Blood	chr7	1163056	1163057	0.25	0.38	0.5	0.102	6	8.5	0.28	0.47	759	Consistent Biallelic
AC091729.3	rs2960833	Cells - Transformed fibroblasts	chr7	1163056	1163057	0.17	0.17	0.17	0	1	9	0.17	0.17	340	Consistent Biallelic
AC091729.3	rs2960836	Adipose - Visceral (Omentum)	chr7	1163343	1163344	0.39	0.44	0.5	0.0556	2	9	0.42	0.47	879	Consistent Monoallelic
AC091729.3	rs2960836	Adrenal Gland	chr7	1163343	1163344	0.28	0.39	0.5	0.111	2	8.5	0.33	0.44	779	Consistent Monoallelic
AC091729.3	rs2960836	Artery - Aorta	chr7	1163343	1163344	0.5	0.5	0.5	0	2	9	0.5	0.5	1000	Strictly Monoallelic
AC091729.3	rs2960836	Brain - Nucleus accumbens (basal ganglia)	chr7	1163343	1163344	0.41	0.41	0.41	0	1	11	0.41	0.41	819	Consistent Monoallelic
AC091729.3	rs2960836	Cells - EBV-transformed lymphocytes	chr7	1163343	1163344	0.28	0.5	0.5	0.105	3	12	0.39	0.5	1000	Consistent Monoallelic
AC091729.3	rs2960836	Colon - Sigmoid	chr7	1163343	1163344	0.5	0.5	0.5	0	1	9	0.5	0.5	1000	Strictly Monoallelic
AC091729.3	rs2960836	Kidney - Cortex	chr7	1163343	1163344	0.38	0.38	0.38	0	1	8	0.38	0.38	759	Consistent Monoallelic
AC091729.3	rs2960836	Lung	chr7	1163343	1163344	0	0.25	0.5	0.167	5	10	0.13	0.27	500	Consistent Biallelic
AC091729.3	rs2960836	Minor Salivary Gland	chr7	1163343	1163344	0.5	0.5	0.5	0	1	8	0.5	0.5	1000	Strictly Monoallelic
AC091729.3	rs2960836	Muscle - Skeletal	chr7	1163343	1163344	0.5	0.5	0.5	0	1	11	0.5	0.5	1000	Strictly Monoallelic
AC091729.3	rs2960836	Ovary	chr7	1163343	1163344	0.25	0.44	0.5	0.104	4	8	0.34	0.5	879	Consistent Monoallelic
AC091729.3	rs2960836	Prostate	chr7	1163343	1163344	0.14	0.39	0.5	0.126	8	10.5	0.29	0.5	779	Consistent Biallelic
AC091729.3	rs2960836	Skin - Sun Exposed (Lower leg)	chr7	1163343	1163344	0.5	0.5	0.5	0	1	10	0.5	0.5	1000	Strictly Monoallelic
AC091729.3	rs2960836	Skin - Not Sun Exposed (Suprapubic)	chr7	1163343	1163344	0.5	0.5	0.5	0	1	8	0.5	0.5	1000	Strictly Monoallelic
AC091729.3	rs2960836	Stomach	chr7	1163343	1163344	0.5	0.5	0.5	0	1	10	0.5	0.5	1000	Strictly Monoallelic
AC091729.3	rs2960836	Uterus	chr7	1163343	1163344	0.17	0.5	0.5	0.129	10	9.5	0.31	0.5	1000	Consistent Biallelic
AC091729.3	rs2960837	Adipose - Visceral (Omentum)	chr7	1164320	1164321	0	0.17	0.5	0.118	84	10.5	0.11	0.25	340	Consistent Biallelic
AC091729.3	rs2960837	Adrenal Gland	chr7	1164320	1164321	0	0.23	0.5	0.154	25	9	0.1	0.38	460	Consistent Biallelic
AC091729.3	rs2960837	Artery - Aorta	chr7	1164320	1164321	0.08	0.27	0.5	0.128	31	10	0.18	0.38	540	Consistent Biallelic
AC091729.3	rs2960837	Artery - Coronary	chr7	1164320	1164321	0	0.22	0.4	0.128	6	9	0.14	0.28	439	Consistent Biallelic
AC091729.3	rs2960837	Artery - Tibial	chr7	1164320	1164321	0	0.16	0.5	0.155	10	11.5	0.02	0.25	319	Consistent Biallelic
AC091729.3	rs2960837	Bladder	chr7	1164320	1164321	0	0.13	0.41	0.137	17	8	0	0.25	259	Consistent Biallelic
AC091729.3	rs2960837	Brain - Amygdala	chr7	1164320	1164321	0.06	0.22	0.38	0.16	2	8.5	0.14	0.3	439	Consistent Biallelic
AC091729.3	rs2960837	Brain - Caudate (basal ganglia)	chr7	1164320	1164321	0.08	0.15	0.41	0.125	4	11.5	0.12	0.23	300	Consistent Biallelic
AC091729.3	rs2960837	Brain - Cerebellar Hemisphere	chr7	1164320	1164321	0.06	0.15	0.5	0.151	10	9	0.13	0.36	300	Consistent Biallelic
AC091729.3	rs2960837	Brain - Cerebellum	chr7	1164320	1164321	0.13	0.33	0.41	0.101	6	9	0.26	0.39	660	Consistent Biallelic
AC091729.3	rs2960837	Brain - Cortex	chr7	1164320	1164321	0	0.19	0.5	0.165	10	9	0.08	0.35	379	Consistent Biallelic
AC091729.3	rs2960837	Brain - Frontal Cortex (BA9)	chr7	1164320	1164321	0	0.17	0.5	0.119	11	9	0.13	0.22	340	Consistent Biallelic
AC091729.3	rs2960837	Brain - Hippocampus	chr7	1164320	1164321	0.06	0.18	0.38	0.1	8	11.5	0.16	0.29	360	Consistent Biallelic
AC091729.3	rs2960837	Brain - Hypothalamus	chr7	1164320	1164321	0.12	0.13	0.25	0.0613	3	8	0.12	0.19	259	Consistent Biallelic
AC091729.3	rs2960837	Brain - Nucleus accumbens (basal ganglia)	chr7	1164320	1164321	0.08	0.17	0.42	0.114	11	10	0.09	0.26	340	Consistent Biallelic
AC091729.3	rs2960837	Brain - Putamen (basal ganglia)	chr7	1164320	1164321	0	0.13	0.28	0.0862	10	9	0.11	0.19	259	Consistent Biallelic
AC091729.3	rs2960837	Brain - Spinal cord (cervical c-1)	chr7	1164320	1164321	0	0.08	0.38	0.107	10	9	0.06	0.16	159	Consistent Biallelic
AC091729.3	rs2960837	Adipose - Subcutaneous	chr7	1164320	1164321	0	0.16	0.5	0.122	48	15.5	0.09	0.28	319	Consistent Biallelic
AC091729.3	rs2960837	Brain - Substantia nigra	chr7	1164320	1164321	0	0.1	0.25	0.0868	9	10	0	0.14	200	Consistent Biallelic
AC091729.3	rs2960837	Brain - Anterior cingulate cortex (BA24)	chr7	1164320	1164321	0.06	0.14	0.27	0.0784	4	13	0.1	0.19	280	Consistent Biallelic
AC091729.3	rs2960837	Pancreas	chr7	1164320	1164321	0.08	0.13	0.25	0.0588	5	12	0.1	0.13	259	Consistent Biallelic
AC091729.3	rs2960837	Cells - EBV-transformed lymphocytes	chr7	1164320	1164321	0	0.17	0.5	0.113	77	12	0.07	0.25	340	Consistent Biallelic
AC091729.3	rs2960837	Breast - Mammary Tissue	chr7	1164320	1164321	0.13	0.21	0.39	0.0963	4	9.5	0.18	0.27	419	Consistent Biallelic
AC091729.3	rs2960837	Colon - Sigmoid	chr7	1164320	1164321	0	0.17	0.5	0.128	37	10	0.1	0.25	340	Consistent Biallelic
AC091729.3	rs2960837	Colon - Transverse	chr7	1164320	1164321	0	0.17	0.5	0.134	17	9	0.11	0.28	340	Consistent Biallelic
AC091729.3	rs2960837	Cervix - Ectocervix	chr7	1164320	1164321	0	0.17	0.33	0.118	8	10	0.09	0.25	340	Consistent Biallelic
AC091729.3	rs2960837	Esophagus - Mucosa	chr7	1164320	1164321	0.05	0.21	0.5	0.125	16	11	0.17	0.32	419	Consistent Biallelic
AC091729.3	rs2960837	Esophagus - Muscularis	chr7	1164320	1164321	0	0.25	0.5	0.136	24	9	0.16	0.33	500	Consistent Biallelic
AC091729.3	rs2960837	Fallopian Tube	chr7	1164320	1164321	0.05	0.23	0.5	0.131	34	10	0.11	0.33	460	Consistent Biallelic
AC091729.3	rs2960837	Heart - Atrial Appendage	chr7	1164320	1164321	0.06	0.06	0.06	0	1	9	0.06	0.06	119	Consistent Biallelic
AC091729.3	rs2960837	Heart - Left Ventricle	chr7	1164320	1164321	0.13	0.15	0.17	0.0208	2	8.5	0.14	0.16	300	Consistent Biallelic
AC091729.3	rs2960837	Kidney - Cortex	chr7	1164320	1164321	0.13	0.26	0.4	0.138	2	9	0.19	0.33	519	Consistent Biallelic
AC091729.3	rs2960837	Liver	chr7	1164320	1164321	0	0.25	0.5	0.25	2	9	0.13	0.38	500	Consistent Biallelic
AC091729.3	rs2960837	Lung	chr7	1164320	1164321	0	0.17	0.5	0.133	15	10	0.09	0.25	340	Consistent Biallelic
AC091729.3	rs2960837	Minor Salivary Gland	chr7	1164320	1164321	0	0.18	0.5	0.129	22	9	0.13	0.25	360	Consistent Biallelic
AC091729.3	rs2960837	Muscle - Skeletal	chr7	1164320	1164321	0.14	0.2	0.5	0.134	5	10	0.14	0.25	400	Consistent Biallelic
AC091729.3	rs2960837	Nerve - Tibial	chr7	1164320	1164321	0	0.25	0.5	0.135	38	10.5	0.15	0.36	500	Consistent Biallelic
AC091729.3	rs2960837	Ovary	chr7	1164320	1164321	0	0.17	0.5	0.125	66	10	0.09	0.28	340	Consistent Biallelic
AC091729.3	rs2960837	Pituitary	chr7	1164320	1164321	0.38	0.38	0.39	0.00655	3	8	0.38	0.38	759	Consistent Monoallelic
AC091729.3	rs2960837	Prostate	chr7	1164320	1164321	0	0.25	0.42	0.125	23	10	0.12	0.29	500	Consistent Biallelic
AC091729.3	rs2960837	Skin - Sun Exposed (Lower leg)	chr7	1164320	1164321	0	0.15	0.5	0.172	10	9	0.06	0.35	300	Consistent Biallelic
AC091729.3	rs2960837	Skin - Not Sun Exposed (Suprapubic)	chr7	1164320	1164321	0	0.21	0.5	0.125	30	9	0.12	0.27	419	Consistent Biallelic
AC091729.3	rs2960837	Small Intestine - Terminal Ileum	chr7	1164320	1164321	0	0.19	0.5	0.161	12	10	0.1	0.38	379	Consistent Biallelic
AC091729.3	rs2960837	Spleen	chr7	1164320	1164321	0.06	0.14	0.5	0.178	4	9.5	0.07	0.27	280	Consistent Biallelic
AC091729.3	rs2960837	Stomach	chr7	1164320	1164321	0	0.17	0.38	0.117	14	11	0.07	0.28	340	Consistent Biallelic
AC091729.3	rs2960837	Testis	chr7	1164320	1164321	0.1	0.17	0.39	0.105	8	9.5	0.13	0.28	340	Consistent Biallelic
AC091729.3	rs2960837	Thyroid	chr7	1164320	1164321	0	0.18	0.5	0.127	54	11	0.1	0.28	360	Consistent Biallelic
AC091729.3	rs2960837	Uterus	chr7	1164320	1164321	0	0.2	0.5	0.136	61	10	0.13	0.32	400	Consistent Biallelic
AC091729.3	rs2960837	Vagina	chr7	1164320	1164321	0.04	0.08	0.39	0.123	6	9.5	0.04	0.12	159	Consistent Biallelic
AC091729.3	rs2960837	Whole Blood	chr7	1164320	1164321	0.06	0.17	0.32	0.108	3	11	0.11	0.24	340	Consistent Biallelic
AC091729.3	rs2960839	Artery - Coronary	chr7	1164658	1164659	0	0.18	0.5	0.119	34	9.5	0.11	0.28	360	Consistent Biallelic
AC091729.3	rs2960839	Artery - Tibial	chr7	1164658	1164659	0	0.17	0.41	0.107	27	11	0.13	0.26	340	Consistent Biallelic
AC091729.3	rs2960839	Bladder	chr7	1164658	1164659	0	0.21	0.5	0.131	55	10	0.1	0.3	419	Consistent Biallelic
AC091729.3	rs2960839	Brain - Anterior cingulate cortex (BA24)	chr7	1164658	1164659	0	0.23	0.41	0.114	13	11	0.14	0.31	460	Consistent Biallelic
AC091729.3	rs2960839	Brain - Caudate (basal ganglia)	chr7	1164658	1164659	0.05	0.3	0.42	0.11	18	11.5	0.18	0.34	600	Consistent Biallelic
AC091729.3	rs2960839	Brain - Cerebellar Hemisphere	chr7	1164658	1164659	0	0.23	0.5	0.127	29	10	0.17	0.3	460	Consistent Biallelic
AC091729.3	rs2960839	Brain - Cortex	chr7	1164658	1164659	0	0.19	0.5	0.142	23	9	0.09	0.28	379	Consistent Biallelic
AC091729.3	rs2960839	Brain - Frontal Cortex (BA9)	chr7	1164658	1164659	0.05	0.28	0.5	0.107	28	11	0.17	0.32	560	Consistent Biallelic
AC091729.3	rs2960839	Brain - Hippocampus	chr7	1164658	1164659	0.09	0.29	0.5	0.115	25	11	0.23	0.39	579	Consistent Biallelic
AC091729.3	rs2960839	Brain - Hypothalamus	chr7	1164658	1164659	0	0.28	0.42	0.14	20	11	0.13	0.37	560	Consistent Biallelic
AC091729.3	rs2960839	Brain - Putamen (basal ganglia)	chr7	1164658	1164659	0	0.2	0.42	0.115	32	11	0.1	0.27	400	Consistent Biallelic
AC091729.3	rs2960839	Brain - Spinal cord (cervical c-1)	chr7	1164658	1164659	0	0.21	0.41	0.118	24	11	0.11	0.29	419	Consistent Biallelic
AC091729.3	rs2960839	Adipose - Subcutaneous	chr7	1164658	1164659	0	0.21	0.39	0.0942	50	21	0.14	0.28	419	Consistent Biallelic
AC091729.3	rs2960839	Adipose - Visceral (Omentum)	chr7	1164658	1164659	0	0.18	0.5	0.11	129	16	0.12	0.26	360	Consistent Biallelic
AC091729.3	rs2960839	Adrenal Gland	chr7	1164658	1164659	0	0.21	0.45	0.111	53	12	0.11	0.28	419	Consistent Biallelic
AC091729.3	rs2960839	Artery - Aorta	chr7	1164658	1164659	0.04	0.27	0.5	0.121	54	14	0.18	0.36	540	Consistent Biallelic
AC091729.3	rs2960839	Brain - Amygdala	chr7	1164658	1164659	0	0.08	0.17	0.0833	2	13	0.04	0.12	159	Consistent Biallelic
AC091729.3	rs2960839	Brain - Cerebellum	chr7	1164658	1164659	0	0.25	0.5	0.128	23	12	0.14	0.3	500	Consistent Biallelic
AC091729.3	rs2960839	Brain - Nucleus accumbens (basal ganglia)	chr7	1164658	1164659	0	0.23	0.5	0.129	29	13	0.15	0.37	460	Consistent Biallelic
AC091729.3	rs2960839	Brain - Substantia nigra	chr7	1164658	1164659	0.05	0.17	0.32	0.0754	17	15	0.1	0.22	340	Consistent Biallelic
AC091729.3	rs2960839	Breast - Mammary Tissue	chr7	1164658	1164659	0.06	0.28	0.42	0.104	18	12	0.19	0.33	560	Consistent Biallelic
AC091729.3	rs2960839	Colon - Sigmoid	chr7	1164658	1164659	0	0.19	0.45	0.106	67	14	0.11	0.26	379	Consistent Biallelic
AC091729.3	rs2960839	Fallopian Tube	chr7	1164658	1164659	0	0.28	0.5	0.133	71	13	0.14	0.37	560	Consistent Biallelic
AC091729.3	rs2960839	Heart - Atrial Appendage	chr7	1164658	1164659	0.11	0.17	0.28	0.0693	3	12	0.14	0.22	340	Consistent Biallelic
AC091729.3	rs2960839	Liver	chr7	1164658	1164659	0.06	0.17	0.28	0.0644	6	15.5	0.14	0.18	340	Consistent Biallelic
AC091729.3	rs2960839	Lung	chr7	1164658	1164659	0	0.28	0.5	0.115	34	14	0.17	0.32	560	Consistent Biallelic
AC091729.3	rs2960839	Ovary	chr7	1164658	1164659	0	0.2	0.5	0.116	111	13	0.14	0.28	400	Consistent Biallelic
AC091729.3	rs2960839	Prostate	chr7	1164658	1164659	0.11	0.26	0.5	0.0959	36	17.5	0.2	0.37	519	Consistent Biallelic
AC091729.3	rs2960839	Skin - Not Sun Exposed (Suprapubic)	chr7	1164658	1164659	0	0.19	0.5	0.117	85	12	0.13	0.29	379	Consistent Biallelic
AC091729.3	rs2960839	Spleen	chr7	1164658	1164659	0.2	0.28	0.41	0.0648	13	12	0.25	0.35	560	Consistent Biallelic
AC091729.3	rs2960839	Stomach	chr7	1164658	1164659	0	0.2	0.5	0.131	36	13	0.12	0.3	400	Consistent Biallelic
AC091729.3	rs2960839	Thyroid	chr7	1164658	1164659	0	0.21	0.4	0.0938	79	19	0.13	0.26	419	Consistent Biallelic
AC091729.3	rs2960839	Uterus	chr7	1164658	1164659	0	0.23	0.5	0.12	99	15	0.13	0.29	460	Consistent Biallelic
AC091729.3	rs2960839	Cells - EBV-transformed lymphocytes	chr7	1164658	1164659	0	0.21	0.44	0.105	101	17	0.14	0.28	419	Consistent Biallelic
AC091729.3	rs2960839	Colon - Transverse	chr7	1164658	1164659	0	0.23	0.41	0.128	36	10	0.1	0.34	460	Consistent Biallelic
AC091729.3	rs2960839	Cervix - Ectocervix	chr7	1164658	1164659	0	0.28	0.5	0.139	36	10	0.19	0.38	560	Consistent Biallelic
AC091729.3	rs2960839	Cervix - Endocervix	chr7	1164658	1164659	0.05	0.05	0.05	0	1	11	0.05	0.05	100	Consistent Biallelic
AC091729.3	rs2960839	Esophagus - Mucosa	chr7	1164658	1164659	0	0.21	0.39	0.11	43	10	0.12	0.3	419	Consistent Biallelic
AC091729.3	rs2960839	Esophagus - Muscularis	chr7	1164658	1164659	0	0.25	0.5	0.119	68	11	0.17	0.36	500	Consistent Biallelic
AC091729.3	rs2960839	Heart - Left Ventricle	chr7	1164658	1164659	0	0.2	0.39	0.127	16	9	0.1	0.3	400	Consistent Biallelic
AC091729.3	rs2960839	Kidney - Cortex	chr7	1164658	1164659	0	0.17	0.5	0.131	15	11	0.1	0.25	340	Consistent Biallelic
AC091729.3	rs2960839	Minor Salivary Gland	chr7	1164658	1164659	0	0.28	0.5	0.128	48	11	0.21	0.38	560	Consistent Biallelic
AC091729.3	rs2960839	Muscle - Skeletal	chr7	1164658	1164659	0	0.27	0.41	0.132	17	9	0.14	0.39	540	Consistent Biallelic
AC091729.3	rs2960839	Nerve - Tibial	chr7	1164658	1164659	0	0.32	0.5	0.133	77	11	0.19	0.4	639	Consistent Biallelic
AC091729.3	rs2960839	Pancreas	chr7	1164658	1164659	0	0.25	0.5	0.13	20	9.5	0.1	0.29	500	Consistent Biallelic
AC091729.3	rs2960839	Pituitary	chr7	1164658	1164659	0	0.27	0.38	0.127	17	10	0.13	0.32	540	Consistent Biallelic
AC091729.3	rs2960839	Skin - Sun Exposed (Lower leg)	chr7	1164658	1164659	0	0.27	0.42	0.115	26	11	0.17	0.36	540	Consistent Biallelic
AC091729.3	rs2960839	Small Intestine - Terminal Ileum	chr7	1164658	1164659	0	0.23	0.5	0.105	41	11	0.14	0.28	460	Consistent Biallelic
AC091729.3	rs2960839	Testis	chr7	1164658	1164659	0	0.26	0.5	0.128	20	10	0.13	0.34	519	Consistent Biallelic
AC091729.3	rs2960839	Vagina	chr7	1164658	1164659	0	0.23	0.5	0.116	18	11.5	0.17	0.28	460	Consistent Biallelic
AC091729.3	rs2960839	Whole Blood	chr7	1164658	1164659	0.05	0.29	0.5	0.144	19	11	0.13	0.39	579	Consistent Biallelic
AC091729.3	rs2960839	Cells - Transformed fibroblasts	chr7	1164658	1164659	0.17	0.27	0.38	0.0665	5	9	0.25	0.28	540	Consistent Biallelic
AC091729.3	rs2960840	Adrenal Gland	chr7	1165063	1165064	0	0.19	0.5	0.125	51	11	0.12	0.28	379	Consistent Biallelic
AC091729.3	rs2960840	Artery - Coronary	chr7	1165063	1165064	0	0.29	0.5	0.162	22	10	0.07	0.39	579	Consistent Biallelic
AC091729.3	rs2960840	Artery - Tibial	chr7	1165063	1165064	0.04	0.14	0.5	0.112	23	11	0.06	0.21	280	Consistent Biallelic
AC091729.3	rs2960840	Bladder	chr7	1165063	1165064	0	0.25	0.5	0.124	46	10	0.12	0.31	500	Consistent Biallelic
AC091729.3	rs2960840	Brain - Amygdala	chr7	1165063	1165064	0.17	0.25	0.39	0.0917	3	9	0.21	0.32	500	Consistent Biallelic
AC091729.3	rs2960840	Brain - Anterior cingulate cortex (BA24)	chr7	1165063	1165064	0.07	0.17	0.38	0.086	14	11	0.14	0.25	340	Consistent Biallelic
AC091729.3	rs2960840	Brain - Caudate (basal ganglia)	chr7	1165063	1165064	0	0.21	0.42	0.107	25	11	0.13	0.31	419	Consistent Biallelic
AC091729.3	rs2960840	Brain - Cerebellar Hemisphere	chr7	1165063	1165064	0	0.25	0.43	0.12	25	10	0.13	0.3	500	Consistent Biallelic
AC091729.3	rs2960840	Brain - Cerebellum	chr7	1165063	1165064	0	0.23	0.5	0.141	26	10	0.14	0.34	460	Consistent Biallelic
AC091729.3	rs2960840	Brain - Cortex	chr7	1165063	1165064	0	0.23	0.41	0.131	19	10	0.13	0.29	460	Consistent Biallelic
AC091729.3	rs2960840	Brain - Frontal Cortex (BA9)	chr7	1165063	1165064	0	0.21	0.42	0.118	27	11	0.13	0.27	419	Consistent Biallelic
AC091729.3	rs2960840	Brain - Hippocampus	chr7	1165063	1165064	0.05	0.22	0.5	0.111	27	10	0.17	0.3	439	Consistent Biallelic
AC091729.3	rs2960840	Brain - Spinal cord (cervical c-1)	chr7	1165063	1165064	0	0.16	0.5	0.11	20	11.5	0.1	0.22	319	Consistent Biallelic
AC091729.3	rs2960840	Adipose - Subcutaneous	chr7	1165063	1165064	0.02	0.21	0.35	0.0839	48	17	0.13	0.25	419	Consistent Biallelic
AC091729.3	rs2960840	Colon - Transverse	chr7	1165063	1165064	0	0.22	0.5	0.127	36	11	0.14	0.29	439	Consistent Biallelic
AC091729.3	rs2960840	Adipose - Visceral (Omentum)	chr7	1165063	1165064	0	0.17	0.5	0.11	120	14	0.06	0.25	340	Consistent Biallelic
AC091729.3	rs2960840	Artery - Aorta	chr7	1165063	1165064	0.05	0.28	0.5	0.109	44	12	0.22	0.38	560	Consistent Biallelic
AC091729.3	rs2960840	Brain - Hypothalamus	chr7	1165063	1165064	0	0.17	0.5	0.119	21	12	0.13	0.3	340	Consistent Biallelic
AC091729.3	rs2960840	Cervix - Ectocervix	chr7	1165063	1165064	0	0.25	0.5	0.128	37	10	0.14	0.3	500	Consistent Biallelic
AC091729.3	rs2960840	Brain - Nucleus accumbens (basal ganglia)	chr7	1165063	1165064	0	0.23	0.41	0.0909	28	12.5	0.17	0.29	460	Consistent Biallelic
AC091729.3	rs2960840	Brain - Putamen (basal ganglia)	chr7	1165063	1165064	0.03	0.19	0.42	0.108	29	12	0.1	0.23	379	Consistent Biallelic
AC091729.3	rs2960840	Brain - Substantia nigra	chr7	1165063	1165064	0	0.1	0.29	0.0816	15	15	0.03	0.17	200	Consistent Biallelic
AC091729.3	rs2960840	Esophagus - Gastroesophageal Junction	chr7	1165063	1165064	0.13	0.19	0.25	0.0625	2	10	0.16	0.22	379	Consistent Biallelic
AC091729.3	rs2960840	Breast - Mammary Tissue	chr7	1165063	1165064	0	0.19	0.38	0.101	16	13.5	0.12	0.22	379	Consistent Biallelic
AC091729.3	rs2960840	Colon - Sigmoid	chr7	1165063	1165064	0	0.17	0.42	0.103	67	13	0.09	0.24	340	Consistent Biallelic
AC091729.3	rs2960840	Esophagus - Mucosa	chr7	1165063	1165064	0	0.25	0.5	0.145	35	10	0.1	0.3	500	Consistent Biallelic
AC091729.3	rs2960840	Esophagus - Muscularis	chr7	1165063	1165064	0	0.27	0.5	0.114	58	12	0.17	0.31	540	Consistent Biallelic
AC091729.3	rs2960840	Heart - Atrial Appendage	chr7	1165063	1165064	0.14	0.15	0.17	0.0152	2	14.5	0.14	0.16	300	Consistent Biallelic
AC091729.3	rs2960840	Lung	chr7	1165063	1165064	0	0.2	0.5	0.121	34	14	0.1	0.26	400	Consistent Biallelic
AC091729.3	rs2960840	Ovary	chr7	1165063	1165064	0	0.17	0.42	0.119	94	13	0.08	0.26	340	Consistent Biallelic
AC091729.3	rs2960840	Prostate	chr7	1165063	1165064	0.02	0.24	0.5	0.122	32	16	0.13	0.31	479	Consistent Biallelic
AC091729.3	rs2960840	Stomach	chr7	1165063	1165064	0	0.19	0.41	0.11	34	12	0.11	0.25	379	Consistent Biallelic
AC091729.3	rs2960840	Thyroid	chr7	1165063	1165064	0	0.2	0.41	0.0998	78	19	0.12	0.25	400	Consistent Biallelic
AC091729.3	rs2960840	Uterus	chr7	1165063	1165064	0	0.23	0.5	0.129	87	12	0.13	0.32	460	Consistent Biallelic
AC091729.3	rs2960840	Cells - EBV-transformed lymphocytes	chr7	1165063	1165064	0	0.21	0.5	0.117	99	15	0.13	0.28	419	Consistent Biallelic
AC091729.3	rs2960840	Fallopian Tube	chr7	1165063	1165064	0	0.2	0.5	0.138	72	11.5	0.07	0.29	400	Consistent Biallelic
AC091729.3	rs2960840	Heart - Left Ventricle	chr7	1165063	1165064	0.06	0.19	0.38	0.124	8	8.5	0.1	0.32	379	Consistent Biallelic
AC091729.3	rs2960840	Kidney - Cortex	chr7	1165063	1165064	0.06	0.13	0.38	0.0926	10	9	0.1	0.18	259	Consistent Biallelic
AC091729.3	rs2960840	Liver	chr7	1165063	1165064	0.12	0.25	0.28	0.0593	5	10	0.2	0.26	500	Consistent Biallelic
AC091729.3	rs2960840	Minor Salivary Gland	chr7	1165063	1165064	0	0.25	0.5	0.136	41	11	0.13	0.35	500	Consistent Biallelic
AC091729.3	rs2960840	Muscle - Skeletal	chr7	1165063	1165064	0	0.2	0.5	0.135	17	11	0.13	0.3	400	Consistent Biallelic
AC091729.3	rs2960840	Nerve - Tibial	chr7	1165063	1165064	0	0.24	0.5	0.145	68	11	0.12	0.33	479	Consistent Biallelic
AC091729.3	rs2960840	Pancreas	chr7	1165063	1165064	0	0.2	0.42	0.125	21	9	0.14	0.3	400	Consistent Biallelic
AC091729.3	rs2960840	Pituitary	chr7	1165063	1165064	0	0.17	0.5	0.156	12	9.5	0.1	0.32	340	Consistent Biallelic
AC091729.3	rs2960840	Skin - Sun Exposed (Lower leg)	chr7	1165063	1165064	0	0.2	0.5	0.137	25	11	0.17	0.38	400	Consistent Biallelic
AC091729.3	rs2960840	Skin - Not Sun Exposed (Suprapubic)	chr7	1165063	1165064	0	0.2	0.5	0.123	76	10	0.13	0.3	400	Consistent Biallelic
AC091729.3	rs2960840	Small Intestine - Terminal Ileum	chr7	1165063	1165064	0	0.25	0.5	0.138	38	9.5	0.13	0.3	500	Consistent Biallelic
AC091729.3	rs2960840	Spleen	chr7	1165063	1165064	0.05	0.25	0.5	0.121	17	11	0.13	0.28	500	Consistent Biallelic
AC091729.3	rs2960840	Testis	chr7	1165063	1165064	0	0.25	0.5	0.125	16	9	0.16	0.29	500	Consistent Biallelic
AC091729.3	rs2960840	Vagina	chr7	1165063	1165064	0.06	0.17	0.44	0.115	14	9.5	0.12	0.27	340	Consistent Biallelic
AC091729.3	rs2960840	Whole Blood	chr7	1165063	1165064	0	0.15	0.5	0.144	14	10	0.08	0.29	300	Consistent Biallelic
AC091729.3	rs2960840	Cells - Transformed fibroblasts	chr7	1165063	1165064	0.06	0.19	0.35	0.112	4	8.5	0.11	0.27	379	Consistent Biallelic
AC091729.3	rs2960841	Adipose - Subcutaneous	chr7	1165257	1165258	0.06	0.3	0.5	0.131	20	10	0.19	0.4	600	Consistent Biallelic
AC091729.3	rs2960841	Adipose - Visceral (Omentum)	chr7	1165257	1165258	0	0.28	0.5	0.105	41	9	0.23	0.33	560	Consistent Biallelic
AC091729.3	rs2960841	Adrenal Gland	chr7	1165257	1165258	0.23	0.33	0.5	0.0866	8	9	0.27	0.39	660	Consistent Biallelic
AC091729.3	rs2960841	Artery - Aorta	chr7	1165257	1165258	0.25	0.3	0.32	0.0288	3	10	0.28	0.31	600	Consistent Biallelic
AC091729.3	rs2960841	Artery - Coronary	chr7	1165257	1165258	0.25	0.31	0.4	0.0617	6	9	0.26	0.38	620	Consistent Biallelic
AC091729.3	rs2960841	Artery - Tibial	chr7	1165257	1165258	0.2	0.22	0.3	0.0415	4	10	0.2	0.26	439	Consistent Biallelic
AC091729.3	rs2960841	Bladder	chr7	1165257	1165258	0.25	0.38	0.39	0.0625	3	8	0.31	0.38	759	Consistent Biallelic
AC091729.3	rs2960841	Brain - Amygdala	chr7	1165257	1165258	0.38	0.38	0.39	0.00694	2	8.5	0.38	0.39	759	Consistent Monoallelic
AC091729.3	rs2960841	Brain - Anterior cingulate cortex (BA24)	chr7	1165257	1165258	0.06	0.38	0.5	0.168	5	9	0.25	0.5	759	Consistent Biallelic
AC091729.3	rs2960841	Brain - Caudate (basal ganglia)	chr7	1165257	1165258	0.1	0.25	0.5	0.144	5	9	0.17	0.38	500	Consistent Biallelic
AC091729.3	rs2960841	Brain - Cerebellar Hemisphere	chr7	1165257	1165258	0.13	0.28	0.42	0.119	3	9	0.2	0.35	560	Consistent Biallelic
AC091729.3	rs2960841	Brain - Cerebellum	chr7	1165257	1165258	0.13	0.39	0.5	0.146	5	9	0.17	0.41	779	Consistent Biallelic
AC091729.3	rs2960841	Brain - Cortex	chr7	1165257	1165258	0.06	0.06	0.06	0	1	9	0.06	0.06	119	Consistent Biallelic
AC091729.3	rs2960841	Brain - Frontal Cortex (BA9)	chr7	1165257	1165258	0.25	0.38	0.5	0.0899	7	8	0.33	0.45	759	Consistent Monoallelic
AC091729.3	rs2960841	Brain - Hippocampus	chr7	1165257	1165258	0.17	0.37	0.5	0.0952	8	9.5	0.29	0.39	740	Consistent Biallelic
AC091729.3	rs2960841	Brain - Hypothalamus	chr7	1165257	1165258	0.13	0.31	0.5	0.188	2	8	0.22	0.41	620	Consistent Biallelic
AC091729.3	rs2960841	Brain - Nucleus accumbens (basal ganglia)	chr7	1165257	1165258	0.2	0.36	0.5	0.0998	9	10	0.25	0.4	720	Consistent Biallelic
AC091729.3	rs2960841	Brain - Putamen (basal ganglia)	chr7	1165257	1165258	0.13	0.32	0.5	0.12	9	9	0.28	0.39	639	Consistent Biallelic
AC091729.3	rs2960841	Brain - Spinal cord (cervical c-1)	chr7	1165257	1165258	0.5	0.5	0.5	0	1	9	0.5	0.5	1000	Strictly Monoallelic
AC091729.3	rs2960841	Brain - Substantia nigra	chr7	1165257	1165258	0	0.28	0.38	0.111	7	9	0.25	0.31	560	Consistent Biallelic
AC091729.3	rs2960841	Breast - Mammary Tissue	chr7	1165257	1165258	0.21	0.38	0.5	0.0823	7	8	0.34	0.39	759	Consistent Monoallelic
AC091729.3	rs2960841	Colon - Sigmoid	chr7	1165257	1165258	0.07	0.32	0.5	0.119	16	10	0.27	0.38	639	Consistent Biallelic
AC091729.3	rs2960841	Colon - Transverse	chr7	1165257	1165258	0.25	0.33	0.41	0.0645	4	9.5	0.28	0.38	660	Consistent Biallelic
AC091729.3	rs2960841	Cervix - Ectocervix	chr7	1165257	1165258	0	0.33	0.39	0.156	4	9	0.21	0.38	660	Consistent Biallelic
AC091729.3	rs2960841	Esophagus - Mucosa	chr7	1165257	1165258	0.28	0.39	0.4	0.0552	3	9	0.33	0.39	779	Consistent Monoallelic
AC091729.3	rs2960841	Esophagus - Muscularis	chr7	1165257	1165258	0.06	0.29	0.5	0.148	8	9	0.13	0.39	579	Consistent Biallelic
AC091729.3	rs2960841	Fallopian Tube	chr7	1165257	1165258	0.06	0.4	0.5	0.146	9	9	0.25	0.5	800	Consistent Biallelic
AC091729.3	rs2960841	Heart - Atrial Appendage	chr7	1165257	1165258	0.5	0.5	0.5	0	1	8	0.5	0.5	1000	Strictly Monoallelic
AC091729.3	rs2960841	Heart - Left Ventricle	chr7	1165257	1165258	0.32	0.32	0.32	0	1	11	0.32	0.32	639	Consistent Biallelic
AC091729.3	rs2960841	Kidney - Cortex	chr7	1165257	1165258	0.13	0.25	0.38	0.125	2	8	0.19	0.31	500	Consistent Biallelic
AC091729.3	rs2960841	Liver	chr7	1165257	1165258	0.5	0.5	0.5	0	1	8	0.5	0.5	1000	Strictly Monoallelic
AC091729.3	rs2960841	Lung	chr7	1165257	1165258	0	0.28	0.41	0.12	12	9.5	0.16	0.32	560	Consistent Biallelic
AC091729.3	rs2960841	Minor Salivary Gland	chr7	1165257	1165258	0.05	0.29	0.42	0.133	8	11	0.16	0.38	579	Consistent Biallelic
AC091729.3	rs2960841	Muscle - Skeletal	chr7	1165257	1165258	0.38	0.44	0.5	0.0625	2	8	0.41	0.47	879	Consistent Monoallelic
AC091729.3	rs2960841	Nerve - Tibial	chr7	1165257	1165258	0.1	0.37	0.5	0.133	16	9	0.23	0.43	740	Consistent Biallelic
AC091729.3	rs2960841	Ovary	chr7	1165257	1165258	0	0.38	0.5	0.124	36	10	0.22	0.38	759	Consistent Biallelic
AC091729.3	rs2960841	Pancreas	chr7	1165257	1165258	0.05	0.3	0.38	0.141	3	10	0.17	0.34	600	Consistent Biallelic
AC091729.3	rs2960841	Prostate	chr7	1165257	1165258	0.25	0.44	0.5	0.108	14	8.5	0.28	0.5	879	Consistent Biallelic
AC091729.3	rs2960841	Skin - Sun Exposed (Lower leg)	chr7	1165257	1165258	0.25	0.38	0.5	0.0886	4	8	0.34	0.42	759	Consistent Monoallelic
AC091729.3	rs2960841	Skin - Not Sun Exposed (Suprapubic)	chr7	1165257	1165258	0.13	0.29	0.42	0.0861	16	9	0.25	0.38	579	Consistent Biallelic
AC091729.3	rs2960841	Small Intestine - Terminal Ileum	chr7	1165257	1165258	0.17	0.4	0.5	0.111	8	9	0.29	0.44	800	Consistent Biallelic
AC091729.3	rs2960841	Stomach	chr7	1165257	1165258	0.21	0.38	0.5	0.0839	8	9.5	0.29	0.4	759	Consistent Biallelic
AC091729.3	rs2960841	Testis	chr7	1165257	1165258	0.14	0.25	0.38	0.0949	3	8	0.2	0.31	500	Consistent Biallelic
AC091729.3	rs2960841	Thyroid	chr7	1165257	1165258	0.06	0.32	0.5	0.108	31	10	0.21	0.38	639	Consistent Biallelic
AC091729.3	rs2960841	Uterus	chr7	1165257	1165258	0.14	0.28	0.5	0.112	19	10	0.21	0.37	560	Consistent Biallelic
AC091729.3	rs2960841	Vagina	chr7	1165257	1165258	0.13	0.31	0.5	0.188	2	8	0.22	0.41	620	Consistent Biallelic
AC091729.3	rs2960841	Cells - EBV-transformed lymphocytes	chr7	1165257	1165258	0.13	0.38	0.5	0.103	26	8	0.26	0.4	759	Consistent Biallelic
AC091729.3	rs6945636	Artery - Coronary	chr7	1165010	1165011	0	0.27	0.5	0.129	31	10	0.19	0.39	540	Consistent Biallelic
AC091729.3	rs6945636	Artery - Tibial	chr7	1165010	1165011	0	0.2	0.36	0.0959	29	11	0.13	0.27	400	Consistent Biallelic
AC091729.3	rs6945636	Bladder	chr7	1165010	1165011	0	0.23	0.5	0.119	53	11	0.14	0.3	460	Consistent Biallelic
AC091729.3	rs6945636	Brain - Amygdala	chr7	1165010	1165011	0.06	0.32	0.41	0.15	3	11	0.19	0.36	639	Consistent Biallelic
AC091729.3	rs6945636	Brain - Cerebellar Hemisphere	chr7	1165010	1165011	0	0.22	0.5	0.126	31	11	0.15	0.34	439	Consistent Biallelic
AC091729.3	rs6945636	Brain - Cerebellum	chr7	1165010	1165011	0.05	0.24	0.5	0.114	30	11	0.14	0.32	479	Consistent Biallelic
AC091729.3	rs6945636	Brain - Cortex	chr7	1165010	1165011	0	0.23	0.43	0.107	24	11.5	0.14	0.26	460	Consistent Biallelic
AC091729.3	rs6945636	Brain - Frontal Cortex (BA9)	chr7	1165010	1165011	0	0.23	0.42	0.112	33	11	0.13	0.3	460	Consistent Biallelic
AC091729.3	rs6945636	Cervix - Ectocervix	chr7	1165010	1165011	0	0.17	0.43	0.118	37	11	0.1	0.3	340	Consistent Biallelic
AC091729.3	rs6945636	Esophagus - Mucosa	chr7	1165010	1165011	0	0.18	0.5	0.119	42	11	0.13	0.25	360	Consistent Biallelic
AC091729.3	rs6945636	Esophagus - Muscularis	chr7	1165010	1165011	0	0.25	0.5	0.12	74	11	0.17	0.33	500	Consistent Biallelic
AC091729.3	rs6945636	Adipose - Subcutaneous	chr7	1165010	1165011	0	0.19	0.32	0.0831	51	19	0.12	0.25	379	Consistent Biallelic
AC091729.3	rs6945636	Adipose - Visceral (Omentum)	chr7	1165010	1165011	0	0.15	0.5	0.107	131	16	0.09	0.25	300	Consistent Biallelic
AC091729.3	rs6945636	Adrenal Gland	chr7	1165010	1165011	0	0.2	0.5	0.123	61	12	0.12	0.3	400	Consistent Biallelic
AC091729.3	rs6945636	Artery - Aorta	chr7	1165010	1165011	0.04	0.29	0.5	0.116	56	13	0.2	0.38	579	Consistent Biallelic
AC091729.3	rs6945636	Brain - Anterior cingulate cortex (BA24)	chr7	1165010	1165011	0.07	0.25	0.5	0.14	13	13	0.12	0.3	500	Consistent Biallelic
AC091729.3	rs6945636	Brain - Caudate (basal ganglia)	chr7	1165010	1165011	0	0.23	0.5	0.141	27	12	0.14	0.3	460	Consistent Biallelic
AC091729.3	rs6945636	Heart - Atrial Appendage	chr7	1165010	1165011	0.14	0.32	0.5	0.182	2	10	0.23	0.41	639	Consistent Biallelic
AC091729.3	rs6945636	Brain - Hippocampus	chr7	1165010	1165011	0.05	0.24	0.44	0.106	28	12.5	0.16	0.3	479	Consistent Biallelic
AC091729.3	rs6945636	Brain - Hypothalamus	chr7	1165010	1165011	0	0.23	0.5	0.111	25	12	0.14	0.3	460	Consistent Biallelic
AC091729.3	rs6945636	Heart - Left Ventricle	chr7	1165010	1165011	0	0.19	0.5	0.141	15	9	0.13	0.25	379	Consistent Biallelic
AC091729.3	rs6945636	Brain - Nucleus accumbens (basal ganglia)	chr7	1165010	1165011	0.09	0.25	0.44	0.0938	30	12.5	0.19	0.3	500	Consistent Biallelic
AC091729.3	rs6945636	Kidney - Cortex	chr7	1165010	1165011	0	0.18	0.4	0.119	12	10	0.15	0.24	360	Consistent Biallelic
AC091729.3	rs6945636	Brain - Putamen (basal ganglia)	chr7	1165010	1165011	0	0.22	0.33	0.105	29	14	0.1	0.29	439	Consistent Biallelic
AC091729.3	rs6945636	Brain - Spinal cord (cervical c-1)	chr7	1165010	1165011	0	0.17	0.5	0.146	23	12	0.04	0.26	340	Consistent Biallelic
AC091729.3	rs6945636	Brain - Substantia nigra	chr7	1165010	1165011	0	0.16	0.38	0.118	20	13	0.05	0.24	319	Consistent Biallelic
AC091729.3	rs6945636	Breast - Mammary Tissue	chr7	1165010	1165011	0	0.15	0.25	0.0828	18	12.5	0.07	0.21	300	Consistent Biallelic
AC091729.3	rs6945636	Colon - Sigmoid	chr7	1165010	1165011	0	0.17	0.5	0.115	74	14.5	0.1	0.27	340	Consistent Biallelic
AC091729.3	rs6945636	Colon - Transverse	chr7	1165010	1165011	0.06	0.24	0.5	0.113	36	12.5	0.13	0.33	479	Consistent Biallelic
AC091729.3	rs6945636	Esophagus - Gastroesophageal Junction	chr7	1165010	1165011	0.29	0.29	0.29	0	1	14	0.29	0.29	579	Consistent Biallelic
AC091729.3	rs6945636	Fallopian Tube	chr7	1165010	1165011	0	0.2	0.5	0.119	75	12	0.1	0.3	400	Consistent Biallelic
AC091729.3	rs6945636	Liver	chr7	1165010	1165011	0.17	0.2	0.25	0.0374	5	16	0.17	0.25	400	Consistent Biallelic
AC091729.3	rs6945636	Lung	chr7	1165010	1165011	0	0.18	0.5	0.129	36	15.5	0.12	0.31	360	Consistent Biallelic
AC091729.3	rs6945636	Muscle - Skeletal	chr7	1165010	1165011	0.06	0.27	0.44	0.114	18	14	0.15	0.32	540	Consistent Biallelic
AC091729.3	rs6945636	Nerve - Tibial	chr7	1165010	1165011	0	0.3	0.5	0.132	71	12	0.17	0.39	600	Consistent Biallelic
AC091729.3	rs6945636	Ovary	chr7	1165010	1165011	0	0.17	0.5	0.108	110	14	0.1	0.25	340	Consistent Biallelic
AC091729.3	rs6945636	Minor Salivary Gland	chr7	1165010	1165011	0	0.23	0.5	0.114	55	11	0.15	0.28	460	Consistent Biallelic
AC091729.3	rs6945636	Prostate	chr7	1165010	1165011	0.02	0.22	0.39	0.102	32	19	0.15	0.29	439	Consistent Biallelic
AC091729.3	rs6945636	Skin - Sun Exposed (Lower leg)	chr7	1165010	1165011	0	0.25	0.39	0.0998	27	12	0.18	0.3	500	Consistent Biallelic
AC091729.3	rs6945636	Stomach	chr7	1165010	1165011	0	0.18	0.5	0.126	36	12.5	0.11	0.28	360	Consistent Biallelic
AC091729.3	rs6945636	Thyroid	chr7	1165010	1165011	0.02	0.21	0.5	0.0898	79	20	0.12	0.26	419	Consistent Biallelic
AC091729.3	rs6945636	Uterus	chr7	1165010	1165011	0	0.19	0.5	0.111	105	14	0.12	0.26	379	Consistent Biallelic
AC091729.3	rs6945636	Vagina	chr7	1165010	1165011	0	0.23	0.5	0.127	17	12	0.17	0.32	460	Consistent Biallelic
AC091729.3	rs6945636	Cells - EBV-transformed lymphocytes	chr7	1165010	1165011	0	0.22	0.5	0.115	107	18	0.14	0.28	439	Consistent Biallelic
AC091729.3	rs6945636	Pancreas	chr7	1165010	1165011	0.05	0.17	0.42	0.116	23	11	0.08	0.26	340	Consistent Biallelic
AC091729.3	rs6945636	Pituitary	chr7	1165010	1165011	0	0.15	0.39	0.121	16	9	0.11	0.25	300	Consistent Biallelic
AC091729.3	rs6945636	Skin - Not Sun Exposed (Suprapubic)	chr7	1165010	1165011	0	0.19	0.5	0.123	91	11	0.1	0.27	379	Consistent Biallelic
AC091729.3	rs6945636	Small Intestine - Terminal Ileum	chr7	1165010	1165011	0	0.21	0.5	0.109	48	10.5	0.17	0.3	419	Consistent Biallelic
AC091729.3	rs6945636	Spleen	chr7	1165010	1165011	0	0.17	0.5	0.139	23	11	0.08	0.24	340	Consistent Biallelic
AC091729.3	rs6945636	Testis	chr7	1165010	1165011	0	0.17	0.5	0.143	23	9	0.15	0.35	340	Consistent Biallelic
AC091729.3	rs6945636	Whole Blood	chr7	1165010	1165011	0	0.25	0.5	0.134	17	11	0.13	0.3	500	Consistent Biallelic
AC091729.3	rs6945636	Cells - Transformed fibroblasts	chr7	1165010	1165011	0.06	0.13	0.3	0.0904	4	8.5	0.11	0.17	259	Consistent Biallelic
AC091729.3	rs6956265	Adrenal Gland	chr7	1164867	1164868	0.04	0.2	0.5	0.108	46	10	0.1	0.26	400	Consistent Biallelic
AC091729.3	rs6956265	Artery - Aorta	chr7	1164867	1164868	0.03	0.24	0.5	0.112	46	11	0.14	0.28	479	Consistent Biallelic
AC091729.3	rs6956265	Artery - Coronary	chr7	1164867	1164868	0.05	0.28	0.42	0.125	16	9.5	0.14	0.39	560	Consistent Biallelic
AC091729.3	rs6956265	Artery - Tibial	chr7	1164867	1164868	0	0.25	0.5	0.149	25	10	0.13	0.38	500	Consistent Biallelic
AC091729.3	rs6956265	Bladder	chr7	1164867	1164868	0	0.23	0.39	0.102	36	9.5	0.13	0.28	460	Consistent Biallelic
AC091729.3	rs6956265	Brain - Anterior cingulate cortex (BA24)	chr7	1164867	1164868	0	0.13	0.38	0.128	11	9	0.06	0.19	259	Consistent Biallelic
AC091729.3	rs6956265	Brain - Caudate (basal ganglia)	chr7	1164867	1164868	0	0.23	0.41	0.117	17	11	0.12	0.3	460	Consistent Biallelic
AC091729.3	rs6956265	Brain - Cerebellar Hemisphere	chr7	1164867	1164868	0	0.29	0.42	0.122	25	11	0.17	0.38	579	Consistent Biallelic
AC091729.3	rs6956265	Brain - Cerebellum	chr7	1164867	1164868	0.05	0.25	0.5	0.135	19	9	0.13	0.31	500	Consistent Biallelic
AC091729.3	rs6956265	Brain - Cortex	chr7	1164867	1164868	0	0.25	0.39	0.106	17	9	0.13	0.28	500	Consistent Biallelic
AC091729.3	rs6956265	Brain - Frontal Cortex (BA9)	chr7	1164867	1164868	0.06	0.25	0.44	0.0995	27	10	0.2	0.27	500	Consistent Biallelic
AC091729.3	rs6956265	Brain - Hippocampus	chr7	1164867	1164868	0	0.25	0.42	0.123	23	10	0.13	0.34	500	Consistent Biallelic
AC091729.3	rs6956265	Brain - Hypothalamus	chr7	1164867	1164868	0.04	0.27	0.5	0.125	18	10	0.17	0.36	540	Consistent Biallelic
AC091729.3	rs6956265	Brain - Nucleus accumbens (basal ganglia)	chr7	1164867	1164868	0	0.26	0.5	0.119	26	11.5	0.19	0.33	519	Consistent Biallelic
AC091729.3	rs6956265	Brain - Putamen (basal ganglia)	chr7	1164867	1164868	0	0.14	0.39	0.121	26	11	0.07	0.28	280	Consistent Biallelic
AC091729.3	rs6956265	Brain - Spinal cord (cervical c-1)	chr7	1164867	1164868	0	0.17	0.43	0.107	20	11.5	0.14	0.26	340	Consistent Biallelic
AC091729.3	rs6956265	Breast - Mammary Tissue	chr7	1164867	1164868	0.05	0.22	0.5	0.122	18	11	0.12	0.28	439	Consistent Biallelic
AC091729.3	rs6956265	Colon - Transverse	chr7	1164867	1164868	0	0.28	0.5	0.151	30	10.5	0.11	0.33	560	Consistent Biallelic
AC091729.3	rs6956265	Cervix - Ectocervix	chr7	1164867	1164868	0	0.19	0.39	0.114	27	9	0.13	0.33	379	Consistent Biallelic
AC091729.3	rs6956265	Cervix - Endocervix	chr7	1164867	1164868	0.5	0.5	0.5	0	1	9	0.5	0.5	1000	Strictly Monoallelic
AC091729.3	rs6956265	Esophagus - Gastroesophageal Junction	chr7	1164867	1164868	0.2	0.2	0.2	0	1	10	0.2	0.2	400	Consistent Biallelic
AC091729.3	rs6956265	Esophagus - Mucosa	chr7	1164867	1164868	0	0.23	0.5	0.113	39	11	0.17	0.28	460	Consistent Biallelic
AC091729.3	rs6956265	Esophagus - Muscularis	chr7	1164867	1164868	0	0.23	0.5	0.125	51	10	0.13	0.29	460	Consistent Biallelic
AC091729.3	rs6956265	Fallopian Tube	chr7	1164867	1164868	0	0.25	0.5	0.12	68	10.5	0.17	0.34	500	Consistent Biallelic
AC091729.3	rs6956265	Heart - Left Ventricle	chr7	1164867	1164868	0	0.25	0.38	0.117	9	8	0.13	0.28	500	Consistent Biallelic
AC091729.3	rs6956265	Kidney - Cortex	chr7	1164867	1164868	0	0.25	0.5	0.161	7	8	0.15	0.32	500	Consistent Biallelic
AC091729.3	rs6956265	Liver	chr7	1164867	1164868	0.07	0.25	0.5	0.136	8	9.5	0.15	0.33	500	Consistent Biallelic
AC091729.3	rs6956265	Minor Salivary Gland	chr7	1164867	1164868	0	0.22	0.5	0.127	40	10.5	0.17	0.38	439	Consistent Biallelic
AC091729.3	rs6956265	Muscle - Skeletal	chr7	1164867	1164868	0.04	0.21	0.5	0.165	12	9	0.13	0.43	419	Consistent Biallelic
AC091729.3	rs6956265	Nerve - Tibial	chr7	1164867	1164868	0	0.3	0.5	0.133	59	11	0.16	0.38	600	Consistent Biallelic
AC091729.3	rs6956265	Adipose - Subcutaneous	chr7	1164867	1164868	0	0.17	0.44	0.106	49	18	0.1	0.25	340	Consistent Biallelic
AC091729.3	rs6956265	Adipose - Visceral (Omentum)	chr7	1164867	1164868	0	0.18	0.5	0.115	118	13	0.1	0.25	360	Consistent Biallelic
AC091729.3	rs6956265	Brain - Amygdala	chr7	1164867	1164868	0.25	0.27	0.29	0.0197	2	13.5	0.26	0.28	540	Consistent Biallelic
AC091729.3	rs6956265	Brain - Substantia nigra	chr7	1164867	1164868	0	0.12	0.4	0.118	16	14.5	0.04	0.21	239	Consistent Biallelic
AC091729.3	rs6956265	Colon - Sigmoid	chr7	1164867	1164868	0	0.2	0.5	0.126	68	12	0.1	0.28	400	Consistent Biallelic
AC091729.3	rs6956265	Heart - Atrial Appendage	chr7	1164867	1164868	0.15	0.21	0.28	0.0654	2	13	0.18	0.25	419	Consistent Biallelic
AC091729.3	rs6956265	Lung	chr7	1164867	1164868	0	0.19	0.5	0.12	35	12	0.13	0.3	379	Consistent Biallelic
AC091729.3	rs6956265	Ovary	chr7	1164867	1164868	0	0.19	0.42	0.12	97	12	0.09	0.28	379	Consistent Biallelic
AC091729.3	rs6956265	Prostate	chr7	1164867	1164868	0.06	0.23	0.44	0.113	31	16	0.11	0.3	460	Consistent Biallelic
AC091729.3	rs6956265	Thyroid	chr7	1164867	1164868	0	0.15	0.5	0.109	76	15	0.08	0.23	300	Consistent Biallelic
AC091729.3	rs6956265	Uterus	chr7	1164867	1164868	0	0.21	0.5	0.115	90	13	0.11	0.28	419	Consistent Biallelic
AC091729.3	rs6956265	Cells - EBV-transformed lymphocytes	chr7	1164867	1164868	0	0.2	0.5	0.116	89	14	0.13	0.28	400	Consistent Biallelic
AC091729.3	rs6956265	Pancreas	chr7	1164867	1164868	0.04	0.23	0.5	0.136	13	11	0.14	0.27	460	Consistent Biallelic
AC091729.3	rs6956265	Pituitary	chr7	1164867	1164868	0.05	0.2	0.5	0.128	15	9	0.09	0.26	400	Consistent Biallelic
AC091729.3	rs6956265	Skin - Sun Exposed (Lower leg)	chr7	1164867	1164868	0.1	0.22	0.42	0.0971	24	11.5	0.17	0.3	439	Consistent Biallelic
AC091729.3	rs6956265	Skin - Not Sun Exposed (Suprapubic)	chr7	1164867	1164868	0	0.19	0.5	0.122	69	11	0.12	0.28	379	Consistent Biallelic
AC091729.3	rs6956265	Small Intestine - Terminal Ileum	chr7	1164867	1164868	0	0.23	0.5	0.127	31	10	0.17	0.3	460	Consistent Biallelic
AC091729.3	rs6956265	Spleen	chr7	1164867	1164868	0	0.17	0.41	0.115	11	11	0.09	0.24	340	Consistent Biallelic
AC091729.3	rs6956265	Stomach	chr7	1164867	1164868	0	0.17	0.5	0.128	31	11	0.09	0.24	340	Consistent Biallelic
AC091729.3	rs6956265	Testis	chr7	1164867	1164868	0	0.25	0.5	0.133	17	9	0.17	0.38	500	Consistent Biallelic
AC091729.3	rs6956265	Vagina	chr7	1164867	1164868	0	0.13	0.5	0.13	13	9	0.06	0.25	259	Consistent Biallelic
AC091729.3	rs6956265	Whole Blood	chr7	1164867	1164868	0	0.23	0.42	0.162	15	10	0.02	0.36	460	Consistent Biallelic
AC091729.3	rs6956265	Cells - Transformed fibroblasts	chr7	1164867	1164868	0.38	0.38	0.38	0	1	8	0.38	0.38	759	Consistent Monoallelic
AC091729.3	rs6978842	Adrenal Gland	chr7	1164962	1164963	0	0.2	0.5	0.119	49	11	0.14	0.3	400	Consistent Biallelic
AC091729.3	rs6978842	Artery - Coronary	chr7	1164962	1164963	0	0.25	0.5	0.14	33	9	0.13	0.38	500	Consistent Biallelic
AC091729.3	rs6978842	Artery - Tibial	chr7	1164962	1164963	0	0.25	0.5	0.134	28	9.5	0.14	0.3	500	Consistent Biallelic
AC091729.3	rs6978842	Bladder	chr7	1164962	1164963	0	0.23	0.5	0.146	41	10	0.07	0.33	460	Consistent Biallelic
AC091729.3	rs6978842	Brain - Anterior cingulate cortex (BA24)	chr7	1164962	1164963	0	0.23	0.5	0.144	16	11	0.17	0.35	460	Consistent Biallelic
AC091729.3	rs6978842	Brain - Cerebellum	chr7	1164962	1164963	0	0.19	0.5	0.14	32	10	0.16	0.33	379	Consistent Biallelic
AC091729.3	rs6978842	Brain - Cortex	chr7	1164962	1164963	0.05	0.24	0.5	0.133	22	11	0.12	0.31	479	Consistent Biallelic
AC091729.3	rs6978842	Brain - Frontal Cortex (BA9)	chr7	1164962	1164963	0	0.19	0.42	0.0974	24	11	0.16	0.23	379	Consistent Biallelic
AC091729.3	rs6978842	Brain - Hypothalamus	chr7	1164962	1164963	0.06	0.25	0.5	0.133	27	10	0.13	0.32	500	Consistent Biallelic
AC091729.3	rs6978842	Brain - Putamen (basal ganglia)	chr7	1164962	1164963	0.03	0.23	0.43	0.118	29	11	0.14	0.31	460	Consistent Biallelic
AC091729.3	rs6978842	Brain - Spinal cord (cervical c-1)	chr7	1164962	1164963	0	0.17	0.5	0.151	21	11	0.05	0.3	340	Consistent Biallelic
AC091729.3	rs6978842	Cervix - Ectocervix	chr7	1164962	1164963	0	0.23	0.39	0.117	27	10	0.11	0.29	460	Consistent Biallelic
AC091729.3	rs6978842	Cervix - Endocervix	chr7	1164962	1164963	0.38	0.38	0.38	0	1	8	0.38	0.38	759	Consistent Monoallelic
AC091729.3	rs6978842	Esophagus - Gastroesophageal Junction	chr7	1164962	1164963	0.13	0.13	0.13	0	1	8	0.13	0.13	259	Consistent Biallelic
AC091729.3	rs6978842	Esophagus - Muscularis	chr7	1164962	1164963	0	0.25	0.5	0.128	69	10	0.15	0.33	500	Consistent Biallelic
AC091729.3	rs6978842	Heart - Left Ventricle	chr7	1164962	1164963	0.06	0.25	0.5	0.137	9	8	0.17	0.38	500	Consistent Biallelic
AC091729.3	rs6978842	Kidney - Cortex	chr7	1164962	1164963	0	0.21	0.39	0.126	10	10	0.17	0.31	419	Consistent Biallelic
AC091729.3	rs6978842	Liver	chr7	1164962	1164963	0.06	0.2	0.5	0.15	8	10	0.11	0.35	400	Consistent Biallelic
AC091729.3	rs6978842	Minor Salivary Gland	chr7	1164962	1164963	0	0.24	0.5	0.129	41	11	0.13	0.3	479	Consistent Biallelic
AC091729.3	rs6978842	Muscle - Skeletal	chr7	1164962	1164963	0.05	0.22	0.5	0.122	18	10.5	0.13	0.33	439	Consistent Biallelic
AC091729.3	rs6978842	Adipose - Subcutaneous	chr7	1164962	1164963	0	0.19	0.5	0.122	48	18	0.12	0.3	379	Consistent Biallelic
AC091729.3	rs6978842	Adipose - Visceral (Omentum)	chr7	1164962	1164963	0	0.18	0.5	0.124	119	13	0.11	0.27	360	Consistent Biallelic
AC091729.3	rs6978842	Pancreas	chr7	1164962	1164963	0.05	0.2	0.5	0.113	17	11	0.13	0.25	400	Consistent Biallelic
AC091729.3	rs6978842	Artery - Aorta	chr7	1164962	1164963	0	0.26	0.5	0.116	55	13	0.2	0.36	519	Consistent Biallelic
AC091729.3	rs6978842	Pituitary	chr7	1164962	1164963	0	0.17	0.5	0.137	15	9	0.11	0.3	340	Consistent Biallelic
AC091729.3	rs6978842	Brain - Amygdala	chr7	1164962	1164963	0.06	0.32	0.5	0.162	5	13	0.14	0.39	639	Consistent Biallelic
AC091729.3	rs6978842	Brain - Caudate (basal ganglia)	chr7	1164962	1164963	0.06	0.18	0.5	0.139	22	12.5	0.13	0.38	360	Consistent Biallelic
AC091729.3	rs6978842	Brain - Cerebellar Hemisphere	chr7	1164962	1164963	0	0.23	0.5	0.136	28	12	0.11	0.32	460	Consistent Biallelic
AC091729.3	rs6978842	Brain - Hippocampus	chr7	1164962	1164963	0	0.27	0.5	0.15	26	12	0.1	0.33	540	Consistent Biallelic
AC091729.3	rs6978842	Brain - Nucleus accumbens (basal ganglia)	chr7	1164962	1164963	0.08	0.21	0.5	0.108	24	13.5	0.17	0.31	419	Consistent Biallelic
AC091729.3	rs6978842	Brain - Substantia nigra	chr7	1164962	1164963	0	0.2	0.5	0.129	17	13	0.15	0.29	400	Consistent Biallelic
AC091729.3	rs6978842	Breast - Mammary Tissue	chr7	1164962	1164963	0	0.23	0.5	0.126	17	13	0.1	0.3	460	Consistent Biallelic
AC091729.3	rs6978842	Colon - Sigmoid	chr7	1164962	1164963	0.05	0.2	0.5	0.113	66	13	0.13	0.3	400	Consistent Biallelic
AC091729.3	rs6978842	Colon - Transverse	chr7	1164962	1164963	0.04	0.18	0.43	0.117	34	12	0.1	0.3	360	Consistent Biallelic
AC091729.3	rs6978842	Esophagus - Mucosa	chr7	1164962	1164963	0	0.21	0.5	0.138	33	12	0.08	0.32	419	Consistent Biallelic
AC091729.3	rs6978842	Fallopian Tube	chr7	1164962	1164963	0	0.21	0.5	0.121	65	12	0.11	0.29	419	Consistent Biallelic
AC091729.3	rs6978842	Heart - Atrial Appendage	chr7	1164962	1164963	0	0.02	0.05	0.0227	2	14.5	0.01	0.03	39	Consistent Biallelic
AC091729.3	rs6978842	Lung	chr7	1164962	1164963	0	0.27	0.5	0.133	33	13	0.2	0.33	540	Consistent Biallelic
AC091729.3	rs6978842	Nerve - Tibial	chr7	1164962	1164963	0.05	0.32	0.5	0.132	69	12	0.2	0.39	639	Consistent Biallelic
AC091729.3	rs6978842	Ovary	chr7	1164962	1164963	0	0.17	0.5	0.111	104	13	0.11	0.23	340	Consistent Biallelic
AC091729.3	rs6978842	Prostate	chr7	1164962	1164963	0	0.27	0.5	0.123	37	17	0.18	0.35	540	Consistent Biallelic
AC091729.3	rs6978842	Skin - Sun Exposed (Lower leg)	chr7	1164962	1164963	0	0.25	0.5	0.131	28	13	0.19	0.34	500	Consistent Biallelic
AC091729.3	rs6978842	Stomach	chr7	1164962	1164963	0	0.21	0.5	0.139	33	12	0.12	0.33	419	Consistent Biallelic
AC091729.3	rs6978842	Thyroid	chr7	1164962	1164963	0	0.19	0.5	0.115	79	18	0.11	0.27	379	Consistent Biallelic
AC091729.3	rs6978842	Skin - Not Sun Exposed (Suprapubic)	chr7	1164962	1164963	0	0.21	0.5	0.115	77	11	0.13	0.28	419	Consistent Biallelic
AC091729.3	rs6978842	Small Intestine - Terminal Ileum	chr7	1164962	1164963	0	0.25	0.5	0.146	35	10	0.15	0.38	500	Consistent Biallelic
AC091729.3	rs6978842	Uterus	chr7	1164962	1164963	0	0.21	0.5	0.12	95	13	0.12	0.28	419	Consistent Biallelic
AC091729.3	rs6978842	Cells - EBV-transformed lymphocytes	chr7	1164962	1164963	0	0.22	0.5	0.109	91	17	0.15	0.31	439	Consistent Biallelic
AC091729.3	rs6978842	Spleen	chr7	1164962	1164963	0.03	0.21	0.5	0.114	14	11.5	0.14	0.25	419	Consistent Biallelic
AC091729.3	rs6978842	Testis	chr7	1164962	1164963	0	0.24	0.5	0.155	14	10.5	0.18	0.36	479	Consistent Biallelic
AC091729.3	rs6978842	Vagina	chr7	1164962	1164963	0	0.17	0.5	0.128	17	9	0.13	0.25	340	Consistent Biallelic
AC091729.3	rs6978842	Whole Blood	chr7	1164962	1164963	0	0.25	0.39	0.116	17	11	0.08	0.28	500	Consistent Biallelic
AC091729.3	rs6978842	Cells - Transformed fibroblasts	chr7	1164962	1164963	0.17	0.28	0.4	0.0953	3	9	0.22	0.34	560	Consistent Biallelic
AC091729.3	rs73263355	Adrenal Gland	chr7	1164439	1164440	0.08	0.14	0.4	0.124	4	11.5	0.12	0.2	280	Consistent Biallelic
AC091729.3	rs73263355	Artery - Aorta	chr7	1164439	1164440	0	0.04	0.25	0.11	3	8	0.02	0.14	79	Consistent Biallelic
AC091729.3	rs73263355	Artery - Coronary	chr7	1164439	1164440	0	0	0	0	1	10	0	0	0	Strictly Biallelic
AC091729.3	rs73263355	Artery - Tibial	chr7	1164439	1164440	0	0.14	0.25	0.102	3	10	0.07	0.19	280	Consistent Biallelic
AC091729.3	rs73263355	Brain - Amygdala	chr7	1164439	1164440	0.38	0.38	0.38	0	1	8	0.38	0.38	759	Consistent Monoallelic
AC091729.3	rs73263355	Brain - Cortex	chr7	1164439	1164440	0.06	0.06	0.06	0	1	9	0.06	0.06	119	Consistent Biallelic
AC091729.3	rs73263355	Colon - Transverse	chr7	1164439	1164440	0.06	0.09	0.12	0.0299	2	11	0.07	0.1	180	Consistent Biallelic
AC091729.3	rs73263355	Esophagus - Mucosa	chr7	1164439	1164440	0.1	0.13	0.23	0.0551	3	11	0.11	0.18	259	Consistent Biallelic
AC091729.3	rs73263355	Esophagus - Muscularis	chr7	1164439	1164440	0	0.13	0.3	0.102	5	8	0.05	0.13	259	Consistent Biallelic
AC091729.3	rs73263355	Fallopian Tube	chr7	1164439	1164440	0.05	0.13	0.25	0.078	6	11.5	0.08	0.21	259	Consistent Biallelic
AC091729.3	rs73263355	Kidney - Cortex	chr7	1164439	1164440	0.17	0.17	0.17	0	1	9	0.17	0.17	340	Consistent Biallelic
AC091729.3	rs73263355	Liver	chr7	1164439	1164440	0.13	0.13	0.13	0	1	8	0.13	0.13	259	Consistent Biallelic
AC091729.3	rs73263355	Minor Salivary Gland	chr7	1164439	1164440	0	0.1	0.14	0.0599	3	10	0.05	0.12	200	Consistent Biallelic
AC091729.3	rs73263355	Muscle - Skeletal	chr7	1164439	1164440	0.13	0.13	0.13	0	1	8	0.13	0.13	259	Consistent Biallelic
AC091729.3	rs73263355	Nerve - Tibial	chr7	1164439	1164440	0	0.05	0.32	0.112	6	11	0.01	0.12	100	Consistent Biallelic
AC091729.3	rs73263355	Pituitary	chr7	1164439	1164440	0.39	0.39	0.39	0	1	9	0.39	0.39	779	Consistent Monoallelic
AC091729.3	rs73263355	Skin - Not Sun Exposed (Suprapubic)	chr7	1164439	1164440	0.09	0.13	0.39	0.121	4	11	0.1	0.22	259	Consistent Biallelic
AC091729.3	rs73263355	Adipose - Subcutaneous	chr7	1164439	1164440	0.03	0.11	0.23	0.0606	9	28	0.07	0.13	219	Consistent Biallelic
AC091729.3	rs73263355	Adipose - Visceral (Omentum)	chr7	1164439	1164440	0	0.14	0.41	0.112	9	17	0.12	0.25	280	Consistent Biallelic
AC091729.3	rs73263355	Spleen	chr7	1164439	1164440	0.13	0.13	0.13	0	1	8	0.13	0.13	259	Consistent Biallelic
AC091729.3	rs73263355	Bladder	chr7	1164439	1164440	0.08	0.25	0.43	0.141	3	12	0.17	0.34	500	Consistent Biallelic
AC091729.3	rs73263355	Colon - Sigmoid	chr7	1164439	1164440	0	0.05	0.25	0.0965	4	17	0.03	0.1	100	Consistent Biallelic
AC091729.3	rs73263355	Cervix - Ectocervix	chr7	1164439	1164440	0	0.05	0.1	0.05	2	13	0.02	0.07	100	Consistent Biallelic
AC091729.3	rs73263355	Lung	chr7	1164439	1164440	0.2	0.2	0.2	2.78e-17	2	15	0.2	0.2	400	Consistent Biallelic
AC091729.3	rs73263355	Ovary	chr7	1164439	1164440	0	0.15	0.41	0.136	12	13	0.05	0.28	300	Consistent Biallelic
AC091729.3	rs73263355	Pancreas	chr7	1164439	1164440	0.06	0.1	0.13	0.025	4	12.5	0.08	0.12	200	Consistent Biallelic
AC091729.3	rs73263355	Skin - Sun Exposed (Lower leg)	chr7	1164439	1164440	0.06	0.11	0.32	0.113	3	18	0.08	0.21	219	Consistent Biallelic
AC091729.3	rs73263355	Small Intestine - Terminal Ileum	chr7	1164439	1164440	0.07	0.1	0.14	0.0266	3	14	0.09	0.12	200	Consistent Biallelic
AC091729.3	rs73263355	Testis	chr7	1164439	1164440	0	0.1	0.19	0.0962	2	11.5	0.05	0.14	200	Consistent Biallelic
AC091729.3	rs73263355	Stomach	chr7	1164439	1164440	0.03	0.03	0.25	0.103	3	15	0.03	0.14	59	Consistent Biallelic
AC091729.3	rs73263355	Thyroid	chr7	1164439	1164440	0.04	0.19	0.32	0.133	4	15.5	0.06	0.32	379	Consistent Biallelic
AC091729.3	rs73263355	Cells - EBV-transformed lymphocytes	chr7	1164439	1164440	0.05	0.14	0.26	0.0758	9	17	0.1	0.21	280	Consistent Biallelic
AC091729.3	rs73263355	Uterus	chr7	1164439	1164440	0	0.09	0.28	0.0939	6	10	0.02	0.12	180	Consistent Biallelic
AC091729.3	rs73263355	Vagina	chr7	1164439	1164440	0	0.05	0.1	0.05	2	11.5	0.02	0.07	100	Consistent Biallelic
AC091729.3	rs73263355	Whole Blood	chr7	1164439	1164440	0	0.11	0.23	0.114	2	9.5	0.06	0.17	219	Consistent Biallelic
AC091729.3	rs74546948	Artery - Aorta	chr7	1164366	1164367	0.25	0.38	0.5	0.125	2	9.5	0.31	0.44	759	Consistent Biallelic
AC091729.3	rs74546948	Artery - Tibial	chr7	1164366	1164367	0.2	0.2	0.2	0	1	10	0.2	0.2	400	Consistent Biallelic
AC091729.3	rs74546948	Bladder	chr7	1164366	1164367	0.2	0.2	0.2	0	1	10	0.2	0.2	400	Consistent Biallelic
AC091729.3	rs74546948	Brain - Substantia nigra	chr7	1164366	1164367	0.06	0.09	0.13	0.0347	2	8.5	0.07	0.11	180	Consistent Biallelic
AC091729.3	rs74546948	Esophagus - Muscularis	chr7	1164366	1164367	0.4	0.4	0.4	0	1	10	0.4	0.4	800	Consistent Monoallelic
AC091729.3	rs74546948	Minor Salivary Gland	chr7	1164366	1164367	0.13	0.13	0.13	0	1	8	0.13	0.13	259	Consistent Biallelic
AC091729.3	rs74546948	Muscle - Skeletal	chr7	1164366	1164367	0.17	0.17	0.17	0	1	9	0.17	0.17	340	Consistent Biallelic
AC091729.3	rs74546948	Pancreas	chr7	1164366	1164367	0.25	0.25	0.25	0	1	8	0.25	0.25	500	Consistent Biallelic
AC091729.3	rs74546948	Prostate	chr7	1164366	1164367	0.1	0.1	0.1	0	1	10	0.1	0.1	200	Consistent Biallelic
AC091729.3	rs74546948	Skin - Not Sun Exposed (Suprapubic)	chr7	1164366	1164367	0.12	0.12	0.13	0.00481	2	10.5	0.12	0.12	239	Consistent Biallelic
AC091729.3	rs74546948	Spleen	chr7	1164366	1164367	0.28	0.28	0.28	0	1	9	0.28	0.28	560	Consistent Biallelic
AC091729.3	rs74546948	Adipose - Subcutaneous	chr7	1164366	1164367	0.13	0.21	0.3	0.0796	4	13	0.13	0.28	419	Consistent Biallelic
AC091729.3	rs74546948	Adipose - Visceral (Omentum)	chr7	1164366	1164367	0	0.11	0.5	0.18	5	13	0.06	0.27	219	Consistent Biallelic
AC091729.3	rs74546948	Colon - Sigmoid	chr7	1164366	1164367	0.12	0.12	0.12	0	1	13	0.12	0.12	239	Consistent Biallelic
AC091729.3	rs74546948	Uterus	chr7	1164366	1164367	0.12	0.13	0.14	0.0105	2	12	0.12	0.13	259	Consistent Biallelic
AC091729.3	rs74546948	Thyroid	chr7	1164366	1164367	0.12	0.14	0.17	0.0256	2	11	0.13	0.15	280	Consistent Biallelic
AC091729.3	rs74546948	Cells - EBV-transformed lymphocytes	chr7	1164366	1164367	0.05	0.22	0.5	0.148	6	9	0.14	0.3	439	Consistent Biallelic
AC091729.3	rs77904558	Artery - Aorta	chr7	1162999	1163000	0.1	0.13	0.15	0.0192	3	10	0.11	0.14	259	Consistent Biallelic
AC091729.3	rs77904558	Artery - Coronary	chr7	1162999	1163000	0.14	0.14	0.14	0	1	11	0.14	0.14	280	Consistent Biallelic
AC091729.3	rs77904558	Bladder	chr7	1162999	1163000	0	0	0	0	1	8	0	0	0	Strictly Biallelic
AC091729.3	rs77904558	Colon - Sigmoid	chr7	1162999	1163000	0.05	0.05	0.05	0	1	11	0.05	0.05	100	Consistent Biallelic
AC091729.3	rs77904558	Esophagus - Mucosa	chr7	1162999	1163000	0	0	0	0	1	8	0	0	0	Strictly Biallelic
AC091729.3	rs77904558	Esophagus - Muscularis	chr7	1162999	1163000	0.08	0.1	0.13	0.0171	3	10	0.09	0.11	200	Consistent Biallelic
AC091729.3	rs77904558	Fallopian Tube	chr7	1162999	1163000	0	0.17	0.25	0.0875	5	11	0.17	0.23	340	Consistent Biallelic
AC091729.3	rs77904558	Nerve - Tibial	chr7	1162999	1163000	0.14	0.14	0.14	0	1	11	0.14	0.14	280	Consistent Biallelic
AC091729.3	rs77904558	Pancreas	chr7	1162999	1163000	0.17	0.17	0.17	0	1	9	0.17	0.17	340	Consistent Biallelic
AC091729.3	rs77904558	Pituitary	chr7	1162999	1163000	0.06	0.17	0.28	0.111	2	9	0.11	0.22	340	Consistent Biallelic
AC091729.3	rs77904558	Skin - Sun Exposed (Lower leg)	chr7	1162999	1163000	0.17	0.29	0.41	0.121	2	10	0.23	0.35	579	Consistent Biallelic
AC091729.3	rs77904558	Skin - Not Sun Exposed (Suprapubic)	chr7	1162999	1163000	0.25	0.25	0.25	0	1	8	0.25	0.25	500	Consistent Biallelic
AC091729.3	rs77904558	Small Intestine - Terminal Ileum	chr7	1162999	1163000	0.17	0.17	0.17	0	1	9	0.17	0.17	340	Consistent Biallelic
AC091729.3	rs77904558	Stomach	chr7	1162999	1163000	0.17	0.17	0.17	0	2	9	0.17	0.17	340	Consistent Biallelic
AC091729.3	rs77904558	Testis	chr7	1162999	1163000	0.17	0.22	0.28	0.0556	2	9	0.19	0.25	439	Consistent Biallelic
AC091729.3	rs77904558	Adipose - Subcutaneous	chr7	1162999	1163000	0	0.1	0.19	0.0962	2	13.5	0.05	0.14	200	Consistent Biallelic
AC091729.3	rs77904558	Adipose - Visceral (Omentum)	chr7	1162999	1163000	0.03	0.13	0.33	0.1	7	18	0.06	0.19	259	Consistent Biallelic
AC091729.3	rs77904558	Adrenal Gland	chr7	1162999	1163000	0.06	0.11	0.17	0.0556	2	15	0.08	0.14	219	Consistent Biallelic
AC091729.3	rs77904558	Artery - Tibial	chr7	1162999	1163000	0.04	0.04	0.04	0	1	13	0.04	0.04	79	Consistent Biallelic
AC091729.3	rs77904558	Brain - Caudate (basal ganglia)	chr7	1162999	1163000	0.42	0.42	0.42	0	1	12	0.42	0.42	839	Consistent Monoallelic
AC091729.3	rs77904558	Brain - Cerebellar Hemisphere	chr7	1162999	1163000	0.1	0.1	0.1	0	1	15	0.1	0.1	200	Consistent Biallelic
AC091729.3	rs77904558	Brain - Cerebellum	chr7	1162999	1163000	0.12	0.22	0.32	0.101	2	12	0.17	0.27	439	Consistent Biallelic
AC091729.3	rs77904558	Brain - Cortex	chr7	1162999	1163000	0	0.03	0.06	0.0278	2	13	0.01	0.04	59	Consistent Biallelic
AC091729.3	rs77904558	Brain - Frontal Cortex (BA9)	chr7	1162999	1163000	0.17	0.2	0.24	0.0351	2	18.5	0.18	0.22	400	Consistent Biallelic
AC091729.3	rs77904558	Brain - Hippocampus	chr7	1162999	1163000	0.36	0.36	0.36	0	1	22	0.36	0.36	720	Consistent Monoallelic
AC091729.3	rs77904558	Brain - Nucleus accumbens (basal ganglia)	chr7	1162999	1163000	0.17	0.25	0.33	0.0797	2	16	0.21	0.29	500	Consistent Biallelic
AC091729.3	rs77904558	Brain - Putamen (basal ganglia)	chr7	1162999	1163000	0	0.06	0.13	0.0648	2	17.5	0.03	0.1	119	Consistent Biallelic
AC091729.3	rs77904558	Brain - Spinal cord (cervical c-1)	chr7	1162999	1163000	0.17	0.17	0.17	0	1	21	0.17	0.17	340	Consistent Biallelic
AC091729.3	rs77904558	Colon - Transverse	chr7	1162999	1163000	0.19	0.19	0.2	0.00167	2	18	0.19	0.19	379	Consistent Biallelic
AC091729.3	rs77904558	Uterus	chr7	1162999	1163000	0	0.2	0.32	0.107	5	10	0.17	0.25	400	Consistent Biallelic
AC091729.3	rs77904558	Cervix - Ectocervix	chr7	1162999	1163000	0.14	0.29	0.31	0.0775	3	14	0.21	0.3	579	Consistent Biallelic
AC091729.3	rs77904558	Heart - Left Ventricle	chr7	1162999	1163000	0.26	0.26	0.26	0	1	25	0.26	0.26	519	Consistent Biallelic
AC091729.3	rs77904558	Lung	chr7	1162999	1163000	0	0.11	0.25	0.0987	4	12.5	0.03	0.19	219	Consistent Biallelic
AC091729.3	rs77904558	Minor Salivary Gland	chr7	1162999	1163000	0.17	0.17	0.17	0	1	12	0.17	0.17	340	Consistent Biallelic
AC091729.3	rs77904558	Vagina	chr7	1162999	1163000	0.17	0.21	0.25	0.0417	2	10.5	0.19	0.23	419	Consistent Biallelic
AC091729.3	rs77904558	Muscle - Skeletal	chr7	1162999	1163000	0.04	0.04	0.04	0	1	24	0.04	0.04	79	Consistent Biallelic
AC091729.3	rs77904558	Ovary	chr7	1162999	1163000	0.03	0.06	0.25	0.0877	4	13	0.04	0.12	119	Consistent Biallelic
AC091729.3	rs77904558	Prostate	chr7	1162999	1163000	0.14	0.21	0.29	0.0583	3	28	0.18	0.25	419	Consistent Biallelic
AC091729.3	rs77904558	Thyroid	chr7	1162999	1163000	0.07	0.13	0.23	0.0592	4	14	0.1	0.17	259	Consistent Biallelic
AC091729.3	rs77904558	Cells - EBV-transformed lymphocytes	chr7	1162999	1163000	0	0.21	0.29	0.103	7	14	0.09	0.25	419	Consistent Biallelic
AC091729.3	rs77978253	Adipose - Subcutaneous	chr7	1165206	1165207	0.32	0.32	0.32	0	1	11	0.32	0.32	639	Consistent Biallelic
AC091729.3	rs77978253	Adipose - Visceral (Omentum)	chr7	1165206	1165207	0	0	0.14	0.0643	3	8	0	0.07	0	Consistent Biallelic
AC091729.3	rs77978253	Bladder	chr7	1165206	1165207	0.38	0.38	0.38	0	1	8	0.38	0.38	759	Consistent Monoallelic
AC091729.3	rs77978253	Brain - Cortex	chr7	1165206	1165207	0	0	0	0	1	8	0	0	0	Strictly Biallelic
AC091729.3	rs77978253	Brain - Spinal cord (cervical c-1)	chr7	1165206	1165207	0.25	0.25	0.25	0	1	8	0.25	0.25	500	Consistent Biallelic
AC091729.3	rs77978253	Colon - Sigmoid	chr7	1165206	1165207	0.06	0.09	0.13	0.0347	2	8.5	0.07	0.11	180	Consistent Biallelic
AC091729.3	rs77978253	Colon - Transverse	chr7	1165206	1165207	0.2	0.2	0.2	0	1	10	0.2	0.2	400	Consistent Biallelic
AC091729.3	rs77978253	Cervix - Ectocervix	chr7	1165206	1165207	0	0.06	0.13	0.0625	2	8	0.03	0.09	119	Consistent Biallelic
AC091729.3	rs77978253	Esophagus - Muscularis	chr7	1165206	1165207	0.25	0.38	0.5	0.125	2	9	0.31	0.44	759	Consistent Biallelic
AC091729.3	rs77978253	Lung	chr7	1165206	1165207	0.1	0.1	0.1	0	1	10	0.1	0.1	200	Consistent Biallelic
AC091729.3	rs77978253	Nerve - Tibial	chr7	1165206	1165207	0.25	0.28	0.3	0.025	2	11	0.26	0.29	560	Consistent Biallelic
AC091729.3	rs77978253	Pancreas	chr7	1165206	1165207	0.13	0.13	0.13	0	1	8	0.13	0.13	259	Consistent Biallelic
AC091729.3	rs77978253	Prostate	chr7	1165206	1165207	0.06	0.06	0.06	0	1	9	0.06	0.06	119	Consistent Biallelic
AC091729.3	rs77978253	Stomach	chr7	1165206	1165207	0.28	0.28	0.28	0	1	9	0.28	0.28	560	Consistent Biallelic
AC091729.3	rs77978253	Thyroid	chr7	1165206	1165207	0.5	0.5	0.5	0	1	8	0.5	0.5	1000	Strictly Monoallelic
AC091729.3	rs77978253	Vagina	chr7	1165206	1165207	0.1	0.1	0.1	0	1	10	0.1	0.1	200	Consistent Biallelic
AC091729.3	rs77978253	Ovary	chr7	1165206	1165207	0.06	0.23	0.5	0.183	3	15	0.14	0.37	460	Consistent Biallelic
AC091729.3	rs78062500	Adipose - Visceral (Omentum)	chr7	1164472	1164473	0	0.12	0.5	0.151	8	11	0.08	0.17	239	Consistent Biallelic
AC091729.3	rs78062500	Adrenal Gland	chr7	1164472	1164473	0.13	0.19	0.25	0.0625	2	10	0.16	0.22	379	Consistent Biallelic
AC091729.3	rs78062500	Artery - Aorta	chr7	1164472	1164473	0.1	0.1	0.1	0	1	10	0.1	0.1	200	Consistent Biallelic
AC091729.3	rs78062500	Artery - Coronary	chr7	1164472	1164473	0	0	0	0	1	8	0	0	0	Strictly Biallelic
AC091729.3	rs78062500	Bladder	chr7	1164472	1164473	0	0.17	0.38	0.147	5	8	0.13	0.38	340	Consistent Biallelic
AC091729.3	rs78062500	Brain - Anterior cingulate cortex (BA24)	chr7	1164472	1164473	0.1	0.1	0.1	0	1	10	0.1	0.1	200	Consistent Biallelic
AC091729.3	rs78062500	Brain - Cerebellum	chr7	1164472	1164473	0.06	0.08	0.23	0.0753	3	11	0.07	0.16	159	Consistent Biallelic
AC091729.3	rs78062500	Brain - Frontal Cortex (BA9)	chr7	1164472	1164473	0.06	0.13	0.17	0.0458	3	9	0.09	0.15	259	Consistent Biallelic
AC091729.3	rs78062500	Brain - Hippocampus	chr7	1164472	1164473	0.06	0.06	0.06	0	1	9	0.06	0.06	119	Consistent Biallelic
AC091729.3	rs78062500	Brain - Nucleus accumbens (basal ganglia)	chr7	1164472	1164473	0.12	0.12	0.13	0.00481	2	10.5	0.12	0.12	239	Consistent Biallelic
AC091729.3	rs78062500	Brain - Putamen (basal ganglia)	chr7	1164472	1164473	0.1	0.1	0.1	0	1	10	0.1	0.1	200	Consistent Biallelic
AC091729.3	rs78062500	Brain - Substantia nigra	chr7	1164472	1164473	0.17	0.17	0.17	0	1	9	0.17	0.17	340	Consistent Biallelic
AC091729.3	rs78062500	Colon - Sigmoid	chr7	1164472	1164473	0.06	0.19	0.25	0.0836	4	8.5	0.11	0.25	379	Consistent Biallelic
AC091729.3	rs78062500	Colon - Transverse	chr7	1164472	1164473	0.13	0.16	0.19	0.0337	2	10.5	0.14	0.18	319	Consistent Biallelic
AC091729.3	rs78062500	Esophagus - Mucosa	chr7	1164472	1164473	0.25	0.25	0.25	0	1	8	0.25	0.25	500	Consistent Biallelic
AC091729.3	rs78062500	Fallopian Tube	chr7	1164472	1164473	0.13	0.18	0.23	0.0542	2	11.5	0.15	0.21	360	Consistent Biallelic
AC091729.3	rs78062500	Liver	chr7	1164472	1164473	0.17	0.17	0.17	0	1	9	0.17	0.17	340	Consistent Biallelic
AC091729.3	rs78062500	Lung	chr7	1164472	1164473	0.19	0.28	0.38	0.0913	2	10.5	0.24	0.33	560	Consistent Biallelic
AC091729.3	rs78062500	Nerve - Tibial	chr7	1164472	1164473	0.17	0.2	0.39	0.0885	5	9	0.17	0.31	400	Consistent Biallelic
AC091729.3	rs78062500	Pancreas	chr7	1164472	1164473	0.13	0.13	0.13	0	1	8	0.13	0.13	259	Consistent Biallelic
AC091729.3	rs78062500	Skin - Sun Exposed (Lower leg)	chr7	1164472	1164473	0.25	0.25	0.25	0	1	8	0.25	0.25	500	Consistent Biallelic
AC091729.3	rs78062500	Skin - Not Sun Exposed (Suprapubic)	chr7	1164472	1164473	0	0.2	0.35	0.142	3	10	0.1	0.27	400	Consistent Biallelic
AC091729.3	rs78062500	Thyroid	chr7	1164472	1164473	0.05	0.21	0.38	0.165	2	9.5	0.13	0.29	419	Consistent Biallelic
AC091729.3	rs78062500	Uterus	chr7	1164472	1164473	0.12	0.22	0.39	0.105	4	9	0.15	0.31	439	Consistent Biallelic
AC091729.3	rs78062500	Whole Blood	chr7	1164472	1164473	0.06	0.06	0.06	0	1	9	0.06	0.06	119	Consistent Biallelic
AC091729.3	rs78062500	Adipose - Subcutaneous	chr7	1164472	1164473	0.06	0.07	0.25	0.0882	3	18	0.06	0.16	140	Consistent Biallelic
AC091729.3	rs78062500	Artery - Tibial	chr7	1164472	1164473	0.06	0.14	0.23	0.0889	2	12	0.1	0.19	280	Consistent Biallelic
AC091729.3	rs78062500	Brain - Cortex	chr7	1164472	1164473	0.03	0.03	0.03	0	1	15	0.03	0.03	59	Consistent Biallelic
AC091729.3	rs78062500	Cervix - Ectocervix	chr7	1164472	1164473	0.07	0.09	0.1	0.0143	2	17	0.08	0.09	180	Consistent Biallelic
AC091729.3	rs78062500	Esophagus - Muscularis	chr7	1164472	1164473	0.13	0.22	0.31	0.0938	2	12	0.17	0.27	439	Consistent Biallelic
AC091729.3	rs78062500	Muscle - Skeletal	chr7	1164472	1164473	0.03	0.03	0.03	0	1	19	0.03	0.03	59	Consistent Biallelic
AC091729.3	rs78062500	Ovary	chr7	1164472	1164473	0	0.06	0.18	0.065	5	18	0.04	0.13	119	Consistent Biallelic
AC091729.3	rs78062500	Prostate	chr7	1164472	1164473	0.04	0.17	0.19	0.0673	3	13	0.1	0.18	340	Consistent Biallelic
AC091729.3	rs78062500	Small Intestine - Terminal Ileum	chr7	1164472	1164473	0.33	0.33	0.33	0	1	12	0.33	0.33	660	Consistent Monoallelic
AC091729.3	rs78062500	Vagina	chr7	1164472	1164473	0.03	0.03	0.03	0	1	17	0.03	0.03	59	Consistent Biallelic
AC091729.3	rs78062500	Cells - EBV-transformed lymphocytes	chr7	1164472	1164473	0.06	0.14	0.27	0.0588	9	13	0.12	0.17	280	Consistent Biallelic
AEN	rs1047276	Adipose - Subcutaneous	chr15	88631941	88631942	0	0.06	0.5	0.198	16	112.5	0.03	0.2	119	Consistent Biallelic
AEN	rs1047276	Adipose - Visceral (Omentum)	chr15	88631941	88631942	0	0.12	0.5	0.15	40	21	0.06	0.19	239	Consistent Biallelic
AEN	rs1047276	Adrenal Gland	chr15	88631941	88631942	0.02	0.11	0.5	0.153	26	29.5	0.07	0.16	219	Consistent Biallelic
AEN	rs1047276	Artery - Aorta	chr15	88631941	88631942	0	0.06	0.18	0.0556	17	31	0.03	0.13	119	Consistent Biallelic
AEN	rs1047276	Artery - Coronary	chr15	88631941	88631942	0	0.09	0.5	0.169	22	37	0.05	0.18	180	Consistent Biallelic
AEN	rs1047276	Artery - Tibial	chr15	88631941	88631942	0	0.08	0.5	0.0967	24	40	0.05	0.12	159	Consistent Biallelic
AEN	rs1047276	Bladder	chr15	88631941	88631942	0	0.12	0.5	0.127	38	24	0.05	0.18	239	Consistent Biallelic
AEN	rs1047276	Brain - Amygdala	chr15	88631941	88631942	0	0.02	0.04	0.0214	2	21.5	0.01	0.03	39	Consistent Biallelic
AEN	rs1047276	Brain - Anterior cingulate cortex (BA24)	chr15	88631941	88631942	0	0.09	0.5	0.204	7	23	0.04	0.31	180	Consistent Biallelic
AEN	rs1047276	Brain - Caudate (basal ganglia)	chr15	88631941	88631942	0.03	0.12	0.5	0.193	7	16	0.05	0.33	239	Consistent Biallelic
AEN	rs1047276	Brain - Cerebellar Hemisphere	chr15	88631941	88631942	0	0.13	0.5	0.171	14	13	0.07	0.24	259	Consistent Biallelic
AEN	rs1047276	Brain - Cerebellum	chr15	88631941	88631942	0.07	0.17	0.5	0.14	11	13	0.13	0.26	340	Consistent Biallelic
AEN	rs1047276	Brain - Cortex	chr15	88631941	88631942	0	0.11	0.5	0.161	12	14	0.06	0.16	219	Consistent Biallelic
AEN	rs1047276	Brain - Frontal Cortex (BA9)	chr15	88631941	88631942	0	0.1	0.5	0.15	16	18.5	0.04	0.2	200	Consistent Biallelic
AEN	rs1047276	Brain - Hippocampus	chr15	88631941	88631942	0	0.1	0.5	0.16	12	16.5	0.08	0.2	200	Consistent Biallelic
AEN	rs1047276	Brain - Hypothalamus	chr15	88631941	88631942	0	0.14	0.5	0.152	10	19.5	0.06	0.22	280	Consistent Biallelic
AEN	rs1047276	Brain - Nucleus accumbens (basal ganglia)	chr15	88631941	88631942	0	0.1	0.5	0.151	7	30	0.08	0.13	200	Consistent Biallelic
AEN	rs1047276	Brain - Putamen (basal ganglia)	chr15	88631941	88631942	0	0.12	0.5	0.156	9	17	0.02	0.17	239	Consistent Biallelic
AEN	rs1047276	Brain - Spinal cord (cervical c-1)	chr15	88631941	88631942	0.04	0.22	0.5	0.177	10	12.5	0.11	0.45	439	Consistent Biallelic
AEN	rs1047276	Brain - Substantia nigra	chr15	88631941	88631942	0	0.13	0.5	0.172	9	14	0.1	0.2	259	Consistent Biallelic
AEN	rs1047276	Breast - Mammary Tissue	chr15	88631941	88631942	0.05	0.08	0.5	0.143	8	11	0.05	0.15	159	Consistent Biallelic
AEN	rs1047276	Colon - Sigmoid	chr15	88631941	88631942	0	0.12	0.5	0.169	27	26	0.05	0.29	239	Consistent Biallelic
AEN	rs1047276	Colon - Transverse	chr15	88631941	88631942	0.01	0.08	0.5	0.125	13	39	0.06	0.18	159	Consistent Biallelic
AEN	rs1047276	Cervix - Ectocervix	chr15	88631941	88631942	0.01	0.09	0.5	0.135	20	30.5	0.04	0.14	180	Consistent Biallelic
AEN	rs1047276	Esophagus - Mucosa	chr15	88631941	88631942	0	0.08	0.5	0.151	16	28.5	0.07	0.18	159	Consistent Biallelic
AEN	rs1047276	Esophagus - Muscularis	chr15	88631941	88631942	0.02	0.07	0.5	0.139	34	26	0.05	0.14	140	Consistent Biallelic
AEN	rs1047276	Fallopian Tube	chr15	88631941	88631942	0	0.11	0.5	0.177	30	40	0.05	0.17	219	Consistent Biallelic
AEN	rs1047276	Heart - Left Ventricle	chr15	88631941	88631942	0	0.1	0.5	0.173	15	14	0.05	0.32	200	Consistent Biallelic
AEN	rs1047276	Kidney - Cortex	chr15	88631941	88631942	0	0.13	0.5	0.18	24	16	0.06	0.33	259	Consistent Biallelic
AEN	rs1047276	Liver	chr15	88631941	88631942	0.06	0.13	0.5	0.19	6	31.5	0.09	0.41	259	Consistent Biallelic
AEN	rs1047276	Lung	chr15	88631941	88631942	0.03	0.09	0.5	0.174	10	23	0.04	0.16	180	Consistent Biallelic
AEN	rs1047276	Minor Salivary Gland	chr15	88631941	88631942	0	0.08	0.5	0.117	30	36.5	0.04	0.1	159	Consistent Biallelic
AEN	rs1047276	Muscle - Skeletal	chr15	88631941	88631942	0	0.04	0.5	0.226	6	20.5	0.01	0.39	79	Consistent Biallelic
AEN	rs1047276	Nerve - Tibial	chr15	88631941	88631942	0	0.12	0.5	0.152	48	24	0.05	0.25	239	Consistent Biallelic
AEN	rs1047276	Ovary	chr15	88631941	88631942	0	0.11	0.5	0.162	36	28	0.04	0.16	219	Consistent Biallelic
AEN	rs1047276	Pancreas	chr15	88631941	88631942	0	0.12	0.18	0.0614	7	40	0.03	0.13	239	Consistent Biallelic
AEN	rs1047276	Pituitary	chr15	88631941	88631942	0	0.05	0.5	0.136	22	56	0.03	0.11	100	Consistent Biallelic
AEN	rs1047276	Prostate	chr15	88631941	88631942	0	0.09	0.5	0.176	15	130	0.04	0.14	180	Consistent Biallelic
AEN	rs1047276	Skin - Sun Exposed (Lower leg)	chr15	88631941	88631942	0.01	0.06	0.5	0.119	16	40.5	0.02	0.15	119	Consistent Biallelic
AEN	rs1047276	Skin - Not Sun Exposed (Suprapubic)	chr15	88631941	88631942	0.02	0.16	0.5	0.156	39	21	0.09	0.22	319	Consistent Biallelic
AEN	rs1047276	Small Intestine - Terminal Ileum	chr15	88631941	88631942	0	0.09	0.5	0.151	24	25	0.04	0.19	180	Consistent Biallelic
AEN	rs1047276	Spleen	chr15	88631941	88631942	0.01	0.12	0.5	0.171	10	23	0.06	0.16	239	Consistent Biallelic
AEN	rs1047276	Stomach	chr15	88631941	88631942	0	0.05	0.2	0.0526	12	79.5	0.04	0.1	100	Consistent Biallelic
AEN	rs1047276	Testis	chr15	88631941	88631942	0	0.09	0.5	0.149	25	47	0.06	0.18	180	Consistent Biallelic
AEN	rs1047276	Thyroid	chr15	88631941	88631942	0.02	0.08	0.5	0.183	25	65	0.05	0.18	159	Consistent Biallelic
AEN	rs1047276	Uterus	chr15	88631941	88631942	0.01	0.09	0.5	0.174	35	54	0.05	0.2	180	Consistent Biallelic
AEN	rs1047276	Vagina	chr15	88631941	88631942	0.02	0.1	0.16	0.0449	9	38	0.05	0.11	200	Consistent Biallelic
AEN	rs1047276	Whole Blood	chr15	88631941	88631942	0.06	0.07	0.21	0.0572	7	27	0.07	0.13	140	Consistent Biallelic
AEN	rs1047276	Cells - Transformed fibroblasts	chr15	88631941	88631942	0	0.11	0.5	0.129	46	22	0.06	0.17	219	Consistent Biallelic
AEN	rs1047276	Cells - EBV-transformed lymphocytes	chr15	88631941	88631942	0	0.06	0.5	0.144	45	72	0.03	0.1	119	Consistent Biallelic
AEN	rs1047278	Adipose - Subcutaneous	chr15	88631942	88631943	0.01	0.05	0.5	0.178	16	112	0.02	0.1	100	Consistent Biallelic
AEN	rs1047278	Adipose - Visceral (Omentum)	chr15	88631942	88631943	0	0.12	0.5	0.138	40	21.5	0.06	0.18	239	Consistent Biallelic
AEN	rs1047278	Adrenal Gland	chr15	88631942	88631943	0.01	0.11	0.5	0.151	27	29	0.05	0.17	219	Consistent Biallelic
AEN	rs1047278	Artery - Aorta	chr15	88631942	88631943	0	0.08	0.17	0.0561	19	33	0.03	0.13	159	Consistent Biallelic
AEN	rs1047278	Artery - Coronary	chr15	88631942	88631943	0.01	0.09	0.5	0.171	22	37	0.04	0.19	180	Consistent Biallelic
AEN	rs1047278	Artery - Tibial	chr15	88631942	88631943	0.01	0.07	0.5	0.0976	25	42	0.05	0.15	140	Consistent Biallelic
AEN	rs1047278	Bladder	chr15	88631942	88631943	0	0.1	0.5	0.11	40	24	0.06	0.17	200	Consistent Biallelic
AEN	rs1047278	Brain - Amygdala	chr15	88631942	88631943	0	0.01	0.03	0.0139	2	22	0.01	0.02	19	Consistent Biallelic
AEN	rs1047278	Brain - Anterior cingulate cortex (BA24)	chr15	88631942	88631943	0.02	0.11	0.5	0.198	7	23	0.05	0.31	219	Consistent Biallelic
AEN	rs1047278	Brain - Caudate (basal ganglia)	chr15	88631942	88631943	0	0.12	0.5	0.202	7	16	0.04	0.31	239	Consistent Biallelic
AEN	rs1047278	Brain - Cerebellar Hemisphere	chr15	88631942	88631943	0	0.13	0.5	0.174	14	12.5	0.07	0.27	259	Consistent Biallelic
AEN	rs1047278	Brain - Cerebellum	chr15	88631942	88631943	0.07	0.17	0.5	0.138	11	13	0.14	0.26	340	Consistent Biallelic
AEN	rs1047278	Brain - Cortex	chr15	88631942	88631943	0	0.08	0.5	0.165	12	13.5	0.04	0.14	159	Consistent Biallelic
AEN	rs1047278	Brain - Frontal Cortex (BA9)	chr15	88631942	88631943	0	0.11	0.5	0.151	16	19	0.04	0.19	219	Consistent Biallelic
AEN	rs1047278	Brain - Hippocampus	chr15	88631942	88631943	0	0.1	0.5	0.161	12	17	0.07	0.22	200	Consistent Biallelic
AEN	rs1047278	Brain - Hypothalamus	chr15	88631942	88631943	0	0.14	0.5	0.172	10	20.5	0.06	0.22	280	Consistent Biallelic
AEN	rs1047278	Brain - Nucleus accumbens (basal ganglia)	chr15	88631942	88631943	0	0.1	0.5	0.155	7	32	0.05	0.11	200	Consistent Biallelic
AEN	rs1047278	Brain - Putamen (basal ganglia)	chr15	88631942	88631943	0	0.06	0.29	0.0956	8	18	0	0.16	119	Consistent Biallelic
AEN	rs1047278	Brain - Spinal cord (cervical c-1)	chr15	88631942	88631943	0.04	0.24	0.5	0.163	10	12.5	0.14	0.44	479	Consistent Biallelic
AEN	rs1047278	Brain - Substantia nigra	chr15	88631942	88631943	0	0.14	0.5	0.177	9	14	0.05	0.17	280	Consistent Biallelic
AEN	rs1047278	Breast - Mammary Tissue	chr15	88631942	88631943	0.03	0.06	0.5	0.147	8	11	0.05	0.15	119	Consistent Biallelic
AEN	rs1047278	Colon - Sigmoid	chr15	88631942	88631943	0.02	0.09	0.5	0.159	27	26	0.06	0.25	180	Consistent Biallelic
AEN	rs1047278	Colon - Transverse	chr15	88631942	88631943	0	0.09	0.5	0.122	15	38	0.04	0.17	180	Consistent Biallelic
AEN	rs1047278	Cervix - Ectocervix	chr15	88631942	88631943	0.01	0.1	0.5	0.104	21	38	0.04	0.14	200	Consistent Biallelic
AEN	rs1047278	Esophagus - Mucosa	chr15	88631942	88631943	0	0.07	0.5	0.148	18	28	0.05	0.18	140	Consistent Biallelic
AEN	rs1047278	Esophagus - Muscularis	chr15	88631942	88631943	0	0.08	0.5	0.128	35	29	0.05	0.13	159	Consistent Biallelic
AEN	rs1047278	Fallopian Tube	chr15	88631942	88631943	0	0.1	0.5	0.166	31	39	0.04	0.17	200	Consistent Biallelic
AEN	rs1047278	Heart - Left Ventricle	chr15	88631942	88631943	0	0.11	0.5	0.162	16	14.5	0.07	0.28	219	Consistent Biallelic
AEN	rs1047278	Kidney - Cortex	chr15	88631942	88631943	0	0.13	0.5	0.165	23	16	0.06	0.3	259	Consistent Biallelic
AEN	rs1047278	Liver	chr15	88631942	88631943	0.02	0.12	0.5	0.206	6	33	0.05	0.41	239	Consistent Biallelic
AEN	rs1047278	Lung	chr15	88631942	88631943	0	0.11	0.5	0.17	11	24	0.04	0.15	219	Consistent Biallelic
AEN	rs1047278	Minor Salivary Gland	chr15	88631942	88631943	0	0.08	0.5	0.115	31	39	0.04	0.11	159	Consistent Biallelic
AEN	rs1047278	Muscle - Skeletal	chr15	88631942	88631943	0	0.04	0.5	0.216	7	20	0	0.29	79	Consistent Biallelic
AEN	rs1047278	Nerve - Tibial	chr15	88631942	88631943	0	0.12	0.5	0.145	50	24.5	0.05	0.23	239	Consistent Biallelic
AEN	rs1047278	Ovary	chr15	88631942	88631943	0	0.1	0.5	0.154	36	30.5	0.06	0.15	200	Consistent Biallelic
AEN	rs1047278	Pancreas	chr15	88631942	88631943	0	0.11	0.18	0.0675	7	41	0.01	0.13	219	Consistent Biallelic
AEN	rs1047278	Pituitary	chr15	88631942	88631943	0	0.06	0.5	0.132	23	59	0.03	0.1	119	Consistent Biallelic
AEN	rs1047278	Prostate	chr15	88631942	88631943	0	0.1	0.5	0.176	15	133	0.04	0.12	200	Consistent Biallelic
AEN	rs1047278	Skin - Sun Exposed (Lower leg)	chr15	88631942	88631943	0.01	0.07	0.5	0.117	17	40	0.03	0.17	140	Consistent Biallelic
AEN	rs1047278	Skin - Not Sun Exposed (Suprapubic)	chr15	88631942	88631943	0	0.15	0.5	0.151	41	21	0.06	0.2	300	Consistent Biallelic
AEN	rs1047278	Small Intestine - Terminal Ileum	chr15	88631942	88631943	0	0.11	0.5	0.143	26	26	0.06	0.18	219	Consistent Biallelic
AEN	rs1047278	Spleen	chr15	88631942	88631943	0.01	0.1	0.5	0.173	10	22.5	0.06	0.16	200	Consistent Biallelic
AEN	rs1047278	Stomach	chr15	88631942	88631943	0	0.05	0.19	0.0529	12	80.5	0.04	0.12	100	Consistent Biallelic
AEN	rs1047278	Testis	chr15	88631942	88631943	0	0.07	0.5	0.134	25	50	0.03	0.17	140	Consistent Biallelic
AEN	rs1047278	Thyroid	chr15	88631942	88631943	0.02	0.08	0.5	0.174	25	66	0.05	0.16	159	Consistent Biallelic
AEN	rs1047278	Uterus	chr15	88631942	88631943	0.01	0.08	0.5	0.168	36	52.5	0.03	0.18	159	Consistent Biallelic
AEN	rs1047278	Vagina	chr15	88631942	88631943	0.01	0.11	0.16	0.0454	9	37	0.06	0.13	219	Consistent Biallelic
AEN	rs1047278	Whole Blood	chr15	88631942	88631943	0.04	0.07	0.22	0.073	7	28	0.05	0.15	140	Consistent Biallelic
AEN	rs1047278	Cells - Transformed fibroblasts	chr15	88631942	88631943	0	0.1	0.5	0.108	47	22	0.06	0.16	200	Consistent Biallelic
AEN	rs1047278	Cells - EBV-transformed lymphocytes	chr15	88631942	88631943	0	0.07	0.5	0.132	45	73	0.03	0.1	140	Consistent Biallelic
AEN	rs112004274	Adipose - Visceral (Omentum)	chr15	88627044	88627045	0	0	0	0	1	8	0	0	0	Strictly Biallelic
AEN	rs112004274	Cervix - Ectocervix	chr15	88627044	88627045	0.13	0.13	0.13	0	1	16	0.13	0.13	259	Consistent Biallelic
AEN	rs112004274	Minor Salivary Gland	chr15	88627044	88627045	0.19	0.19	0.19	0	1	13	0.19	0.19	379	Consistent Biallelic
AEN	rs112004274	Muscle - Skeletal	chr15	88627044	88627045	0	0	0	0	1	8	0	0	0	Strictly Biallelic
AEN	rs112004274	Prostate	chr15	88627044	88627045	0.25	0.25	0.25	0	1	8	0.25	0.25	500	Consistent Biallelic
AEN	rs112004274	Uterus	chr15	88627044	88627045	0.19	0.19	0.19	0	1	13	0.19	0.19	379	Consistent Biallelic
AEN	rs112004274	Cells - EBV-transformed lymphocytes	chr15	88627044	88627045	0.1	0.21	0.32	0.109	2	10.5	0.15	0.26	419	Consistent Biallelic
AEN	rs114926971	Adipose - Subcutaneous	chr15	88630423	88630424	0.01	0.02	0.07	0.018	8	78.5	0.01	0.03	39	Consistent Biallelic
AEN	rs114926971	Adipose - Visceral (Omentum)	chr15	88630423	88630424	0	0.08	0.25	0.0832	8	13.5	0.03	0.15	159	Consistent Biallelic
AEN	rs114926971	Adrenal Gland	chr15	88630423	88630424	0.08	0.12	0.19	0.0351	6	12.5	0.1	0.14	239	Consistent Biallelic
AEN	rs114926971	Artery - Aorta	chr15	88630423	88630424	0.02	0.15	0.29	0.0778	7	20	0.09	0.18	300	Consistent Biallelic
AEN	rs114926971	Artery - Coronary	chr15	88630423	88630424	0.02	0.05	0.29	0.102	9	17	0.03	0.15	100	Consistent Biallelic
AEN	rs114926971	Artery - Tibial	chr15	88630423	88630424	0.07	0.18	0.2	0.0497	5	25	0.11	0.18	360	Consistent Biallelic
AEN	rs114926971	Bladder	chr15	88630423	88630424	0.03	0.15	0.23	0.0717	11	15	0.07	0.2	300	Consistent Biallelic
AEN	rs114926971	Brain - Anterior cingulate cortex (BA24)	chr15	88630423	88630424	0.14	0.14	0.14	0	1	11	0.14	0.14	280	Consistent Biallelic
AEN	rs114926971	Brain - Caudate (basal ganglia)	chr15	88630423	88630424	0	0	0.05	0.0214	3	8	0	0.02	0	Consistent Biallelic
AEN	rs114926971	Brain - Cerebellar Hemisphere	chr15	88630423	88630424	0.25	0.25	0.25	0	1	8	0.25	0.25	500	Consistent Biallelic
AEN	rs114926971	Brain - Cerebellum	chr15	88630423	88630424	0.17	0.17	0.17	0	1	9	0.17	0.17	340	Consistent Biallelic
AEN	rs114926971	Brain - Frontal Cortex (BA9)	chr15	88630423	88630424	0.1	0.1	0.1	0	1	10	0.1	0.1	200	Consistent Biallelic
AEN	rs114926971	Brain - Hippocampus	chr15	88630423	88630424	0	0.2	0.2	0.0943	3	10	0.1	0.2	400	Consistent Biallelic
AEN	rs114926971	Brain - Hypothalamus	chr15	88630423	88630424	0.06	0.15	0.25	0.0972	2	8.5	0.1	0.2	300	Consistent Biallelic
AEN	rs114926971	Brain - Nucleus accumbens (basal ganglia)	chr15	88630423	88630424	0	0.07	0.13	0.0459	4	16.5	0.04	0.1	140	Consistent Biallelic
AEN	rs114926971	Brain - Putamen (basal ganglia)	chr15	88630423	88630424	0.06	0.06	0.08	0.0131	3	9	0.06	0.07	119	Consistent Biallelic
AEN	rs114926971	Breast - Mammary Tissue	chr15	88630423	88630424	0.06	0.09	0.13	0.0347	2	8.5	0.07	0.11	180	Consistent Biallelic
AEN	rs114926971	Colon - Sigmoid	chr15	88630423	88630424	0	0.08	0.3	0.0983	6	15.5	0.05	0.15	159	Consistent Biallelic
AEN	rs114926971	Colon - Transverse	chr15	88630423	88630424	0	0.05	0.14	0.0506	6	22	0.04	0.11	100	Consistent Biallelic
AEN	rs114926971	Cervix - Ectocervix	chr15	88630423	88630424	0.03	0.06	0.2	0.0528	7	21	0.05	0.09	119	Consistent Biallelic
AEN	rs114926971	Esophagus - Mucosa	chr15	88630423	88630424	0.02	0.13	0.41	0.114	7	16	0.12	0.18	259	Consistent Biallelic
AEN	rs114926971	Esophagus - Muscularis	chr15	88630423	88630424	0.02	0.09	0.25	0.0655	9	17	0.07	0.14	180	Consistent Biallelic
AEN	rs114926971	Fallopian Tube	chr15	88630423	88630424	0.07	0.14	0.21	0.0447	10	29	0.09	0.16	280	Consistent Biallelic
AEN	rs114926971	Heart - Left Ventricle	chr15	88630423	88630424	0.08	0.12	0.17	0.0439	2	14	0.1	0.14	239	Consistent Biallelic
AEN	rs114926971	Kidney - Cortex	chr15	88630423	88630424	0.06	0.12	0.17	0.042	4	12.5	0.09	0.15	239	Consistent Biallelic
AEN	rs114926971	Liver	chr15	88630423	88630424	0.21	0.21	0.21	0	1	21	0.21	0.21	419	Consistent Biallelic
AEN	rs114926971	Lung	chr15	88630423	88630424	0	0.03	0.06	0.0278	2	13	0.01	0.04	59	Consistent Biallelic
AEN	rs114926971	Minor Salivary Gland	chr15	88630423	88630424	0	0.11	0.25	0.0782	14	15.5	0.06	0.19	219	Consistent Biallelic
AEN	rs114926971	Muscle - Skeletal	chr15	88630423	88630424	0.13	0.18	0.24	0.0536	2	23	0.16	0.21	360	Consistent Biallelic
AEN	rs114926971	Nerve - Tibial	chr15	88630423	88630424	0	0.08	0.26	0.0707	14	18.5	0.04	0.13	159	Consistent Biallelic
AEN	rs114926971	Ovary	chr15	88630423	88630424	0.01	0.13	0.33	0.0783	16	16.5	0.04	0.14	259	Consistent Biallelic
AEN	rs114926971	Pancreas	chr15	88630423	88630424	0.02	0.09	0.25	0.0919	4	15	0.03	0.17	180	Consistent Biallelic
AEN	rs114926971	Pituitary	chr15	88630423	88630424	0.02	0.06	0.14	0.0392	8	21	0.04	0.1	119	Consistent Biallelic
AEN	rs114926971	Prostate	chr15	88630423	88630424	0.04	0.08	0.13	0.0278	6	40.5	0.05	0.09	159	Consistent Biallelic
AEN	rs114926971	Skin - Sun Exposed (Lower leg)	chr15	88630423	88630424	0.03	0.04	0.19	0.0647	6	19.5	0.04	0.12	79	Consistent Biallelic
AEN	rs114926971	Skin - Not Sun Exposed (Suprapubic)	chr15	88630423	88630424	0	0.12	0.28	0.0808	12	12.5	0.03	0.15	239	Consistent Biallelic
AEN	rs114926971	Small Intestine - Terminal Ileum	chr15	88630423	88630424	0	0.05	0.08	0.0304	6	24	0.01	0.06	100	Consistent Biallelic
AEN	rs114926971	Spleen	chr15	88630423	88630424	0.18	0.24	0.3	0.0579	2	14.5	0.21	0.27	479	Consistent Biallelic
AEN	rs114926971	Stomach	chr15	88630423	88630424	0.01	0.07	0.13	0.0445	7	28	0.02	0.11	140	Consistent Biallelic
AEN	rs114926971	Testis	chr15	88630423	88630424	0	0.05	0.18	0.0625	10	22	0.01	0.09	100	Consistent Biallelic
AEN	rs114926971	Thyroid	chr15	88630423	88630424	0	0.07	0.19	0.0561	7	22	0.06	0.12	140	Consistent Biallelic
AEN	rs114926971	Uterus	chr15	88630423	88630424	0	0.09	0.27	0.082	15	21	0.06	0.17	180	Consistent Biallelic
AEN	rs114926971	Vagina	chr15	88630423	88630424	0.03	0.14	0.19	0.0649	3	15	0.08	0.16	280	Consistent Biallelic
AEN	rs114926971	Whole Blood	chr15	88630423	88630424	0.04	0.09	0.14	0.0417	4	18.5	0.05	0.12	180	Consistent Biallelic
AEN	rs114926971	Cells - Transformed fibroblasts	chr15	88630423	88630424	0	0.07	0.28	0.0923	10	12.5	0.01	0.12	140	Consistent Biallelic
AEN	rs114926971	Cells - EBV-transformed lymphocytes	chr15	88630423	88630424	0	0.03	0.13	0.0374	16	62	0.01	0.06	59	Consistent Biallelic
AEN	rs11559060	Adipose - Subcutaneous	chr15	88631277	88631278	0	0.04	0.12	0.0395	22	77.5	0.01	0.07	79	Consistent Biallelic
AEN	rs11559060	Adipose - Visceral (Omentum)	chr15	88631277	88631278	0	0.1	0.39	0.0907	48	14	0.06	0.19	200	Consistent Biallelic
AEN	rs11559060	Adrenal Gland	chr15	88631277	88631278	0	0.1	0.25	0.0641	32	23	0.06	0.14	200	Consistent Biallelic
AEN	rs11559060	Artery - Aorta	chr15	88631277	88631278	0	0.06	0.24	0.0755	24	20.5	0.03	0.16	119	Consistent Biallelic
AEN	rs11559060	Artery - Coronary	chr15	88631277	88631278	0	0.07	0.24	0.0637	29	27	0.03	0.13	140	Consistent Biallelic
AEN	rs11559060	Artery - Tibial	chr15	88631277	88631278	0	0.09	0.23	0.055	25	25	0.06	0.13	180	Consistent Biallelic
AEN	rs11559060	Bladder	chr15	88631277	88631278	0	0.1	0.25	0.0614	51	19	0.07	0.14	200	Consistent Biallelic
AEN	rs11559060	Brain - Amygdala	chr15	88631277	88631278	0.09	0.13	0.17	0.0315	4	18	0.11	0.16	259	Consistent Biallelic
AEN	rs11559060	Brain - Anterior cingulate cortex (BA24)	chr15	88631277	88631278	0.02	0.06	0.17	0.0552	5	11	0.05	0.13	119	Consistent Biallelic
AEN	rs11559060	Brain - Caudate (basal ganglia)	chr15	88631277	88631278	0	0.15	0.42	0.151	4	13.5	0.09	0.23	300	Consistent Biallelic
AEN	rs11559060	Brain - Cerebellar Hemisphere	chr15	88631277	88631278	0.06	0.16	0.3	0.0849	6	13	0.11	0.23	319	Consistent Biallelic
AEN	rs11559060	Brain - Cerebellum	chr15	88631277	88631278	0	0.09	0.25	0.108	5	11	0	0.23	180	Consistent Biallelic
AEN	rs11559060	Brain - Cortex	chr15	88631277	88631278	0.04	0.06	0.17	0.0494	5	11	0.05	0.12	119	Consistent Biallelic
AEN	rs11559060	Brain - Frontal Cortex (BA9)	chr15	88631277	88631278	0	0.06	0.2	0.0694	10	10.5	0.01	0.13	119	Consistent Biallelic
AEN	rs11559060	Brain - Hippocampus	chr15	88631277	88631278	0.06	0.11	0.28	0.0875	6	9.5	0.09	0.23	219	Consistent Biallelic
AEN	rs11559060	Brain - Hypothalamus	chr15	88631277	88631278	0.03	0.09	0.17	0.0549	4	21.5	0.05	0.14	180	Consistent Biallelic
AEN	rs11559060	Brain - Nucleus accumbens (basal ganglia)	chr15	88631277	88631278	0	0.08	0.3	0.0996	12	19	0.04	0.15	159	Consistent Biallelic
AEN	rs11559060	Brain - Putamen (basal ganglia)	chr15	88631277	88631278	0.05	0.13	0.33	0.118	5	11	0.1	0.32	259	Consistent Biallelic
AEN	rs11559060	Brain - Spinal cord (cervical c-1)	chr15	88631277	88631278	0.1	0.19	0.27	0.0864	2	23.5	0.14	0.23	379	Consistent Biallelic
AEN	rs11559060	Brain - Substantia nigra	chr15	88631277	88631278	0	0.13	0.27	0.0927	5	12	0.06	0.17	259	Consistent Biallelic
AEN	rs11559060	Breast - Mammary Tissue	chr15	88631277	88631278	0.02	0.21	0.41	0.159	3	27	0.12	0.31	419	Consistent Biallelic
AEN	rs11559060	Colon - Sigmoid	chr15	88631277	88631278	0	0.08	0.34	0.0937	34	18.5	0.03	0.13	159	Consistent Biallelic
AEN	rs11559060	Colon - Transverse	chr15	88631277	88631278	0	0.06	0.32	0.0843	21	27	0.03	0.11	119	Consistent Biallelic
AEN	rs11559060	Cervix - Ectocervix	chr15	88631277	88631278	0	0.08	0.21	0.0648	34	21.5	0.03	0.16	159	Consistent Biallelic
AEN	rs11559060	Cervix - Endocervix	chr15	88631277	88631278	0.08	0.09	0.15	0.0286	3	17	0.09	0.12	180	Consistent Biallelic
AEN	rs11559060	Esophagus - Gastroesophageal Junction	chr15	88631277	88631278	0.03	0.08	0.13	0.0478	2	25	0.05	0.1	159	Consistent Biallelic
AEN	rs11559060	Esophagus - Mucosa	chr15	88631277	88631278	0.02	0.08	0.31	0.0625	23	24	0.06	0.11	159	Consistent Biallelic
AEN	rs11559060	Esophagus - Muscularis	chr15	88631277	88631278	0	0.09	0.3	0.071	44	23	0.05	0.17	180	Consistent Biallelic
AEN	rs11559060	Fallopian Tube	chr15	88631277	88631278	0	0.07	0.27	0.0626	40	23.5	0.03	0.13	140	Consistent Biallelic
AEN	rs11559060	Heart - Atrial Appendage	chr15	88631277	88631278	0.02	0.09	0.16	0.0673	2	27.5	0.06	0.12	180	Consistent Biallelic
AEN	rs11559060	Heart - Left Ventricle	chr15	88631277	88631278	0	0.1	0.39	0.107	18	12.5	0.03	0.2	200	Consistent Biallelic
AEN	rs11559060	Kidney - Cortex	chr15	88631277	88631278	0	0.06	0.21	0.067	20	14	0.01	0.13	119	Consistent Biallelic
AEN	rs11559060	Liver	chr15	88631277	88631278	0.2	0.2	0.2	0	1	10	0.2	0.2	400	Consistent Biallelic
AEN	rs11559060	Lung	chr15	88631277	88631278	0	0.03	0.25	0.0745	11	19	0.01	0.1	59	Consistent Biallelic
AEN	rs11559060	Minor Salivary Gland	chr15	88631277	88631278	0	0.07	0.29	0.0714	49	26	0.03	0.11	140	Consistent Biallelic
AEN	rs11559060	Muscle - Skeletal	chr15	88631277	88631278	0.01	0.06	0.12	0.0381	7	32	0.03	0.1	119	Consistent Biallelic
AEN	rs11559060	Nerve - Tibial	chr15	88631277	88631278	0	0.08	0.3	0.064	55	24	0.04	0.12	159	Consistent Biallelic
AEN	rs11559060	Ovary	chr15	88631277	88631278	0	0.08	0.22	0.0601	40	23	0.05	0.14	159	Consistent Biallelic
AEN	rs11559060	Pancreas	chr15	88631277	88631278	0	0.07	0.25	0.0753	17	22	0.05	0.17	140	Consistent Biallelic
AEN	rs11559060	Pituitary	chr15	88631277	88631278	0	0.06	0.23	0.0477	31	33	0.03	0.08	119	Consistent Biallelic
AEN	rs11559060	Prostate	chr15	88631277	88631278	0	0.06	0.22	0.0722	11	69	0.03	0.13	119	Consistent Biallelic
AEN	rs11559060	Skin - Sun Exposed (Lower leg)	chr15	88631277	88631278	0.01	0.07	0.17	0.0462	11	45	0.05	0.11	140	Consistent Biallelic
AEN	rs11559060	Skin - Not Sun Exposed (Suprapubic)	chr15	88631277	88631278	0	0.09	0.3	0.0716	35	16	0.06	0.13	180	Consistent Biallelic
AEN	rs11559060	Small Intestine - Terminal Ileum	chr15	88631277	88631278	0	0.1	0.3	0.0907	32	21.5	0.04	0.19	200	Consistent Biallelic
AEN	rs11559060	Spleen	chr15	88631277	88631278	0	0.07	0.19	0.0473	14	21	0.06	0.09	140	Consistent Biallelic
AEN	rs11559060	Stomach	chr15	88631277	88631278	0	0.06	0.2	0.0505	22	42.5	0.04	0.09	119	Consistent Biallelic
AEN	rs11559060	Testis	chr15	88631277	88631278	0	0.05	0.33	0.0676	34	23	0.03	0.1	100	Consistent Biallelic
AEN	rs11559060	Thyroid	chr15	88631277	88631278	0	0.06	0.27	0.0586	31	33	0.03	0.08	119	Consistent Biallelic
AEN	rs11559060	Uterus	chr15	88631277	88631278	0	0.07	0.22	0.0564	43	30	0.02	0.1	140	Consistent Biallelic
AEN	rs11559060	Vagina	chr15	88631277	88631278	0	0.07	0.23	0.0756	13	26	0.05	0.19	140	Consistent Biallelic
AEN	rs11559060	Whole Blood	chr15	88631277	88631278	0	0.1	0.22	0.0639	13	18	0.04	0.15	200	Consistent Biallelic
AEN	rs11559060	Cells - Transformed fibroblasts	chr15	88631277	88631278	0	0.12	0.41	0.0887	43	16	0.04	0.17	239	Consistent Biallelic
AEN	rs11559060	Cells - EBV-transformed lymphocytes	chr15	88631277	88631278	0	0.04	0.26	0.0581	49	52	0.02	0.08	79	Consistent Biallelic
AEN	rs115947402	Adipose - Subcutaneous	chr15	88631327	88631328	0.02	0.07	0.14	0.0383	8	93	0.04	0.09	140	Consistent Biallelic
AEN	rs115947402	Adipose - Visceral (Omentum)	chr15	88631327	88631328	0	0.11	0.23	0.0808	12	17	0.03	0.16	219	Consistent Biallelic
AEN	rs115947402	Adrenal Gland	chr15	88631327	88631328	0	0.04	0.09	0.033	6	27.5	0.02	0.07	79	Consistent Biallelic
AEN	rs115947402	Artery - Aorta	chr15	88631327	88631328	0	0.09	0.19	0.0597	7	25	0.04	0.13	180	Consistent Biallelic
AEN	rs115947402	Artery - Coronary	chr15	88631327	88631328	0.01	0.06	0.1	0.0319	9	28	0.02	0.08	119	Consistent Biallelic
AEN	rs115947402	Artery - Tibial	chr15	88631327	88631328	0	0.07	0.17	0.053	5	42	0.07	0.09	140	Consistent Biallelic
AEN	rs115947402	Bladder	chr15	88631327	88631328	0	0.14	0.38	0.105	14	19	0.03	0.19	280	Consistent Biallelic
AEN	rs115947402	Brain - Anterior cingulate cortex (BA24)	chr15	88631327	88631328	0.03	0.09	0.17	0.0554	4	10	0.04	0.14	180	Consistent Biallelic
AEN	rs115947402	Brain - Caudate (basal ganglia)	chr15	88631327	88631328	0.06	0.17	0.23	0.0601	7	11	0.1	0.18	340	Consistent Biallelic
AEN	rs115947402	Brain - Cerebellar Hemisphere	chr15	88631327	88631328	0	0.02	0.17	0.0629	6	9.5	0	0.08	39	Consistent Biallelic
AEN	rs115947402	Brain - Cerebellum	chr15	88631327	88631328	0	0.06	0.23	0.0967	3	9	0.03	0.14	119	Consistent Biallelic
AEN	rs115947402	Brain - Cortex	chr15	88631327	88631328	0.13	0.13	0.13	0	2	8	0.13	0.13	259	Consistent Biallelic
AEN	rs115947402	Brain - Frontal Cortex (BA9)	chr15	88631327	88631328	0	0.14	0.2	0.0679	5	11	0.07	0.14	280	Consistent Biallelic
AEN	rs115947402	Brain - Hippocampus	chr15	88631327	88631328	0	0.21	0.28	0.108	4	9	0.13	0.26	419	Consistent Biallelic
AEN	rs115947402	Brain - Hypothalamus	chr15	88631327	88631328	0	0.06	0.1	0.0385	4	13	0.03	0.09	119	Consistent Biallelic
AEN	rs115947402	Brain - Nucleus accumbens (basal ganglia)	chr15	88631327	88631328	0	0.03	0.38	0.121	8	22.5	0	0.13	59	Consistent Biallelic
AEN	rs115947402	Brain - Putamen (basal ganglia)	chr15	88631327	88631328	0.05	0.06	0.17	0.0549	3	9	0.05	0.11	119	Consistent Biallelic
AEN	rs115947402	Brain - Spinal cord (cervical c-1)	chr15	88631327	88631328	0.1	0.13	0.14	0.0176	3	10	0.11	0.13	259	Consistent Biallelic
AEN	rs115947402	Brain - Substantia nigra	chr15	88631327	88631328	0.13	0.13	0.13	0	1	8	0.13	0.13	259	Consistent Biallelic
AEN	rs115947402	Breast - Mammary Tissue	chr15	88631327	88631328	0.05	0.06	0.14	0.0407	3	11	0.05	0.1	119	Consistent Biallelic
AEN	rs115947402	Colon - Sigmoid	chr15	88631327	88631328	0.05	0.11	0.31	0.0891	6	27	0.09	0.19	219	Consistent Biallelic
AEN	rs115947402	Colon - Transverse	chr15	88631327	88631328	0	0.05	0.17	0.0518	7	26	0.03	0.09	100	Consistent Biallelic
AEN	rs115947402	Cervix - Ectocervix	chr15	88631327	88631328	0	0.09	0.19	0.0708	8	22	0.03	0.17	180	Consistent Biallelic
AEN	rs115947402	Esophagus - Mucosa	chr15	88631327	88631328	0	0.09	0.21	0.0638	7	27	0.04	0.11	180	Consistent Biallelic
AEN	rs115947402	Esophagus - Muscularis	chr15	88631327	88631328	0.03	0.06	0.26	0.0836	11	17	0.05	0.18	119	Consistent Biallelic
AEN	rs115947402	Fallopian Tube	chr15	88631327	88631328	0.01	0.05	0.22	0.0798	10	41	0.03	0.17	100	Consistent Biallelic
AEN	rs115947402	Heart - Left Ventricle	chr15	88631327	88631328	0.08	0.15	0.28	0.0667	6	9.5	0.11	0.2	300	Consistent Biallelic
AEN	rs115947402	Kidney - Cortex	chr15	88631327	88631328	0	0.13	0.25	0.074	9	13	0.07	0.17	259	Consistent Biallelic
AEN	rs115947402	Liver	chr15	88631327	88631328	0.03	0.03	0.03	0	1	45	0.03	0.03	59	Consistent Biallelic
AEN	rs115947402	Lung	chr15	88631327	88631328	0.07	0.08	0.1	0.0162	2	31	0.08	0.09	159	Consistent Biallelic
AEN	rs115947402	Minor Salivary Gland	chr15	88631327	88631328	0	0.11	0.29	0.082	16	16	0.06	0.17	219	Consistent Biallelic
AEN	rs115947402	Muscle - Skeletal	chr15	88631327	88631328	0.03	0.05	0.06	0.0138	2	35.5	0.04	0.05	100	Consistent Biallelic
AEN	rs115947402	Nerve - Tibial	chr15	88631327	88631328	0.01	0.06	0.17	0.0469	15	27	0.04	0.09	119	Consistent Biallelic
AEN	rs115947402	Ovary	chr15	88631327	88631328	0.02	0.1	0.22	0.0635	17	25	0.06	0.17	200	Consistent Biallelic
AEN	rs115947402	Pancreas	chr15	88631327	88631328	0.08	0.11	0.12	0.0166	3	21	0.1	0.12	219	Consistent Biallelic
AEN	rs115947402	Pituitary	chr15	88631327	88631328	0	0.05	0.17	0.0561	8	37.5	0.02	0.08	100	Consistent Biallelic
AEN	rs115947402	Prostate	chr15	88631327	88631328	0.01	0.11	0.24	0.0944	6	74	0.02	0.19	219	Consistent Biallelic
AEN	rs115947402	Skin - Sun Exposed (Lower leg)	chr15	88631327	88631328	0	0.06	0.15	0.0568	6	38.5	0.01	0.1	119	Consistent Biallelic
AEN	rs115947402	Skin - Not Sun Exposed (Suprapubic)	chr15	88631327	88631328	0	0.13	0.25	0.0846	15	18	0.04	0.17	259	Consistent Biallelic
AEN	rs115947402	Small Intestine - Terminal Ileum	chr15	88631327	88631328	0.02	0.07	0.24	0.0779	7	19	0.03	0.15	140	Consistent Biallelic
AEN	rs115947402	Spleen	chr15	88631327	88631328	0.05	0.06	0.07	0.00985	2	25	0.06	0.07	119	Consistent Biallelic
AEN	rs115947402	Stomach	chr15	88631327	88631328	0.01	0.02	0.1	0.0309	7	42	0.02	0.05	39	Consistent Biallelic
AEN	rs115947402	Testis	chr15	88631327	88631328	0.02	0.08	0.23	0.0547	10	37.5	0.07	0.11	159	Consistent Biallelic
AEN	rs115947402	Thyroid	chr15	88631327	88631328	0.04	0.12	0.31	0.0845	7	27	0.09	0.18	239	Consistent Biallelic
AEN	rs115947402	Uterus	chr15	88631327	88631328	0	0.04	0.19	0.0489	15	32	0.02	0.06	79	Consistent Biallelic
AEN	rs115947402	Vagina	chr15	88631327	88631328	0.12	0.18	0.32	0.0823	3	22	0.15	0.25	360	Consistent Biallelic
AEN	rs115947402	Whole Blood	chr15	88631327	88631328	0.03	0.11	0.12	0.0366	4	26.5	0.08	0.11	219	Consistent Biallelic
AEN	rs115947402	Cells - Transformed fibroblasts	chr15	88631327	88631328	0	0.1	0.38	0.0883	13	20	0.07	0.11	200	Consistent Biallelic
AEN	rs115947402	Cells - EBV-transformed lymphocytes	chr15	88631327	88631328	0	0.03	0.12	0.0331	16	65	0.02	0.05	59	Consistent Biallelic
AEN	rs116836487	Adipose - Subcutaneous	chr15	88631876	88631877	0.03	0.08	0.08	0.0216	4	116.5	0.06	0.08	159	Consistent Biallelic
AEN	rs116836487	Adipose - Visceral (Omentum)	chr15	88631876	88631877	0	0.09	0.3	0.0882	8	17	0.05	0.13	180	Consistent Biallelic
AEN	rs116836487	Adrenal Gland	chr15	88631876	88631877	0.09	0.1	0.11	0.00637	2	85.5	0.1	0.1	200	Consistent Biallelic
AEN	rs116836487	Artery - Aorta	chr15	88631876	88631877	0	0.11	0.15	0.057	4	37	0.07	0.13	219	Consistent Biallelic
AEN	rs116836487	Artery - Coronary	chr15	88631876	88631877	0	0.16	0.5	0.194	4	29	0.05	0.31	319	Consistent Biallelic
AEN	rs116836487	Artery - Tibial	chr15	88631876	88631877	0.08	0.12	0.2	0.051	3	45	0.1	0.16	239	Consistent Biallelic
AEN	rs116836487	Bladder	chr15	88631876	88631877	0.03	0.03	0.14	0.039	6	21.5	0.03	0.06	59	Consistent Biallelic
AEN	rs116836487	Brain - Anterior cingulate cortex (BA24)	chr15	88631876	88631877	0.06	0.28	0.5	0.219	2	17.5	0.17	0.39	560	Consistent Biallelic
AEN	rs116836487	Brain - Caudate (basal ganglia)	chr15	88631876	88631877	0	0.05	0.1	0.05	2	11	0.02	0.07	100	Consistent Biallelic
AEN	rs116836487	Brain - Cerebellar Hemisphere	chr15	88631876	88631877	0.05	0.18	0.5	0.168	4	12.5	0.14	0.27	360	Consistent Biallelic
AEN	rs116836487	Brain - Cortex	chr15	88631876	88631877	0.03	0.26	0.5	0.235	2	16.5	0.15	0.38	519	Consistent Biallelic
AEN	rs116836487	Brain - Frontal Cortex (BA9)	chr15	88631876	88631877	0.13	0.17	0.5	0.168	3	11	0.15	0.33	340	Consistent Biallelic
AEN	rs116836487	Brain - Hypothalamus	chr15	88631876	88631877	0.06	0.15	0.5	0.173	4	10	0.09	0.28	300	Consistent Biallelic
AEN	rs116836487	Brain - Nucleus accumbens (basal ganglia)	chr15	88631876	88631877	0.14	0.32	0.5	0.18	2	24	0.23	0.41	639	Consistent Biallelic
AEN	rs116836487	Brain - Putamen (basal ganglia)	chr15	88631876	88631877	0.1	0.2	0.5	0.17	3	19	0.15	0.35	400	Consistent Biallelic
AEN	rs116836487	Brain - Spinal cord (cervical c-1)	chr15	88631876	88631877	0.23	0.37	0.5	0.133	2	14.5	0.3	0.43	740	Consistent Biallelic
AEN	rs116836487	Brain - Substantia nigra	chr15	88631876	88631877	0.14	0.14	0.14	0	1	11	0.14	0.14	280	Consistent Biallelic
AEN	rs116836487	Breast - Mammary Tissue	chr15	88631876	88631877	0.2	0.2	0.2	0	1	10	0.2	0.2	400	Consistent Biallelic
AEN	rs116836487	Colon - Sigmoid	chr15	88631876	88631877	0	0.08	0.22	0.081	4	17	0.05	0.13	159	Consistent Biallelic
AEN	rs116836487	Colon - Transverse	chr15	88631876	88631877	0.11	0.14	0.16	0.0185	3	22	0.12	0.15	280	Consistent Biallelic
AEN	rs116836487	Cervix - Ectocervix	chr15	88631876	88631877	0.11	0.18	0.38	0.112	3	18	0.14	0.28	360	Consistent Biallelic
AEN	rs116836487	Esophagus - Mucosa	chr15	88631876	88631877	0.07	0.12	0.17	0.0417	4	26	0.08	0.15	239	Consistent Biallelic
AEN	rs116836487	Esophagus - Muscularis	chr15	88631876	88631877	0.03	0.08	0.5	0.177	5	26	0.03	0.16	159	Consistent Biallelic
AEN	rs116836487	Fallopian Tube	chr15	88631876	88631877	0.04	0.05	0.07	0.0123	3	24	0.05	0.06	100	Consistent Biallelic
AEN	rs116836487	Heart - Left Ventricle	chr15	88631876	88631877	0	0.08	0.17	0.0833	2	15.5	0.04	0.12	159	Consistent Biallelic
AEN	rs116836487	Kidney - Cortex	chr15	88631876	88631877	0	0.06	0.09	0.0381	3	12	0.03	0.07	119	Consistent Biallelic
AEN	rs116836487	Lung	chr15	88631876	88631877	0.03	0.03	0.11	0.0376	3	18	0.03	0.07	59	Consistent Biallelic
AEN	rs116836487	Minor Salivary Gland	chr15	88631876	88631877	0.07	0.17	0.5	0.151	5	38	0.11	0.21	340	Consistent Biallelic
AEN	rs116836487	Nerve - Tibial	chr15	88631876	88631877	0.01	0.05	0.14	0.0473	6	36	0.03	0.11	100	Consistent Biallelic
AEN	rs116836487	Ovary	chr15	88631876	88631877	0.03	0.05	0.12	0.0341	5	31	0.05	0.1	100	Consistent Biallelic
AEN	rs116836487	Pancreas	chr15	88631876	88631877	0.09	0.2	0.32	0.119	2	37.5	0.15	0.26	400	Consistent Biallelic
AEN	rs116836487	Pituitary	chr15	88631876	88631877	0	0.07	0.15	0.0521	4	43.5	0.05	0.09	140	Consistent Biallelic
AEN	rs116836487	Prostate	chr15	88631876	88631877	0.09	0.3	0.5	0.205	2	74.5	0.19	0.4	600	Consistent Biallelic
AEN	rs116836487	Skin - Sun Exposed (Lower leg)	chr15	88631876	88631877	0	0.02	0.1	0.0433	3	22	0.01	0.06	39	Consistent Biallelic
AEN	rs116836487	Skin - Not Sun Exposed (Suprapubic)	chr15	88631876	88631877	0	0.07	0.31	0.0946	7	16	0.05	0.11	140	Consistent Biallelic
AEN	rs116836487	Small Intestine - Terminal Ileum	chr15	88631876	88631877	0.07	0.07	0.31	0.115	3	16	0.07	0.19	140	Consistent Biallelic
AEN	rs116836487	Spleen	chr15	88631876	88631877	0.09	0.12	0.27	0.0798	3	31	0.11	0.2	239	Consistent Biallelic
AEN	rs116836487	Stomach	chr15	88631876	88631877	0.04	0.05	0.11	0.0291	4	57.5	0.04	0.08	100	Consistent Biallelic
AEN	rs116836487	Testis	chr15	88631876	88631877	0.01	0.07	0.11	0.0349	4	37	0.05	0.09	140	Consistent Biallelic
AEN	rs116836487	Thyroid	chr15	88631876	88631877	0.02	0.04	0.1	0.0309	5	57	0.02	0.08	79	Consistent Biallelic
AEN	rs116836487	Uterus	chr15	88631876	88631877	0.02	0.06	0.2	0.0723	6	36.5	0.03	0.15	119	Consistent Biallelic
AEN	rs116836487	Vagina	chr15	88631876	88631877	0.18	0.24	0.5	0.138	3	23	0.21	0.37	479	Consistent Biallelic
AEN	rs116836487	Whole Blood	chr15	88631876	88631877	0.09	0.15	0.5	0.18	3	17	0.12	0.32	300	Consistent Biallelic
AEN	rs116836487	Cells - Transformed fibroblasts	chr15	88631876	88631877	0	0.1	0.5	0.154	7	24	0.06	0.14	200	Consistent Biallelic
AEN	rs116836487	Cells - EBV-transformed lymphocytes	chr15	88631876	88631877	0.01	0.05	0.09	0.0309	6	78.5	0.02	0.07	100	Consistent Biallelic
AEN	rs11858257	Adipose - Subcutaneous	chr15	88621642	88621643	0	0.1	0.5	0.119	25	11	0.05	0.14	200	Consistent Biallelic
AEN	rs11858257	Esophagus - Muscularis	chr15	88621642	88621643	0.13	0.13	0.13	0	1	8	0.13	0.13	259	Consistent Biallelic
AEN	rs11858257	Small Intestine - Terminal Ileum	chr15	88621642	88621643	0.25	0.25	0.25	0	1	8	0.25	0.25	500	Consistent Biallelic
AEN	rs11858257	Thyroid	chr15	88621642	88621643	0	0.06	0.23	0.0668	12	9	0.04	0.11	119	Consistent Biallelic
AEN	rs11858257	Cells - EBV-transformed lymphocytes	chr15	88621642	88621643	0	0.15	0.38	0.104	8	9.5	0.12	0.21	300	Consistent Biallelic
AEN	rs12148410	Adipose - Subcutaneous	chr15	88628490	88628491	0	0.12	0.28	0.0852	8	12.5	0.09	0.17	239	Consistent Biallelic
AEN	rs12148410	Brain - Spinal cord (cervical c-1)	chr15	88628490	88628491	0.3	0.3	0.3	0	1	10	0.3	0.3	600	Consistent Biallelic
AEN	rs12148410	Cervix - Ectocervix	chr15	88628490	88628491	0	0.32	0.38	0.165	3	8	0.16	0.35	639	Consistent Biallelic
AEN	rs12148410	Esophagus - Muscularis	chr15	88628490	88628491	0.06	0.08	0.1	0.0222	2	9.5	0.07	0.09	159	Consistent Biallelic
AEN	rs12148410	Minor Salivary Gland	chr15	88628490	88628491	0.03	0.04	0.28	0.094	5	13	0.04	0.13	79	Consistent Biallelic
AEN	rs12148410	Pituitary	chr15	88628490	88628491	0.06	0.13	0.13	0.0327	3	8	0.09	0.13	259	Consistent Biallelic
AEN	rs12148410	Prostate	chr15	88628490	88628491	0	0.1	0.25	0.079	10	10	0.06	0.17	200	Consistent Biallelic
AEN	rs12148410	Small Intestine - Terminal Ileum	chr15	88628490	88628491	0.06	0.06	0.06	0	1	9	0.06	0.06	119	Consistent Biallelic
AEN	rs12148410	Spleen	chr15	88628490	88628491	0.06	0.09	0.13	0.0347	2	8.5	0.07	0.11	180	Consistent Biallelic
AEN	rs12148410	Stomach	chr15	88628490	88628491	0.13	0.19	0.3	0.0771	4	8	0.13	0.26	379	Consistent Biallelic
AEN	rs12148410	Uterus	chr15	88628490	88628491	0	0.17	0.38	0.0939	10	8.5	0.13	0.2	340	Consistent Biallelic
AEN	rs12148410	Cells - EBV-transformed lymphocytes	chr15	88628490	88628491	0	0.12	0.28	0.0728	17	12	0.06	0.14	239	Consistent Biallelic
AEN	rs16942105	Adipose - Subcutaneous	chr15	88627903	88627904	0	0.06	0.25	0.0817	9	9	0.05	0.17	119	Consistent Biallelic
AEN	rs16942105	Cervix - Ectocervix	chr15	88627903	88627904	0.08	0.14	0.19	0.0545	2	12.5	0.11	0.17	280	Consistent Biallelic
AEN	rs16942105	Esophagus - Muscularis	chr15	88627903	88627904	0.13	0.13	0.13	0	2	8	0.13	0.13	259	Consistent Biallelic
AEN	rs16942105	Minor Salivary Gland	chr15	88627903	88627904	0	0.03	0.14	0.0562	4	10.5	0	0.08	59	Consistent Biallelic
AEN	rs16942105	Muscle - Skeletal	chr15	88627903	88627904	0.13	0.13	0.13	0	1	8	0.13	0.13	259	Consistent Biallelic
AEN	rs16942105	Pituitary	chr15	88627903	88627904	0.13	0.13	0.13	0	1	8	0.13	0.13	259	Consistent Biallelic
AEN	rs16942105	Prostate	chr15	88627903	88627904	0.05	0.13	0.25	0.074	7	11	0.08	0.2	259	Consistent Biallelic
AEN	rs16942105	Skin - Sun Exposed (Lower leg)	chr15	88627903	88627904	0	0.03	0.06	0.0278	2	8.5	0.01	0.04	59	Consistent Biallelic
AEN	rs16942105	Skin - Not Sun Exposed (Suprapubic)	chr15	88627903	88627904	0.06	0.06	0.06	0	1	9	0.06	0.06	119	Consistent Biallelic
AEN	rs16942105	Spleen	chr15	88627903	88627904	0	0.06	0.13	0.0511	3	9	0.03	0.09	119	Consistent Biallelic
AEN	rs16942105	Testis	chr15	88627903	88627904	0.39	0.39	0.39	0	1	9	0.39	0.39	779	Consistent Monoallelic
AEN	rs16942105	Thyroid	chr15	88627903	88627904	0.5	0.5	0.5	0	1	12	0.5	0.5	1000	Strictly Monoallelic
AEN	rs16942105	Uterus	chr15	88627903	88627904	0.05	0.06	0.06	0.00376	6	9	0.06	0.06	119	Consistent Biallelic
AEN	rs16942105	Cells - EBV-transformed lymphocytes	chr15	88627903	88627904	0.04	0.17	0.3	0.0822	15	11	0.13	0.25	340	Consistent Biallelic
AEN	rs16942113	Adipose - Subcutaneous	chr15	88628745	88628746	0	0.1	0.17	0.0685	3	12	0.05	0.13	200	Consistent Biallelic
AEN	rs16942113	Cervix - Ectocervix	chr15	88628745	88628746	0	0	0	0	1	8	0	0	0	Strictly Biallelic
AEN	rs16942113	Esophagus - Muscularis	chr15	88628745	88628746	0	0	0	0	1	8	0	0	0	Strictly Biallelic
AEN	rs16942113	Minor Salivary Gland	chr15	88628745	88628746	0.2	0.23	0.25	0.025	2	9	0.21	0.24	460	Consistent Biallelic
AEN	rs16942113	Pituitary	chr15	88628745	88628746	0.06	0.06	0.06	0	1	9	0.06	0.06	119	Consistent Biallelic
AEN	rs16942113	Prostate	chr15	88628745	88628746	0.1	0.14	0.23	0.0563	3	11	0.12	0.18	280	Consistent Biallelic
AEN	rs16942113	Small Intestine - Terminal Ileum	chr15	88628745	88628746	0.06	0.1	0.14	0.0404	2	10	0.08	0.12	200	Consistent Biallelic
AEN	rs16942113	Spleen	chr15	88628745	88628746	0.06	0.06	0.06	0	1	9	0.06	0.06	119	Consistent Biallelic
AEN	rs16942113	Stomach	chr15	88628745	88628746	0.17	0.27	0.38	0.104	2	8.5	0.22	0.32	540	Consistent Biallelic
AEN	rs16942113	Uterus	chr15	88628745	88628746	0	0	0.38	0.177	3	8	0	0.19	0	Consistent Biallelic
AEN	rs16942113	Cells - EBV-transformed lymphocytes	chr15	88628745	88628746	0	0.13	0.36	0.112	6	9	0.07	0.16	259	Consistent Biallelic
AEN	rs17777460	Adipose - Subcutaneous	chr15	88630324	88630325	0.01	0.02	0.06	0.0155	11	56	0.01	0.03	39	Consistent Biallelic
AEN	rs17777460	Adipose - Visceral (Omentum)	chr15	88630324	88630325	0.04	0.14	0.33	0.0837	19	11	0.06	0.18	280	Consistent Biallelic
AEN	rs17777460	Adrenal Gland	chr15	88630324	88630325	0	0.09	0.27	0.0779	19	14	0.06	0.17	180	Consistent Biallelic
AEN	rs17777460	Artery - Aorta	chr15	88630324	88630325	0	0.08	0.26	0.0781	11	19	0.07	0.16	159	Consistent Biallelic
AEN	rs17777460	Artery - Coronary	chr15	88630324	88630325	0	0.06	0.28	0.0694	20	18	0.04	0.09	119	Consistent Biallelic
AEN	rs17777460	Artery - Tibial	chr15	88630324	88630325	0	0.07	0.26	0.0857	16	15	0.04	0.12	140	Consistent Biallelic
AEN	rs17777460	Bladder	chr15	88630324	88630325	0	0.06	0.38	0.0923	27	12	0.04	0.13	119	Consistent Biallelic
AEN	rs17777460	Brain - Amygdala	chr15	88630324	88630325	0	0.02	0.05	0.0227	2	15.5	0.01	0.03	39	Consistent Biallelic
AEN	rs17777460	Brain - Anterior cingulate cortex (BA24)	chr15	88630324	88630325	0.03	0.03	0.03	0	1	30	0.03	0.03	59	Consistent Biallelic
AEN	rs17777460	Brain - Caudate (basal ganglia)	chr15	88630324	88630325	0.07	0.1	0.13	0.0268	2	11	0.08	0.11	200	Consistent Biallelic
AEN	rs17777460	Brain - Cerebellar Hemisphere	chr15	88630324	88630325	0.06	0.06	0.06	0	1	18	0.06	0.06	119	Consistent Biallelic
AEN	rs17777460	Brain - Cerebellum	chr15	88630324	88630325	0.05	0.05	0.05	0	1	11	0.05	0.05	100	Consistent Biallelic
AEN	rs17777460	Brain - Frontal Cortex (BA9)	chr15	88630324	88630325	0.12	0.14	0.17	0.0256	2	12.5	0.13	0.15	280	Consistent Biallelic
AEN	rs17777460	Brain - Hypothalamus	chr15	88630324	88630325	0.04	0.04	0.04	0	1	13	0.04	0.04	79	Consistent Biallelic
AEN	rs17777460	Brain - Nucleus accumbens (basal ganglia)	chr15	88630324	88630325	0	0.05	0.14	0.052	4	17	0.03	0.07	100	Consistent Biallelic
AEN	rs17777460	Brain - Putamen (basal ganglia)	chr15	88630324	88630325	0.03	0.03	0.03	0	1	19	0.03	0.03	59	Consistent Biallelic
AEN	rs17777460	Brain - Spinal cord (cervical c-1)	chr15	88630324	88630325	0.17	0.17	0.17	0	1	9	0.17	0.17	340	Consistent Biallelic
AEN	rs17777460	Breast - Mammary Tissue	chr15	88630324	88630325	0.17	0.17	0.17	0	1	24	0.17	0.17	340	Consistent Biallelic
AEN	rs17777460	Colon - Sigmoid	chr15	88630324	88630325	0	0.09	0.3	0.086	15	13	0.04	0.15	180	Consistent Biallelic
AEN	rs17777460	Colon - Transverse	chr15	88630324	88630325	0	0.07	0.17	0.0531	15	15	0.05	0.13	140	Consistent Biallelic
AEN	rs17777460	Cervix - Ectocervix	chr15	88630324	88630325	0	0.12	0.38	0.101	24	12	0.05	0.2	239	Consistent Biallelic
AEN	rs17777460	Cervix - Endocervix	chr15	88630324	88630325	0.06	0.09	0.12	0.0317	2	15	0.07	0.1	180	Consistent Biallelic
AEN	rs17777460	Esophagus - Gastroesophageal Junction	chr15	88630324	88630325	0.02	0.02	0.02	0	1	27	0.02	0.02	39	Consistent Biallelic
AEN	rs17777460	Esophagus - Mucosa	chr15	88630324	88630325	0.02	0.07	0.28	0.0835	13	16	0.06	0.11	140	Consistent Biallelic
AEN	rs17777460	Esophagus - Muscularis	chr15	88630324	88630325	0	0.13	0.3	0.068	25	18	0.06	0.15	259	Consistent Biallelic
AEN	rs17777460	Fallopian Tube	chr15	88630324	88630325	0.02	0.09	0.25	0.064	28	21	0.05	0.14	180	Consistent Biallelic
AEN	rs17777460	Heart - Atrial Appendage	chr15	88630324	88630325	0.06	0.06	0.06	0	1	16	0.06	0.06	119	Consistent Biallelic
AEN	rs17777460	Heart - Left Ventricle	chr15	88630324	88630325	0	0.17	0.25	0.0866	9	11	0.14	0.23	340	Consistent Biallelic
AEN	rs17777460	Kidney - Cortex	chr15	88630324	88630325	0	0.03	0.39	0.126	11	11	0.01	0.14	59	Consistent Biallelic
AEN	rs17777460	Lung	chr15	88630324	88630325	0.03	0.07	0.29	0.0936	5	17	0.05	0.15	140	Consistent Biallelic
AEN	rs17777460	Minor Salivary Gland	chr15	88630324	88630325	0	0.07	0.25	0.0659	31	18	0.04	0.12	140	Consistent Biallelic
AEN	rs17777460	Muscle - Skeletal	chr15	88630324	88630325	0.06	0.13	0.22	0.0528	6	18	0.1	0.16	259	Consistent Biallelic
AEN	rs17777460	Nerve - Tibial	chr15	88630324	88630325	0	0.06	0.32	0.072	32	17	0.03	0.12	119	Consistent Biallelic
AEN	rs17777460	Ovary	chr15	88630324	88630325	0	0.11	0.36	0.0951	24	13.5	0.03	0.15	219	Consistent Biallelic
AEN	rs17777460	Pancreas	chr15	88630324	88630325	0.03	0.1	0.32	0.0901	11	17	0.04	0.18	200	Consistent Biallelic
AEN	rs17777460	Pituitary	chr15	88630324	88630325	0	0.07	0.28	0.0621	22	21	0.04	0.11	140	Consistent Biallelic
AEN	rs17777460	Prostate	chr15	88630324	88630325	0.03	0.07	0.19	0.0535	9	35	0.06	0.15	140	Consistent Biallelic
AEN	rs17777460	Skin - Sun Exposed (Lower leg)	chr15	88630324	88630325	0	0.03	0.12	0.0425	4	24.5	0.02	0.06	59	Consistent Biallelic
AEN	rs17777460	Skin - Not Sun Exposed (Suprapubic)	chr15	88630324	88630325	0	0.09	0.39	0.104	12	11	0.03	0.14	180	Consistent Biallelic
AEN	rs17777460	Small Intestine - Terminal Ileum	chr15	88630324	88630325	0	0.05	0.17	0.0514	11	22	0.03	0.11	100	Consistent Biallelic
AEN	rs17777460	Spleen	chr15	88630324	88630325	0.04	0.13	0.24	0.0699	7	14	0.09	0.19	259	Consistent Biallelic
AEN	rs17777460	Stomach	chr15	88630324	88630325	0	0.06	0.42	0.105	15	25	0.01	0.12	119	Consistent Biallelic
AEN	rs17777460	Testis	chr15	88630324	88630325	0	0.1	0.38	0.0951	22	16.5	0.05	0.19	200	Consistent Biallelic
AEN	rs17777460	Thyroid	chr15	88630324	88630325	0.02	0.11	0.24	0.0581	23	23	0.07	0.14	219	Consistent Biallelic
AEN	rs17777460	Uterus	chr15	88630324	88630325	0	0.1	0.35	0.0901	24	18	0.07	0.19	200	Consistent Biallelic
AEN	rs17777460	Vagina	chr15	88630324	88630325	0.02	0.06	0.15	0.0444	6	17	0.03	0.1	119	Consistent Biallelic
AEN	rs17777460	Whole Blood	chr15	88630324	88630325	0	0.15	0.39	0.11	9	13	0.13	0.23	300	Consistent Biallelic
AEN	rs17777460	Cells - Transformed fibroblasts	chr15	88630324	88630325	0.02	0.13	0.41	0.11	18	10.5	0.06	0.17	259	Consistent Biallelic
AEN	rs17777460	Cells - EBV-transformed lymphocytes	chr15	88630324	88630325	0	0.06	0.33	0.0734	35	40	0.03	0.12	119	Consistent Biallelic
AEN	rs188843509	Adipose - Subcutaneous	chr15	88621576	88621577	0.06	0.06	0.06	0	1	9	0.06	0.06	119	Consistent Biallelic
AEN	rs188843509	Cells - EBV-transformed lymphocytes	chr15	88621576	88621577	0.5	0.5	0.5	0	1	10	0.5	0.5	1000	Strictly Monoallelic
AEN	rs2278598	Adipose - Subcutaneous	chr15	88631516	88631517	0	0.04	0.5	0.104	22	91.5	0.02	0.06	79	Consistent Biallelic
AEN	rs2278598	Adipose - Visceral (Omentum)	chr15	88631516	88631517	0	0.08	0.33	0.0804	42	19	0.05	0.14	159	Consistent Biallelic
AEN	rs2278598	Adrenal Gland	chr15	88631516	88631517	0.02	0.09	0.5	0.0999	28	27.5	0.04	0.15	180	Consistent Biallelic
AEN	rs2278598	Artery - Aorta	chr15	88631516	88631517	0	0.06	0.31	0.0832	26	31.5	0.04	0.1	119	Consistent Biallelic
AEN	rs2278598	Artery - Coronary	chr15	88631516	88631517	0	0.06	0.5	0.103	24	23	0.04	0.14	119	Consistent Biallelic
AEN	rs2278598	Artery - Tibial	chr15	88631516	88631517	0	0.08	0.24	0.0595	23	27	0.04	0.1	159	Consistent Biallelic
AEN	rs2278598	Bladder	chr15	88631516	88631517	0	0.09	0.5	0.0973	49	19	0.05	0.17	180	Consistent Biallelic
AEN	rs2278598	Brain - Amygdala	chr15	88631516	88631517	0.06	0.06	0.07	0.00794	2	18.5	0.06	0.07	119	Consistent Biallelic
AEN	rs2278598	Brain - Anterior cingulate cortex (BA24)	chr15	88631516	88631517	0	0.07	0.14	0.052	4	11	0.03	0.11	140	Consistent Biallelic
AEN	rs2278598	Brain - Caudate (basal ganglia)	chr15	88631516	88631517	0.1	0.14	0.18	0.0345	3	20	0.12	0.16	280	Consistent Biallelic
AEN	rs2278598	Brain - Cerebellar Hemisphere	chr15	88631516	88631517	0	0.13	0.29	0.0987	7	10	0.08	0.23	259	Consistent Biallelic
AEN	rs2278598	Brain - Cerebellum	chr15	88631516	88631517	0.14	0.25	0.5	0.122	5	10	0.2	0.3	500	Consistent Biallelic
AEN	rs2278598	Brain - Cortex	chr15	88631516	88631517	0.1	0.2	0.23	0.0426	6	10.5	0.17	0.21	400	Consistent Biallelic
AEN	rs2278598	Brain - Frontal Cortex (BA9)	chr15	88631516	88631517	0.03	0.13	0.28	0.0765	10	14.5	0.08	0.19	259	Consistent Biallelic
AEN	rs2278598	Brain - Hippocampus	chr15	88631516	88631517	0	0.06	0.14	0.0498	8	15.5	0.02	0.1	119	Consistent Biallelic
AEN	rs2278598	Brain - Hypothalamus	chr15	88631516	88631517	0	0.11	0.39	0.114	7	11	0.08	0.15	219	Consistent Biallelic
AEN	rs2278598	Brain - Nucleus accumbens (basal ganglia)	chr15	88631516	88631517	0.01	0.11	0.3	0.0841	8	21.5	0.08	0.17	219	Consistent Biallelic
AEN	rs2278598	Brain - Putamen (basal ganglia)	chr15	88631516	88631517	0	0.12	0.27	0.11	6	11.5	0.03	0.24	239	Consistent Biallelic
AEN	rs2278598	Brain - Spinal cord (cervical c-1)	chr15	88631516	88631517	0.03	0.13	0.23	0.0808	3	11	0.08	0.18	259	Consistent Biallelic
AEN	rs2278598	Brain - Substantia nigra	chr15	88631516	88631517	0	0.15	0.25	0.113	4	11.5	0.04	0.25	300	Consistent Biallelic
AEN	rs2278598	Breast - Mammary Tissue	chr15	88631516	88631517	0	0.25	0.39	0.139	5	9	0.13	0.32	500	Consistent Biallelic
AEN	rs2278598	Colon - Sigmoid	chr15	88631516	88631517	0	0.11	0.5	0.0966	31	19	0.05	0.17	219	Consistent Biallelic
AEN	rs2278598	Colon - Transverse	chr15	88631516	88631517	0	0.06	0.15	0.0426	17	28	0.04	0.08	119	Consistent Biallelic
AEN	rs2278598	Cervix - Ectocervix	chr15	88631516	88631517	0	0.07	0.26	0.0723	29	23	0.03	0.11	140	Consistent Biallelic
AEN	rs2278598	Esophagus - Gastroesophageal Junction	chr15	88631516	88631517	0.1	0.1	0.1	0	2	15	0.1	0.1	200	Consistent Biallelic
AEN	rs2278598	Esophagus - Mucosa	chr15	88631516	88631517	0	0.06	0.19	0.057	19	20	0.02	0.12	119	Consistent Biallelic
AEN	rs2278598	Esophagus - Muscularis	chr15	88631516	88631517	0	0.07	0.5	0.0911	44	21	0.04	0.13	140	Consistent Biallelic
AEN	rs2278598	Fallopian Tube	chr15	88631516	88631517	0	0.06	0.45	0.0785	41	27	0.03	0.12	119	Consistent Biallelic
AEN	rs2278598	Heart - Atrial Appendage	chr15	88631516	88631517	0.03	0.03	0.03	0	1	15	0.03	0.03	59	Consistent Biallelic
AEN	rs2278598	Heart - Left Ventricle	chr15	88631516	88631517	0	0.13	0.39	0.0997	14	12.5	0.06	0.16	259	Consistent Biallelic
AEN	rs2278598	Kidney - Cortex	chr15	88631516	88631517	0	0.04	0.3	0.0944	17	13	0	0.08	79	Consistent Biallelic
AEN	rs2278598	Liver	chr15	88631516	88631517	0.03	0.07	0.24	0.0641	8	26	0.06	0.1	140	Consistent Biallelic
AEN	rs2278598	Lung	chr15	88631516	88631517	0.03	0.09	0.27	0.0775	15	26	0.04	0.16	180	Consistent Biallelic
AEN	rs2278598	Minor Salivary Gland	chr15	88631516	88631517	0	0.08	0.28	0.0678	45	28	0.06	0.14	159	Consistent Biallelic
AEN	rs2278598	Muscle - Skeletal	chr15	88631516	88631517	0.04	0.13	0.5	0.137	11	19	0.09	0.24	259	Consistent Biallelic
AEN	rs2278598	Nerve - Tibial	chr15	88631516	88631517	0	0.1	0.5	0.0934	54	28.5	0.05	0.14	200	Consistent Biallelic
AEN	rs2278598	Ovary	chr15	88631516	88631517	0	0.08	0.5	0.089	40	22	0.04	0.14	159	Consistent Biallelic
AEN	rs2278598	Pancreas	chr15	88631516	88631517	0	0.09	0.16	0.0516	11	31	0.04	0.13	180	Consistent Biallelic
AEN	rs2278598	Pituitary	chr15	88631516	88631517	0	0.06	0.33	0.0656	30	43.5	0.03	0.1	119	Consistent Biallelic
AEN	rs2278598	Prostate	chr15	88631516	88631517	0.01	0.08	0.22	0.0663	13	84	0.03	0.1	159	Consistent Biallelic
AEN	rs2278598	Skin - Sun Exposed (Lower leg)	chr15	88631516	88631517	0	0.06	0.18	0.0483	19	34	0.03	0.1	119	Consistent Biallelic
AEN	rs2278598	Skin - Not Sun Exposed (Suprapubic)	chr15	88631516	88631517	0	0.08	0.5	0.107	44	16	0.03	0.17	159	Consistent Biallelic
AEN	rs2278598	Small Intestine - Terminal Ileum	chr15	88631516	88631517	0	0.1	0.28	0.068	30	20	0.05	0.13	200	Consistent Biallelic
AEN	rs2278598	Spleen	chr15	88631516	88631517	0	0.03	0.5	0.139	13	19	0.03	0.06	59	Consistent Biallelic
AEN	rs2278598	Stomach	chr15	88631516	88631517	0.01	0.06	0.16	0.0321	18	52	0.04	0.07	119	Consistent Biallelic
AEN	rs2278598	Testis	chr15	88631516	88631517	0	0.06	0.5	0.0879	31	33	0.04	0.1	119	Consistent Biallelic
AEN	rs2278598	Thyroid	chr15	88631516	88631517	0	0.04	0.5	0.0906	31	37	0.02	0.08	79	Consistent Biallelic
AEN	rs2278598	Uterus	chr15	88631516	88631517	0	0.06	0.5	0.0855	46	31.5	0.03	0.1	119	Consistent Biallelic
AEN	rs2278598	Vagina	chr15	88631516	88631517	0	0.09	0.15	0.0383	11	20	0.08	0.09	180	Consistent Biallelic
AEN	rs2278598	Whole Blood	chr15	88631516	88631517	0.02	0.13	0.22	0.0673	8	18	0.09	0.17	259	Consistent Biallelic
AEN	rs2278598	Cells - Transformed fibroblasts	chr15	88631516	88631517	0	0.1	0.5	0.0984	49	16	0.05	0.17	200	Consistent Biallelic
AEN	rs2278598	Cells - EBV-transformed lymphocytes	chr15	88631516	88631517	0	0.05	0.5	0.0782	49	60	0.03	0.11	100	Consistent Biallelic
AEN	rs34649587	Adipose - Subcutaneous	chr15	88626421	88626422	0.01	0.05	0.11	0.0351	4	81	0.03	0.07	100	Consistent Biallelic
AEN	rs34649587	Adipose - Visceral (Omentum)	chr15	88626421	88626422	0.03	0.13	0.5	0.119	13	14	0.07	0.2	259	Consistent Biallelic
AEN	rs34649587	Adrenal Gland	chr15	88626421	88626422	0	0.1	0.5	0.135	11	15	0.04	0.17	200	Consistent Biallelic
AEN	rs34649587	Artery - Aorta	chr15	88626421	88626422	0.01	0.07	0.5	0.169	6	16	0.03	0.15	140	Consistent Biallelic
AEN	rs34649587	Artery - Coronary	chr15	88626421	88626422	0	0.12	0.5	0.141	10	22	0.05	0.18	239	Consistent Biallelic
AEN	rs34649587	Artery - Tibial	chr15	88626421	88626422	0	0.12	0.5	0.125	12	20	0.07	0.17	239	Consistent Biallelic
AEN	rs34649587	Bladder	chr15	88626421	88626422	0	0.1	0.5	0.128	15	16	0.03	0.14	200	Consistent Biallelic
AEN	rs34649587	Brain - Amygdala	chr15	88626421	88626422	0	0.07	0.14	0.0682	2	14.5	0.03	0.1	140	Consistent Biallelic
AEN	rs34649587	Brain - Anterior cingulate cortex (BA24)	chr15	88626421	88626422	0.06	0.06	0.06	0	1	16	0.06	0.06	119	Consistent Biallelic
AEN	rs34649587	Brain - Cerebellar Hemisphere	chr15	88626421	88626422	0	0.02	0.1	0.0427	3	10	0.01	0.06	39	Consistent Biallelic
AEN	rs34649587	Brain - Cortex	chr15	88626421	88626422	0.06	0.28	0.5	0.222	2	8.5	0.17	0.39	560	Consistent Biallelic
AEN	rs34649587	Brain - Frontal Cortex (BA9)	chr15	88626421	88626422	0.1	0.14	0.19	0.0438	2	13	0.12	0.17	280	Consistent Biallelic
AEN	rs34649587	Brain - Hippocampus	chr15	88626421	88626422	0.05	0.05	0.05	0	1	11	0.05	0.05	100	Consistent Biallelic
AEN	rs34649587	Brain - Nucleus accumbens (basal ganglia)	chr15	88626421	88626422	0.13	0.17	0.28	0.0529	5	10	0.15	0.2	340	Consistent Biallelic
AEN	rs34649587	Brain - Putamen (basal ganglia)	chr15	88626421	88626422	0.03	0.03	0.03	0	1	15	0.03	0.03	59	Consistent Biallelic
AEN	rs34649587	Brain - Spinal cord (cervical c-1)	chr15	88626421	88626422	0.03	0.03	0.03	0	1	19	0.03	0.03	59	Consistent Biallelic
AEN	rs34649587	Brain - Substantia nigra	chr15	88626421	88626422	0.04	0.04	0.04	0	1	13	0.04	0.04	79	Consistent Biallelic
AEN	rs34649587	Breast - Mammary Tissue	chr15	88626421	88626422	0.23	0.23	0.23	0	1	15	0.23	0.23	460	Consistent Biallelic
AEN	rs34649587	Colon - Sigmoid	chr15	88626421	88626422	0	0.09	0.5	0.137	10	14	0.04	0.16	180	Consistent Biallelic
AEN	rs34649587	Colon - Transverse	chr15	88626421	88626422	0.04	0.06	0.5	0.175	5	16	0.06	0.23	119	Consistent Biallelic
AEN	rs34649587	Cervix - Ectocervix	chr15	88626421	88626422	0.02	0.09	0.5	0.147	8	20	0.05	0.14	180	Consistent Biallelic
AEN	rs34649587	Esophagus - Mucosa	chr15	88626421	88626422	0.03	0.08	0.5	0.128	11	19	0.05	0.14	159	Consistent Biallelic
AEN	rs34649587	Esophagus - Muscularis	chr15	88626421	88626422	0	0.06	0.5	0.121	16	15	0.04	0.14	119	Consistent Biallelic
AEN	rs34649587	Fallopian Tube	chr15	88626421	88626422	0	0.05	0.5	0.132	13	22	0.03	0.12	100	Consistent Biallelic
AEN	rs34649587	Heart - Left Ventricle	chr15	88626421	88626422	0.06	0.12	0.19	0.0684	2	11	0.09	0.16	239	Consistent Biallelic
AEN	rs34649587	Kidney - Cortex	chr15	88626421	88626422	0.03	0.06	0.5	0.215	3	17	0.04	0.28	119	Consistent Biallelic
AEN	rs34649587	Lung	chr15	88626421	88626422	0.02	0.15	0.27	0.123	2	17	0.09	0.21	300	Consistent Biallelic
AEN	rs34649587	Minor Salivary Gland	chr15	88626421	88626422	0	0.11	0.5	0.126	18	21.5	0.05	0.23	219	Consistent Biallelic
AEN	rs34649587	Muscle - Skeletal	chr15	88626421	88626422	0.02	0.02	0.02	0	1	21	0.02	0.02	39	Consistent Biallelic
AEN	rs34649587	Nerve - Tibial	chr15	88626421	88626422	0	0.07	0.5	0.12	19	26	0.04	0.14	140	Consistent Biallelic
AEN	rs34649587	Ovary	chr15	88626421	88626422	0	0.1	0.28	0.0862	13	14	0.06	0.2	200	Consistent Biallelic
AEN	rs34649587	Pancreas	chr15	88626421	88626422	0.06	0.17	0.24	0.062	6	13.5	0.12	0.21	340	Consistent Biallelic
AEN	rs34649587	Pituitary	chr15	88626421	88626422	0	0.07	0.5	0.153	8	20	0.03	0.14	140	Consistent Biallelic
AEN	rs34649587	Prostate	chr15	88626421	88626422	0.02	0.04	0.13	0.0505	5	52	0.03	0.13	79	Consistent Biallelic
AEN	rs34649587	Skin - Sun Exposed (Lower leg)	chr15	88626421	88626422	0.02	0.07	0.17	0.0488	6	22.5	0.06	0.12	140	Consistent Biallelic
AEN	rs34649587	Skin - Not Sun Exposed (Suprapubic)	chr15	88626421	88626422	0	0.17	0.5	0.131	11	12	0.08	0.21	340	Consistent Biallelic
AEN	rs34649587	Small Intestine - Terminal Ileum	chr15	88626421	88626422	0	0.09	0.25	0.079	8	16.5	0.05	0.16	180	Consistent Biallelic
AEN	rs34649587	Spleen	chr15	88626421	88626422	0	0.04	0.24	0.0839	6	21	0.01	0.1	79	Consistent Biallelic
AEN	rs34649587	Stomach	chr15	88626421	88626422	0.02	0.14	0.5	0.14	9	17	0.08	0.21	280	Consistent Biallelic
AEN	rs34649587	Testis	chr15	88626421	88626422	0.06	0.11	0.5	0.137	8	19.5	0.08	0.17	219	Consistent Biallelic
AEN	rs34649587	Thyroid	chr15	88626421	88626422	0.03	0.06	0.3	0.0865	7	24	0.05	0.08	119	Consistent Biallelic
AEN	rs34649587	Uterus	chr15	88626421	88626422	0	0.05	0.5	0.126	13	25	0.02	0.13	100	Consistent Biallelic
AEN	rs34649587	Vagina	chr15	88626421	88626422	0	0.02	0.19	0.0846	3	20	0.01	0.1	39	Consistent Biallelic
AEN	rs34649587	Whole Blood	chr15	88626421	88626422	0.02	0.16	0.4	0.16	4	11.5	0.03	0.31	319	Consistent Biallelic
AEN	rs34649587	Cells - Transformed fibroblasts	chr15	88626421	88626422	0	0.1	0.25	0.0837	11	13	0.08	0.17	200	Consistent Biallelic
AEN	rs34649587	Cells - EBV-transformed lymphocytes	chr15	88626421	88626422	0	0.05	0.14	0.0405	16	48	0.04	0.1	100	Consistent Biallelic
AEN	rs35098638	Adipose - Subcutaneous	chr15	88628820	88628821	0	0.09	0.28	0.0874	6	11	0.05	0.13	180	Consistent Biallelic
AEN	rs35098638	Colon - Transverse	chr15	88628820	88628821	0.06	0.06	0.06	0	1	9	0.06	0.06	119	Consistent Biallelic
AEN	rs35098638	Cervix - Ectocervix	chr15	88628820	88628821	0.13	0.13	0.13	0	1	8	0.13	0.13	259	Consistent Biallelic
AEN	rs35098638	Esophagus - Muscularis	chr15	88628820	88628821	0	0.06	0.2	0.0843	3	9	0.03	0.13	119	Consistent Biallelic
AEN	rs35098638	Prostate	chr15	88628820	88628821	0.06	0.23	0.25	0.0708	5	13	0.19	0.25	460	Consistent Biallelic
AEN	rs35098638	Small Intestine - Terminal Ileum	chr15	88628820	88628821	0.04	0.04	0.04	0	1	13	0.04	0.04	79	Consistent Biallelic
AEN	rs35098638	Stomach	chr15	88628820	88628821	0	0.06	0.17	0.0744	4	9	0	0.14	119	Consistent Biallelic
AEN	rs35098638	Testis	chr15	88628820	88628821	0.13	0.13	0.13	0	1	8	0.13	0.13	259	Consistent Biallelic
AEN	rs35098638	Thyroid	chr15	88628820	88628821	0	0	0	0	1	8	0	0	0	Strictly Biallelic
AEN	rs35098638	Uterus	chr15	88628820	88628821	0.05	0.13	0.23	0.064	5	11	0.13	0.2	259	Consistent Biallelic
AEN	rs35098638	Cells - EBV-transformed lymphocytes	chr15	88628820	88628821	0.05	0.17	0.39	0.111	12	10.5	0.11	0.28	340	Consistent Biallelic
AEN	rs3743475	Adipose - Subcutaneous	chr15	88629326	88629327	0	0.04	0.15	0.0369	22	86.5	0.03	0.05	79	Consistent Biallelic
AEN	rs3743475	Adipose - Visceral (Omentum)	chr15	88629326	88629327	0	0.06	0.41	0.0934	38	15.5	0.04	0.15	119	Consistent Biallelic
AEN	rs3743475	Adrenal Gland	chr15	88629326	88629327	0	0.08	0.28	0.0817	28	26	0.03	0.13	159	Consistent Biallelic
AEN	rs3743475	Artery - Aorta	chr15	88629326	88629327	0	0.07	0.27	0.081	26	22	0.03	0.14	140	Consistent Biallelic
AEN	rs3743475	Artery - Coronary	chr15	88629326	88629327	0.01	0.07	0.26	0.0688	24	24	0.03	0.13	140	Consistent Biallelic
AEN	rs3743475	Artery - Tibial	chr15	88629326	88629327	0	0.05	0.15	0.0422	24	22	0.02	0.08	100	Consistent Biallelic
AEN	rs3743475	Bladder	chr15	88629326	88629327	0	0.08	0.31	0.0805	48	16	0.05	0.14	159	Consistent Biallelic
AEN	rs3743475	Brain - Amygdala	chr15	88629326	88629327	0.04	0.08	0.13	0.0433	2	23.5	0.06	0.1	159	Consistent Biallelic
AEN	rs3743475	Brain - Anterior cingulate cortex (BA24)	chr15	88629326	88629327	0.05	0.06	0.5	0.21	3	11	0.05	0.28	119	Consistent Biallelic
AEN	rs3743475	Brain - Caudate (basal ganglia)	chr15	88629326	88629327	0.06	0.08	0.25	0.0859	3	9	0.07	0.17	159	Consistent Biallelic
AEN	rs3743475	Brain - Cerebellar Hemisphere	chr15	88629326	88629327	0.08	0.17	0.5	0.18	3	9	0.12	0.33	340	Consistent Biallelic
AEN	rs3743475	Brain - Cerebellum	chr15	88629326	88629327	0.08	0.13	0.17	0.0417	2	12	0.1	0.15	259	Consistent Biallelic
AEN	rs3743475	Brain - Cortex	chr15	88629326	88629327	0.06	0.1	0.12	0.0254	3	10	0.08	0.11	200	Consistent Biallelic
AEN	rs3743475	Brain - Frontal Cortex (BA9)	chr15	88629326	88629327	0.04	0.1	0.5	0.153	7	11	0.08	0.21	200	Consistent Biallelic
AEN	rs3743475	Brain - Hippocampus	chr15	88629326	88629327	0	0.11	0.27	0.0964	6	11	0.02	0.17	219	Consistent Biallelic
AEN	rs3743475	Brain - Hypothalamus	chr15	88629326	88629327	0.06	0.08	0.3	0.0893	5	10	0.08	0.17	159	Consistent Biallelic
AEN	rs3743475	Brain - Nucleus accumbens (basal ganglia)	chr15	88629326	88629327	0.02	0.12	0.2	0.0637	6	18.5	0.05	0.15	239	Consistent Biallelic
AEN	rs3743475	Brain - Putamen (basal ganglia)	chr15	88629326	88629327	0.08	0.13	0.13	0.0196	3	8	0.1	0.13	259	Consistent Biallelic
AEN	rs3743475	Brain - Spinal cord (cervical c-1)	chr15	88629326	88629327	0	0.17	0.23	0.0961	3	10	0.08	0.2	340	Consistent Biallelic
AEN	rs3743475	Brain - Substantia nigra	chr15	88629326	88629327	0.1	0.2	0.3	0.1	2	10	0.15	0.25	400	Consistent Biallelic
AEN	rs3743475	Breast - Mammary Tissue	chr15	88629326	88629327	0	0.06	0.13	0.0625	2	8	0.03	0.09	119	Consistent Biallelic
AEN	rs3743475	Colon - Sigmoid	chr15	88629326	88629327	0	0.06	0.23	0.0656	31	16	0.04	0.13	119	Consistent Biallelic
AEN	rs3743475	Colon - Transverse	chr15	88629326	88629327	0	0.06	0.15	0.0423	17	18	0.04	0.09	119	Consistent Biallelic
AEN	rs3743475	Cervix - Ectocervix	chr15	88629326	88629327	0	0.09	0.39	0.0876	26	19	0.05	0.13	180	Consistent Biallelic
AEN	rs3743475	Esophagus - Gastroesophageal Junction	chr15	88629326	88629327	0.13	0.13	0.13	0	1	19	0.13	0.13	259	Consistent Biallelic
AEN	rs3743475	Esophagus - Mucosa	chr15	88629326	88629327	0	0.05	0.23	0.0751	16	22	0.04	0.15	100	Consistent Biallelic
AEN	rs3743475	Esophagus - Muscularis	chr15	88629326	88629327	0	0.05	0.39	0.089	39	17	0.02	0.15	100	Consistent Biallelic
AEN	rs3743475	Fallopian Tube	chr15	88629326	88629327	0	0.06	0.37	0.0672	38	22.5	0.03	0.1	119	Consistent Biallelic
AEN	rs3743475	Heart - Atrial Appendage	chr15	88629326	88629327	0.08	0.08	0.08	0	1	24	0.08	0.08	159	Consistent Biallelic
AEN	rs3743475	Heart - Left Ventricle	chr15	88629326	88629327	0.06	0.12	0.28	0.0713	10	11	0.09	0.16	239	Consistent Biallelic
AEN	rs3743475	Kidney - Cortex	chr15	88629326	88629327	0	0.11	0.4	0.101	14	11.5	0.07	0.16	219	Consistent Biallelic
AEN	rs3743475	Liver	chr15	88629326	88629327	0.05	0.1	0.37	0.0958	8	20.5	0.08	0.17	200	Consistent Biallelic
AEN	rs3743475	Lung	chr15	88629326	88629327	0	0.04	0.14	0.0425	10	18.5	0.03	0.09	79	Consistent Biallelic
AEN	rs3743475	Minor Salivary Gland	chr15	88629326	88629327	0.01	0.1	0.39	0.0837	43	21	0.04	0.17	200	Consistent Biallelic
AEN	rs3743475	Muscle - Skeletal	chr15	88629326	88629327	0	0.06	0.38	0.11	9	16	0.02	0.11	119	Consistent Biallelic
AEN	rs3743475	Nerve - Tibial	chr15	88629326	88629327	0	0.07	0.38	0.0855	52	22	0.04	0.17	140	Consistent Biallelic
AEN	rs3743475	Ovary	chr15	88629326	88629327	0	0.09	0.38	0.0848	40	17	0.06	0.14	180	Consistent Biallelic
AEN	rs3743475	Pancreas	chr15	88629326	88629327	0	0.05	0.21	0.0615	11	25	0.02	0.07	100	Consistent Biallelic
AEN	rs3743475	Pituitary	chr15	88629326	88629327	0	0.06	0.38	0.0729	30	32.5	0.04	0.11	119	Consistent Biallelic
AEN	rs3743475	Prostate	chr15	88629326	88629327	0.02	0.06	0.3	0.0852	13	52	0.04	0.12	119	Consistent Biallelic
AEN	rs3743475	Skin - Sun Exposed (Lower leg)	chr15	88629326	88629327	0.01	0.06	0.28	0.0751	18	19.5	0.03	0.11	119	Consistent Biallelic
AEN	rs3743475	Skin - Not Sun Exposed (Suprapubic)	chr15	88629326	88629327	0	0.11	0.39	0.0873	38	13.5	0.05	0.15	219	Consistent Biallelic
AEN	rs3743475	Small Intestine - Terminal Ileum	chr15	88629326	88629327	0	0.09	0.29	0.0775	26	15	0.03	0.13	180	Consistent Biallelic
AEN	rs3743475	Spleen	chr15	88629326	88629327	0	0.13	0.38	0.123	13	13	0.04	0.26	259	Consistent Biallelic
AEN	rs3743475	Stomach	chr15	88629326	88629327	0	0.07	0.17	0.0511	18	36.5	0.03	0.11	140	Consistent Biallelic
AEN	rs3743475	Testis	chr15	88629326	88629327	0	0.07	0.25	0.0574	32	25.5	0.05	0.1	140	Consistent Biallelic
AEN	rs3743475	Thyroid	chr15	88629326	88629327	0	0.06	0.2	0.053	31	31	0.04	0.1	119	Consistent Biallelic
AEN	rs3743475	Uterus	chr15	88629326	88629327	0	0.08	0.24	0.0587	46	25.5	0.05	0.14	159	Consistent Biallelic
AEN	rs3743475	Vagina	chr15	88629326	88629327	0.06	0.1	0.27	0.0734	11	16	0.06	0.17	200	Consistent Biallelic
AEN	rs3743475	Whole Blood	chr15	88629326	88629327	0.03	0.13	0.36	0.0925	8	16.5	0.11	0.19	259	Consistent Biallelic
AEN	rs3743475	Cells - Transformed fibroblasts	chr15	88629326	88629327	0	0.07	0.28	0.0996	37	12	0.03	0.2	140	Consistent Biallelic
AEN	rs3743475	Cells - EBV-transformed lymphocytes	chr15	88629326	88629327	0	0.04	0.15	0.0455	50	66.5	0.01	0.08	79	Consistent Biallelic
AEN	rs3826038	Adipose - Subcutaneous	chr15	88630425	88630426	0	0.03	0.2	0.0427	22	78.5	0.02	0.06	59	Consistent Biallelic
AEN	rs3826038	Adipose - Visceral (Omentum)	chr15	88630425	88630426	0	0.1	0.25	0.0716	35	15	0.04	0.17	200	Consistent Biallelic
AEN	rs3826038	Adrenal Gland	chr15	88630425	88630426	0	0.06	0.25	0.0611	27	21	0.03	0.1	119	Consistent Biallelic
AEN	rs3826038	Artery - Aorta	chr15	88630425	88630426	0	0.1	0.22	0.0576	25	18	0.04	0.14	200	Consistent Biallelic
AEN	rs3826038	Artery - Coronary	chr15	88630425	88630426	0	0.11	0.23	0.0595	24	18	0.07	0.13	219	Consistent Biallelic
AEN	rs3826038	Artery - Tibial	chr15	88630425	88630426	0	0.08	0.27	0.0767	24	18	0.04	0.16	159	Consistent Biallelic
AEN	rs3826038	Bladder	chr15	88630425	88630426	0	0.1	0.5	0.101	42	14	0.05	0.18	200	Consistent Biallelic
AEN	rs3826038	Brain - Amygdala	chr15	88630425	88630426	0.02	0.06	0.1	0.0391	2	21.5	0.04	0.08	119	Consistent Biallelic
AEN	rs3826038	Brain - Anterior cingulate cortex (BA24)	chr15	88630425	88630426	0.06	0.11	0.17	0.0521	2	14	0.09	0.14	219	Consistent Biallelic
AEN	rs3826038	Brain - Caudate (basal ganglia)	chr15	88630425	88630426	0.08	0.11	0.14	0.0298	2	13	0.1	0.13	219	Consistent Biallelic
AEN	rs3826038	Brain - Cerebellar Hemisphere	chr15	88630425	88630426	0.08	0.08	0.08	0	1	12	0.08	0.08	159	Consistent Biallelic
AEN	rs3826038	Brain - Cerebellum	chr15	88630425	88630426	0	0	0	0	1	8	0	0	0	Strictly Biallelic
AEN	rs3826038	Brain - Cortex	chr15	88630425	88630426	0.06	0.15	0.25	0.0972	2	8.5	0.1	0.2	300	Consistent Biallelic
AEN	rs3826038	Brain - Frontal Cortex (BA9)	chr15	88630425	88630426	0	0.12	0.25	0.0898	8	11	0.07	0.23	239	Consistent Biallelic
AEN	rs3826038	Brain - Hippocampus	chr15	88630425	88630426	0	0.13	0.25	0.086	5	8	0.1	0.2	259	Consistent Biallelic
AEN	rs3826038	Brain - Hypothalamus	chr15	88630425	88630426	0.05	0.25	0.39	0.141	3	9	0.15	0.32	500	Consistent Biallelic
AEN	rs3826038	Brain - Nucleus accumbens (basal ganglia)	chr15	88630425	88630426	0	0.13	0.31	0.112	7	16	0.04	0.23	259	Consistent Biallelic
AEN	rs3826038	Brain - Putamen (basal ganglia)	chr15	88630425	88630426	0.14	0.14	0.14	0	1	11	0.14	0.14	280	Consistent Biallelic
AEN	rs3826038	Brain - Substantia nigra	chr15	88630425	88630426	0.5	0.5	0.5	0	1	10	0.5	0.5	1000	Strictly Monoallelic
AEN	rs3826038	Breast - Mammary Tissue	chr15	88630425	88630426	0.06	0.06	0.06	0	1	9	0.06	0.06	119	Consistent Biallelic
AEN	rs3826038	Colon - Sigmoid	chr15	88630425	88630426	0	0.1	0.32	0.091	29	13	0.06	0.17	200	Consistent Biallelic
AEN	rs3826038	Colon - Transverse	chr15	88630425	88630426	0	0.05	0.23	0.0576	16	22.5	0.03	0.09	100	Consistent Biallelic
AEN	rs3826038	Cervix - Ectocervix	chr15	88630425	88630426	0	0.06	0.25	0.0585	28	17	0.02	0.08	119	Consistent Biallelic
AEN	rs3826038	Esophagus - Gastroesophageal Junction	chr15	88630425	88630426	0.14	0.2	0.27	0.0664	2	12	0.17	0.24	400	Consistent Biallelic
AEN	rs3826038	Esophagus - Mucosa	chr15	88630425	88630426	0	0.09	0.23	0.0715	17	19	0.03	0.17	180	Consistent Biallelic
AEN	rs3826038	Esophagus - Muscularis	chr15	88630425	88630426	0	0.06	0.2	0.0503	39	15	0.05	0.11	119	Consistent Biallelic
AEN	rs3826038	Fallopian Tube	chr15	88630425	88630426	0	0.07	0.23	0.0604	37	20	0.03	0.11	140	Consistent Biallelic
AEN	rs3826038	Heart - Atrial Appendage	chr15	88630425	88630426	0.04	0.04	0.04	0	1	13	0.04	0.04	79	Consistent Biallelic
AEN	rs3826038	Heart - Left Ventricle	chr15	88630425	88630426	0	0.13	0.39	0.108	10	10	0.1	0.24	259	Consistent Biallelic
AEN	rs3826038	Kidney - Cortex	chr15	88630425	88630426	0	0.08	0.4	0.123	10	11	0.06	0.19	159	Consistent Biallelic
AEN	rs3826038	Liver	chr15	88630425	88630426	0.03	0.12	0.3	0.082	8	19	0.08	0.16	239	Consistent Biallelic
AEN	rs3826038	Lung	chr15	88630425	88630426	0	0.1	0.25	0.0766	14	13.5	0.05	0.19	200	Consistent Biallelic
AEN	rs3826038	Minor Salivary Gland	chr15	88630425	88630426	0	0.08	0.28	0.0736	42	19	0.04	0.14	159	Consistent Biallelic
AEN	rs3826038	Muscle - Skeletal	chr15	88630425	88630426	0	0.1	0.3	0.0926	9	15	0.06	0.18	200	Consistent Biallelic
AEN	rs3826038	Nerve - Tibial	chr15	88630425	88630426	0	0.08	0.28	0.0704	52	20.5	0.04	0.14	159	Consistent Biallelic
AEN	rs3826038	Ovary	chr15	88630425	88630426	0	0.09	0.4	0.104	39	13	0.06	0.16	180	Consistent Biallelic
AEN	rs3826038	Pancreas	chr15	88630425	88630426	0.02	0.06	0.17	0.0451	10	24	0.02	0.09	119	Consistent Biallelic
AEN	rs3826038	Pituitary	chr15	88630425	88630426	0	0.03	0.17	0.0479	30	29	0.02	0.08	59	Consistent Biallelic
AEN	rs3826038	Prostate	chr15	88630425	88630426	0.01	0.06	0.3	0.0741	13	61	0.04	0.11	119	Consistent Biallelic
AEN	rs3826038	Skin - Sun Exposed (Lower leg)	chr15	88630425	88630426	0	0.05	0.28	0.0814	18	18	0.04	0.12	100	Consistent Biallelic
AEN	rs3826038	Skin - Not Sun Exposed (Suprapubic)	chr15	88630425	88630426	0	0.13	0.5	0.106	35	12	0.06	0.17	259	Consistent Biallelic
AEN	rs3826038	Small Intestine - Terminal Ileum	chr15	88630425	88630426	0	0.06	0.38	0.0963	24	18	0.03	0.1	119	Consistent Biallelic
AEN	rs3826038	Spleen	chr15	88630425	88630426	0.03	0.13	0.38	0.11	11	15	0.05	0.2	259	Consistent Biallelic
AEN	rs3826038	Stomach	chr15	88630425	88630426	0.02	0.07	0.13	0.0347	18	28	0.05	0.11	140	Consistent Biallelic
AEN	rs3826038	Testis	chr15	88630425	88630426	0	0.07	0.28	0.066	31	22	0.05	0.12	140	Consistent Biallelic
AEN	rs3826038	Thyroid	chr15	88630425	88630426	0.01	0.1	0.26	0.0666	31	27	0.05	0.13	200	Consistent Biallelic
AEN	rs3826038	Uterus	chr15	88630425	88630426	0	0.07	0.31	0.0727	46	22	0.03	0.13	140	Consistent Biallelic
AEN	rs3826038	Vagina	chr15	88630425	88630426	0.04	0.11	0.28	0.0743	10	17	0.07	0.14	219	Consistent Biallelic
AEN	rs3826038	Whole Blood	chr15	88630425	88630426	0	0.06	0.29	0.0945	8	12.5	0.03	0.16	119	Consistent Biallelic
AEN	rs3826038	Cells - Transformed fibroblasts	chr15	88630425	88630426	0	0.09	0.28	0.0846	33	14	0.02	0.14	180	Consistent Biallelic
AEN	rs3826038	Cells - EBV-transformed lymphocytes	chr15	88630425	88630426	0	0.05	0.21	0.0447	50	53	0.03	0.09	100	Consistent Biallelic
AEN	rs3826040	Adipose - Subcutaneous	chr15	88629120	88629121	0.14	0.17	0.32	0.0716	5	11	0.14	0.25	340	Consistent Biallelic
AEN	rs3826040	Brain - Nucleus accumbens (basal ganglia)	chr15	88629120	88629121	0.17	0.17	0.17	0	1	12	0.17	0.17	340	Consistent Biallelic
AEN	rs3826040	Cervix - Ectocervix	chr15	88629120	88629121	0.13	0.13	0.13	0	1	8	0.13	0.13	259	Consistent Biallelic
AEN	rs3826040	Pituitary	chr15	88629120	88629121	0.06	0.06	0.06	0	2	9	0.06	0.06	119	Consistent Biallelic
AEN	rs3826040	Prostate	chr15	88629120	88629121	0.02	0.14	0.21	0.0728	5	11	0.05	0.17	280	Consistent Biallelic
AEN	rs3826040	Skin - Sun Exposed (Lower leg)	chr15	88629120	88629121	0	0.08	0.14	0.0561	3	12	0.04	0.11	159	Consistent Biallelic
AEN	rs3826040	Spleen	chr15	88629120	88629121	0.1	0.1	0.1	0	1	10	0.1	0.1	200	Consistent Biallelic
AEN	rs3826040	Stomach	chr15	88629120	88629121	0.17	0.17	0.17	0	1	9	0.17	0.17	340	Consistent Biallelic
AEN	rs3826040	Cells - EBV-transformed lymphocytes	chr15	88629120	88629121	0	0	0.3	0.141	3	10	0	0.15	0	Consistent Biallelic
AEN	rs4932367	Adipose - Subcutaneous	chr15	88627144	88627145	0	0.15	0.25	0.105	4	9.5	0.05	0.23	300	Consistent Biallelic
AEN	rs4932367	Brain - Nucleus accumbens (basal ganglia)	chr15	88627144	88627145	0.13	0.13	0.13	0	1	8	0.13	0.13	259	Consistent Biallelic
AEN	rs4932367	Cervix - Ectocervix	chr15	88627144	88627145	0.12	0.12	0.12	0	1	21	0.12	0.12	239	Consistent Biallelic
AEN	rs4932367	Minor Salivary Gland	chr15	88627144	88627145	0.17	0.25	0.3	0.055	3	10	0.21	0.28	500	Consistent Biallelic
AEN	rs4932367	Prostate	chr15	88627144	88627145	0.17	0.17	0.17	0	1	9	0.17	0.17	340	Consistent Biallelic
AEN	rs4932367	Skin - Sun Exposed (Lower leg)	chr15	88627144	88627145	0.13	0.13	0.13	0	1	8	0.13	0.13	259	Consistent Biallelic
AEN	rs4932367	Spleen	chr15	88627144	88627145	0.06	0.06	0.06	0	1	9	0.06	0.06	119	Consistent Biallelic
AEN	rs4932367	Uterus	chr15	88627144	88627145	0.05	0.08	0.12	0.035	2	12	0.06	0.1	159	Consistent Biallelic
AEN	rs4932367	Cells - EBV-transformed lymphocytes	chr15	88627144	88627145	0	0.23	0.38	0.153	4	8	0.09	0.34	460	Consistent Biallelic
AEN	rs59132084	Fallopian Tube	chr15	88626825	88626826	0.5	0.5	0.5	0	1	8	0.5	0.5	1000	Strictly Monoallelic
AEN	rs59132084	Prostate	chr15	88626825	88626826	0.05	0.08	0.12	0.035	2	12	0.06	0.1	159	Consistent Biallelic
AEN	rs59132084	Spleen	chr15	88626825	88626826	0	0.06	0.13	0.0625	2	8	0.03	0.09	119	Consistent Biallelic
AEN	rs59132084	Testis	chr15	88626825	88626826	0.06	0.06	0.06	0	1	9	0.06	0.06	119	Consistent Biallelic
AEN	rs59132084	Uterus	chr15	88626825	88626826	0.13	0.13	0.13	0	1	8	0.13	0.13	259	Consistent Biallelic
AEN	rs59132084	Cells - EBV-transformed lymphocytes	chr15	88626825	88626826	0.14	0.23	0.25	0.0461	3	11	0.19	0.24	460	Consistent Biallelic
AEN	rs61752779	Adipose - Subcutaneous	chr15	88626722	88626723	0.01	0.06	0.5	0.162	7	103	0.02	0.07	119	Consistent Biallelic
AEN	rs61752779	Adipose - Visceral (Omentum)	chr15	88626722	88626723	0.06	0.09	0.33	0.0921	10	12	0.06	0.18	180	Consistent Biallelic
AEN	rs61752779	Adrenal Gland	chr15	88626722	88626723	0.06	0.17	0.5	0.154	5	24	0.11	0.22	340	Consistent Biallelic
AEN	rs61752779	Artery - Aorta	chr15	88626722	88626723	0.03	0.09	0.5	0.149	7	17	0.07	0.17	180	Consistent Biallelic
AEN	rs61752779	Artery - Coronary	chr15	88626722	88626723	0	0.1	0.5	0.141	9	15	0.04	0.17	200	Consistent Biallelic
AEN	rs61752779	Artery - Tibial	chr15	88626722	88626723	0.01	0.14	0.5	0.169	5	22	0.1	0.27	280	Consistent Biallelic
AEN	rs61752779	Bladder	chr15	88626722	88626723	0	0.14	0.5	0.14	12	14	0.05	0.24	280	Consistent Biallelic
AEN	rs61752779	Brain - Anterior cingulate cortex (BA24)	chr15	88626722	88626723	0.1	0.1	0.1	0	1	15	0.1	0.1	200	Consistent Biallelic
AEN	rs61752779	Brain - Caudate (basal ganglia)	chr15	88626722	88626723	0.04	0.06	0.25	0.0959	3	9	0.05	0.15	119	Consistent Biallelic
AEN	rs61752779	Brain - Cerebellar Hemisphere	chr15	88626722	88626723	0.13	0.17	0.17	0.0196	3	9	0.15	0.17	340	Consistent Biallelic
AEN	rs61752779	Brain - Frontal Cortex (BA9)	chr15	88626722	88626723	0.03	0.13	0.23	0.0725	4	10.5	0.08	0.18	259	Consistent Biallelic
AEN	rs61752779	Brain - Hippocampus	chr15	88626722	88626723	0	0.08	0.17	0.0833	2	8.5	0.04	0.12	159	Consistent Biallelic
AEN	rs61752779	Brain - Hypothalamus	chr15	88626722	88626723	0.17	0.22	0.28	0.0556	2	9	0.19	0.25	439	Consistent Biallelic
AEN	rs61752779	Brain - Nucleus accumbens (basal ganglia)	chr15	88626722	88626723	0.08	0.15	0.17	0.036	3	20	0.12	0.16	300	Consistent Biallelic
AEN	rs61752779	Brain - Putamen (basal ganglia)	chr15	88626722	88626723	0.14	0.14	0.14	0	1	11	0.14	0.14	280	Consistent Biallelic
AEN	rs61752779	Brain - Spinal cord (cervical c-1)	chr15	88626722	88626723	0.13	0.13	0.13	0	1	8	0.13	0.13	259	Consistent Biallelic
AEN	rs61752779	Breast - Mammary Tissue	chr15	88626722	88626723	0	0.19	0.39	0.194	2	9.5	0.1	0.29	379	Consistent Biallelic
AEN	rs61752779	Colon - Sigmoid	chr15	88626722	88626723	0	0.23	0.5	0.152	7	19	0.09	0.25	460	Consistent Biallelic
AEN	rs61752779	Colon - Transverse	chr15	88626722	88626723	0.06	0.16	0.5	0.154	6	22	0.09	0.28	319	Consistent Biallelic
AEN	rs61752779	Cervix - Ectocervix	chr15	88626722	88626723	0	0.16	0.5	0.153	8	20	0.02	0.2	319	Consistent Biallelic
AEN	rs61752779	Esophagus - Mucosa	chr15	88626722	88626723	0.03	0.13	0.5	0.155	7	15	0.05	0.23	259	Consistent Biallelic
AEN	rs61752779	Esophagus - Muscularis	chr15	88626722	88626723	0	0.07	0.5	0.137	10	17	0.05	0.13	140	Consistent Biallelic
AEN	rs61752779	Fallopian Tube	chr15	88626722	88626723	0.04	0.07	0.5	0.145	9	33	0.05	0.11	140	Consistent Biallelic
AEN	rs61752779	Heart - Left Ventricle	chr15	88626722	88626723	0.07	0.1	0.5	0.196	3	14	0.09	0.3	200	Consistent Biallelic
AEN	rs61752779	Kidney - Cortex	chr15	88626722	88626723	0.08	0.13	0.5	0.133	7	12	0.11	0.18	259	Consistent Biallelic
AEN	rs61752779	Liver	chr15	88626722	88626723	0.02	0.02	0.02	0	1	23	0.02	0.02	39	Consistent Biallelic
AEN	rs61752779	Lung	chr15	88626722	88626723	0.03	0.11	0.2	0.0853	2	13.5	0.07	0.16	219	Consistent Biallelic
AEN	rs61752779	Minor Salivary Gland	chr15	88626722	88626723	0	0.1	0.5	0.127	13	14	0.03	0.14	200	Consistent Biallelic
AEN	rs61752779	Muscle - Skeletal	chr15	88626722	88626723	0	0.01	0.02	0.0109	2	20.5	0.01	0.02	19	Consistent Biallelic
AEN	rs61752779	Nerve - Tibial	chr15	88626722	88626723	0	0.09	0.28	0.0838	13	20	0.06	0.15	180	Consistent Biallelic
AEN	rs61752779	Ovary	chr15	88626722	88626723	0	0.1	0.5	0.131	14	15.5	0.04	0.16	200	Consistent Biallelic
AEN	rs61752779	Pancreas	chr15	88626722	88626723	0.1	0.14	0.23	0.0551	3	25	0.12	0.18	280	Consistent Biallelic
AEN	rs61752779	Pituitary	chr15	88626722	88626723	0	0.13	0.5	0.143	8	23.5	0.09	0.16	259	Consistent Biallelic
AEN	rs61752779	Prostate	chr15	88626722	88626723	0	0.04	0.17	0.0568	6	40.5	0.01	0.07	79	Consistent Biallelic
AEN	rs61752779	Skin - Sun Exposed (Lower leg)	chr15	88626722	88626723	0.02	0.07	0.5	0.166	6	17	0.04	0.13	140	Consistent Biallelic
AEN	rs61752779	Skin - Not Sun Exposed (Suprapubic)	chr15	88626722	88626723	0	0.12	0.5	0.129	12	12	0.06	0.18	239	Consistent Biallelic
AEN	rs61752779	Small Intestine - Terminal Ileum	chr15	88626722	88626723	0.04	0.15	0.5	0.141	8	12	0.07	0.22	300	Consistent Biallelic
AEN	rs61752779	Spleen	chr15	88626722	88626723	0.03	0.03	0.03	0.00196	2	16	0.03	0.03	59	Consistent Biallelic
AEN	rs61752779	Stomach	chr15	88626722	88626723	0	0.02	0.12	0.0356	7	27	0.02	0.02	39	Consistent Biallelic
AEN	rs61752779	Testis	chr15	88626722	88626723	0	0.09	0.5	0.149	10	27.5	0.03	0.18	180	Consistent Biallelic
AEN	rs61752779	Thyroid	chr15	88626722	88626723	0	0.17	0.5	0.16	7	19	0.03	0.2	340	Consistent Biallelic
AEN	rs61752779	Uterus	chr15	88626722	88626723	0	0.08	0.5	0.137	14	21.5	0.02	0.18	159	Consistent Biallelic
[truncated: 24,204 more rows]

## Sheet: GTEx analysis for MZT1(iPSC)
gene_name	rs_id	tissue	Chrom	chromStart	chromEnd	minASE	medianASE	maxASE	std	donors	coverage	q1ASE	q3ASE	score	status
AC139769.1	rs60394165	Adipose - Subcutaneous	chr19	23808821	23808822	0.03	0.25	0.5	0.135	14	10.5	0.12	0.3	500	Consistent Biallelic
AC139769.1	rs6511526	Adipose - Subcutaneous	chr19	23763066	23763067	0.09	0.09	0.09	0	1	22	0.09	0.09	180	Consistent Biallelic
AC139769.1	rs60394165	Adipose - Visceral (Omentum)	chr19	23808821	23808822	0.28	0.28	0.28	0	1	9	0.28	0.28	560	Consistent Biallelic
AC139769.1	rs60394165	Adrenal Gland	chr19	23808821	23808822	0.13	0.13	0.13	0	1	8	0.13	0.13	259	Consistent Biallelic
AC139769.1	rs60394165	Artery - Aorta	chr19	23808821	23808822	0	0.07	0.5	0.115	23	10	0.05	0.17	140	Consistent Biallelic
AC139769.1	rs6511526	Artery - Aorta	chr19	23763066	23763067	0.08	0.15	0.21	0.0677	2	16.5	0.11	0.18	300	Consistent Biallelic
AC139769.1	rs60394165	Artery - Coronary	chr19	23808821	23808822	0	0.08	0.25	0.0776	6	8.5	0.06	0.11	159	Consistent Biallelic
AC139769.1	rs6511526	Artery - Coronary	chr19	23763066	23763067	0	0	0	0	1	10	0	0	0	Strictly Biallelic
AC139769.1	rs60394165	Artery - Tibial	chr19	23808821	23808822	0	0.08	0.17	0.0833	2	8.5	0.04	0.12	159	Consistent Biallelic
AC139769.1	rs60394165	Bladder	chr19	23808821	23808822	0.13	0.25	0.25	0.0541	4	8	0.22	0.25	500	Consistent Biallelic
AC139769.1	rs6511526	Bladder	chr19	23763066	23763067	0.13	0.13	0.13	0	1	8	0.13	0.13	259	Consistent Biallelic
AC139769.1	rs60394165	Brain - Amygdala	chr19	23808821	23808822	0.13	0.13	0.17	0.016	4	13	0.13	0.14	259	Consistent Biallelic
AC139769.1	rs60394165	Brain - Cerebellum	chr19	23808821	23808822	0.05	0.2	0.5	0.122	9	10	0.19	0.3	400	Consistent Biallelic
AC139769.1	rs60394165	Brain - Cortex	chr19	23808821	23808822	0.25	0.25	0.25	0	1	8	0.25	0.25	500	Consistent Biallelic
AC139769.1	rs6511526	Brain - Cortex	chr19	23763066	23763067	0.25	0.25	0.25	0	1	8	0.25	0.25	500	Consistent Biallelic
AC139769.1	rs6511603	Brain - Cortex	chr19	23832203	23832204	0.17	0.17	0.17	0	1	9	0.17	0.17	340	Consistent Biallelic
AC139769.1	rs60394165	Brain - Nucleus accumbens (basal ganglia)	chr19	23808821	23808822	0.05	0.05	0.05	0	1	20	0.05	0.05	100	Consistent Biallelic
AC139769.1	rs60394165	Cervix - Ectocervix	chr19	23808821	23808822	0.02	0.07	0.26	0.0649	25	17	0.05	0.14	140	Consistent Biallelic
AC139769.1	rs6511526	Cervix - Ectocervix	chr19	23763066	23763067	0.05	0.05	0.05	0	1	11	0.05	0.05	100	Consistent Biallelic
AC139769.1	rs6511605	Cervix - Ectocervix	chr19	23832367	23832368	0.13	0.13	0.13	0	1	8	0.13	0.13	259	Consistent Biallelic
AC139769.1	rs8104198	Cervix - Ectocervix	chr19	23809198	23809199	0.25	0.25	0.25	0	1	8	0.25	0.25	500	Consistent Biallelic
AC139769.1	rs60394165	Cervix - Endocervix	chr19	23808821	23808822	0.5	0.5	0.5	0	1	11	0.5	0.5	1000	Strictly Monoallelic
AC139769.1	rs60394165	Colon - Sigmoid	chr19	23808821	23808822	0.02	0.11	0.25	0.061	20	16.5	0.06	0.13	219	Consistent Biallelic
AC139769.1	rs6511526	Colon - Sigmoid	chr19	23763066	23763067	0.03	0.04	0.17	0.0518	5	13	0.03	0.05	79	Consistent Biallelic
AC139769.1	rs6511603	Colon - Sigmoid	chr19	23832203	23832204	0.1	0.1	0.1	0	1	15	0.1	0.1	200	Consistent Biallelic
AC139769.1	rs6511605	Colon - Sigmoid	chr19	23832367	23832368	0.05	0.05	0.05	0	1	11	0.05	0.05	100	Consistent Biallelic
AC139769.1	rs8104198	Colon - Sigmoid	chr19	23809198	23809199	0	0.13	0.23	0.0929	3	12	0.06	0.18	259	Consistent Biallelic
AC139769.1	rs8104458	Colon - Sigmoid	chr19	23809405	23809406	0.06	0.06	0.06	0	1	9	0.06	0.06	119	Consistent Biallelic
AC139769.1	rs8105057	Colon - Sigmoid	chr19	23809116	23809117	0	0.04	0.06	0.0232	3	9	0.02	0.05	79	Consistent Biallelic
AC139769.1	rs60394165	Colon - Transverse	chr19	23808821	23808822	0.12	0.12	0.12	0	1	13	0.12	0.12	239	Consistent Biallelic
AC139769.1	rs6511526	Esophagus - Gastroesophageal Junction	chr19	23763066	23763067	0.03	0.03	0.03	0	1	15	0.03	0.03	59	Consistent Biallelic
AC139769.1	rs6511603	Esophagus - Gastroesophageal Junction	chr19	23832203	23832204	0.12	0.12	0.12	0	1	21	0.12	0.12	239	Consistent Biallelic
AC139769.1	rs6511605	Esophagus - Gastroesophageal Junction	chr19	23832367	23832368	0.1	0.1	0.1	0	1	10	0.1	0.1	200	Consistent Biallelic
AC139769.1	rs8104198	Esophagus - Gastroesophageal Junction	chr19	23809198	23809199	0.3	0.3	0.3	0	1	10	0.3	0.3	600	Consistent Biallelic
AC139769.1	rs60394165	Esophagus - Muscularis	chr19	23808821	23808822	0	0.1	0.39	0.0886	47	14	0.06	0.14	200	Consistent Biallelic
AC139769.1	rs6511526	Esophagus - Muscularis	chr19	23763066	23763067	0.03	0.08	0.27	0.0907	4	23.5	0.07	0.13	159	Consistent Biallelic
AC139769.1	rs8104198	Esophagus - Muscularis	chr19	23809198	23809199	0.06	0.1	0.17	0.0431	3	15	0.08	0.13	200	Consistent Biallelic
AC139769.1	rs8104458	Esophagus - Muscularis	chr19	23809405	23809406	0.13	0.19	0.25	0.0625	2	10	0.16	0.22	379	Consistent Biallelic
AC139769.1	rs8104542	Esophagus - Muscularis	chr19	23809366	23809367	0.05	0.05	0.05	0	1	11	0.05	0.05	100	Consistent Biallelic
AC139769.1	rs8105057	Esophagus - Muscularis	chr19	23809116	23809117	0.06	0.08	0.1	0.0222	2	12	0.07	0.09	159	Consistent Biallelic
AC139769.1	rs6511603	Heart - Atrial Appendage	chr19	23832203	23832204	0.13	0.13	0.13	0	1	8	0.13	0.13	259	Consistent Biallelic
AC139769.1	rs60394165	Liver	chr19	23808821	23808822	0.17	0.19	0.21	0.0238	2	15	0.18	0.2	379	Consistent Biallelic
AC139769.1	rs6511526	Liver	chr19	23763066	23763067	0.17	0.17	0.17	0	1	15	0.17	0.17	340	Consistent Biallelic
AC139769.1	rs6511605	Liver	chr19	23832367	23832368	0.17	0.17	0.17	0	1	9	0.17	0.17	340	Consistent Biallelic
AC139769.1	rs60394165	Minor Salivary Gland	chr19	23808821	23808822	0	0.13	0.42	0.107	31	12	0.07	0.22	259	Consistent Biallelic
AC139769.1	rs6511526	Minor Salivary Gland	chr19	23763066	23763067	0.29	0.29	0.29	0	1	14	0.29	0.29	579	Consistent Biallelic
AC139769.1	rs8104198	Minor Salivary Gland	chr19	23809198	23809199	0	0.05	0.1	0.05	2	9	0.02	0.07	100	Consistent Biallelic
AC139769.1	rs8105057	Minor Salivary Gland	chr19	23809116	23809117	0.25	0.25	0.25	0	1	8	0.25	0.25	500	Consistent Biallelic
AC139769.1	rs60394165	Muscle - Skeletal	chr19	23808821	23808822	0	0.1	0.28	0.0932	13	13	0.06	0.23	200	Consistent Biallelic
AC139769.1	rs6511526	Muscle - Skeletal	chr19	23763066	23763067	0.06	0.06	0.06	0	1	16	0.06	0.06	119	Consistent Biallelic
AC139769.1	rs8104198	Muscle - Skeletal	chr19	23809198	23809199	0.06	0.06	0.06	0	1	9	0.06	0.06	119	Consistent Biallelic
AC139769.1	rs8104458	Muscle - Skeletal	chr19	23809405	23809406	0.23	0.23	0.23	0	1	11	0.23	0.23	460	Consistent Biallelic
AC139769.1	rs8104542	Muscle - Skeletal	chr19	23809366	23809367	0.32	0.32	0.32	0	1	11	0.32	0.32	639	Consistent Biallelic
AC139769.1	rs60394165	Pancreas	chr19	23808821	23808822	0.05	0.13	0.28	0.0964	3	9	0.09	0.2	259	Consistent Biallelic
AC139769.1	rs6511526	Pancreas	chr19	23763066	23763067	0.06	0.06	0.06	0	1	9	0.06	0.06	119	Consistent Biallelic
AC139769.1	rs60394165	Pituitary	chr19	23808821	23808822	0.05	0.13	0.13	0.0375	3	8	0.09	0.13	259	Consistent Biallelic
AC139769.1	rs60394165	Prostate	chr19	23808821	23808822	0	0	0	0	1	8	0	0	0	Strictly Biallelic
AC139769.1	rs60394165	Skin - Not Sun Exposed (Suprapubic)	chr19	23808821	23808822	0	0.1	0.4	0.0953	68	18	0.03	0.17	200	Consistent Biallelic
AC139769.1	rs6511526	Skin - Not Sun Exposed (Suprapubic)	chr19	23763066	23763067	0.12	0.14	0.23	0.0453	4	21	0.12	0.18	280	Consistent Biallelic
AC139769.1	rs6511605	Skin - Not Sun Exposed (Suprapubic)	chr19	23832367	23832368	0.06	0.06	0.06	0	1	9	0.06	0.06	119	Consistent Biallelic
AC139769.1	rs8104198	Skin - Not Sun Exposed (Suprapubic)	chr19	23809198	23809199	0	0.14	0.35	0.127	5	11	0	0.14	280	Consistent Biallelic
AC139769.1	rs8104458	Skin - Not Sun Exposed (Suprapubic)	chr19	23809405	23809406	0.13	0.13	0.13	0	1	8	0.13	0.13	259	Consistent Biallelic
AC139769.1	rs8105057	Skin - Not Sun Exposed (Suprapubic)	chr19	23809116	23809117	0.14	0.15	0.17	0.0152	2	13	0.14	0.16	300	Consistent Biallelic
AC139769.1	rs60394165	Skin - Sun Exposed (Lower leg)	chr19	23808821	23808822	0	0.06	0.44	0.119	17	12	0.04	0.17	119	Consistent Biallelic
AC139769.1	rs6511526	Skin - Sun Exposed (Lower leg)	chr19	23763066	23763067	0.13	0.17	0.21	0.0446	2	11	0.15	0.19	340	Consistent Biallelic
AC139769.1	rs6511603	Skin - Sun Exposed (Lower leg)	chr19	23832203	23832204	0.13	0.13	0.13	0	1	8	0.13	0.13	259	Consistent Biallelic
AC139769.1	rs6511605	Skin - Sun Exposed (Lower leg)	chr19	23832367	23832368	0.05	0.05	0.05	0	1	11	0.05	0.05	100	Consistent Biallelic
AC139769.1	rs8104198	Skin - Sun Exposed (Lower leg)	chr19	23809198	23809199	0	0.08	0.17	0.0833	2	11.5	0.04	0.13	159	Consistent Biallelic
AC139769.1	rs8104458	Skin - Sun Exposed (Lower leg)	chr19	23809405	23809406	0.17	0.17	0.17	0	1	12	0.17	0.17	340	Consistent Biallelic
AC139769.1	rs8104542	Skin - Sun Exposed (Lower leg)	chr19	23809366	23809367	0.28	0.28	0.28	0	1	9	0.28	0.28	560	Consistent Biallelic
AC139769.1	rs8105057	Skin - Sun Exposed (Lower leg)	chr19	23809116	23809117	0.1	0.1	0.1	0	1	10	0.1	0.1	200	Consistent Biallelic
AC139769.1	rs11670600	Small Intestine - Terminal Ileum	chr19	23782119	23782120	0.03	0.04	0.05	0.00606	2	13	0.04	0.04	79	Consistent Biallelic
AC139769.1	rs60394165	Small Intestine - Terminal Ileum	chr19	23808821	23808822	0	0.08	0.4	0.0815	45	20	0.05	0.14	159	Consistent Biallelic
AC139769.1	rs6511526	Small Intestine - Terminal Ileum	chr19	23763066	23763067	0.06	0.19	0.22	0.066	4	21.5	0.14	0.22	379	Consistent Biallelic
AC139769.1	rs6511603	Small Intestine - Terminal Ileum	chr19	23832203	23832204	0.06	0.06	0.06	0	1	9	0.06	0.06	119	Consistent Biallelic
AC139769.1	rs6511605	Small Intestine - Terminal Ileum	chr19	23832367	23832368	0.05	0.05	0.05	0	1	11	0.05	0.05	100	Consistent Biallelic
AC139769.1	rs8104198	Small Intestine - Terminal Ileum	chr19	23809198	23809199	0.05	0.15	0.23	0.0638	4	12.5	0.12	0.18	300	Consistent Biallelic
AC139769.1	rs8104458	Small Intestine - Terminal Ileum	chr19	23809405	23809406	0	0.05	0.1	0.05	2	10	0.02	0.07	100	Consistent Biallelic
AC139769.1	rs8104542	Small Intestine - Terminal Ileum	chr19	23809366	23809367	0	0	0.1	0.0471	3	10	0	0.05	0	Consistent Biallelic
AC139769.1	rs8105057	Small Intestine - Terminal Ileum	chr19	23809116	23809117	0.12	0.14	0.17	0.0211	3	11	0.13	0.15	280	Consistent Biallelic
AC139769.1	rs60394165	Spleen	chr19	23808821	23808822	0.06	0.19	0.4	0.129	9	10	0.06	0.25	379	Consistent Biallelic
AC139769.1	rs8104198	Spleen	chr19	23809198	23809199	0.06	0.06	0.06	0	1	9	0.06	0.06	119	Consistent Biallelic
AC139769.1	rs8105057	Stomach	chr19	23809116	23809117	0.06	0.06	0.06	0	1	9	0.06	0.06	119	Consistent Biallelic
AC139769.1	rs60394165	Testis	chr19	23808821	23808822	0	0.13	0.2	0.0509	18	10	0.1	0.14	259	Consistent Biallelic
AC139769.1	rs6511526	Testis	chr19	23763066	23763067	0.13	0.13	0.13	0	2	12	0.13	0.13	259	Consistent Biallelic
AC139769.1	rs8104198	Testis	chr19	23809198	23809199	0.13	0.13	0.14	0.00893	2	11	0.13	0.14	259	Consistent Biallelic
AC139769.1	rs8104458	Testis	chr19	23809405	23809406	0	0	0	0	1	8	0	0	0	Strictly Biallelic
AC139769.1	rs8104542	Testis	chr19	23809366	23809367	0.13	0.13	0.13	0	1	8	0.13	0.13	259	Consistent Biallelic
AC139769.1	rs8105057	Testis	chr19	23809116	23809117	0.06	0.06	0.06	0	1	9	0.06	0.06	119	Consistent Biallelic
AC139769.1	rs60394165	Thyroid	chr19	23808821	23808822	0	0.13	0.25	0.086	5	8	0.1	0.2	259	Consistent Biallelic
AC139769.1	rs11670600	Uterus	chr19	23782119	23782120	0.1	0.1	0.1	0	1	10	0.1	0.1	200	Consistent Biallelic
AC139769.1	rs60394165	Uterus	chr19	23808821	23808822	0	0.1	0.3	0.0827	64	15	0.05	0.15	200	Consistent Biallelic
AC139769.1	rs6511526	Uterus	chr19	23763066	23763067	0.09	0.17	0.32	0.08	5	14	0.14	0.25	340	Consistent Biallelic
AC139769.1	rs6511603	Uterus	chr19	23832203	23832204	0.04	0.06	0.27	0.094	4	12.5	0.04	0.13	119	Consistent Biallelic
AC139769.1	rs6511605	Uterus	chr19	23832367	23832368	0.03	0.08	0.13	0.0478	2	12.5	0.05	0.1	159	Consistent Biallelic
AC139769.1	rs8104198	Uterus	chr19	23809198	23809199	0	0.08	0.15	0.055	5	14	0.07	0.15	159	Consistent Biallelic
AC139769.1	rs8104458	Uterus	chr19	23809405	23809406	0.15	0.24	0.28	0.0522	4	13.5	0.2	0.27	479	Consistent Biallelic
AC139769.1	rs8104542	Uterus	chr19	23809366	23809367	0.06	0.21	0.27	0.0906	3	14	0.13	0.24	419	Consistent Biallelic
AC139769.1	rs8105057	Uterus	chr19	23809116	23809117	0.08	0.14	0.27	0.0782	3	22	0.11	0.2	280	Consistent Biallelic
AC139769.1	rs60394165	Vagina	chr19	23808821	23808822	0.1	0.21	0.25	0.0629	4	9.5	0.15	0.25	419	Consistent Biallelic
AC139769.1	rs6511526	Vagina	chr19	23763066	23763067	0.13	0.13	0.13	0	1	8	0.13	0.13	259	Consistent Biallelic
AC139769.1	rs8104198	Vagina	chr19	23809198	23809199	0.13	0.13	0.13	0	1	8	0.13	0.13	259	Consistent Biallelic
AC139769.1	rs60394165	Whole Blood	chr19	23808821	23808822	0	0.2	0.36	0.122	9	13	0.03	0.25	400	Consistent Biallelic
AC139769.1	rs6511526	Whole Blood	chr19	23763066	23763067	0.04	0.1	0.17	0.0641	2	19	0.07	0.13	200	Consistent Biallelic
AC139769.1	rs6511605	Whole Blood	chr19	23832367	23832368	0.38	0.38	0.38	0	1	8	0.38	0.38	759	Consistent Monoallelic
AC139769.1	rs8104198	Whole Blood	chr19	23809198	23809199	0.03	0.03	0.03	0	1	15	0.03	0.03	59	Consistent Biallelic
AC139769.1	rs8104458	Whole Blood	chr19	23809405	23809406	0.1	0.1	0.1	0	1	10	0.1	0.1	200	Consistent Biallelic
AC139769.1	rs8104542	Whole Blood	chr19	23809366	23809367	0.06	0.06	0.06	0	1	9	0.06	0.06	119	Consistent Biallelic
AC139769.1	rs8105057	Whole Blood	chr19	23809116	23809117	0.09	0.09	0.09	0	1	17	0.09	0.09	180	Consistent Biallelic
AL049634.2	rs73604175	Cells - Transformed fibroblasts	chr20	1557732	1557733	0.02	0.08	0.25	0.0845	15	11	0.05	0.2	159	Consistent Biallelic
AL049634.2	rs73604175	Thyroid	chr20	1557732	1557733	0.01	0.1	0.35	0.0872	26	24.5	0.04	0.16	200	Consistent Biallelic
FAM189A1	rs4779801	Adipose - Subcutaneous	chr15	29120743	29120744	0.25	0.34	0.44	0.0938	2	12	0.3	0.39	680	Consistent Biallelic
FAM189A1	rs4779802	Adipose - Subcutaneous	chr15	29120747	29120748	0.25	0.34	0.44	0.0938	2	12	0.3	0.39	680	Consistent Biallelic
FAM189A1	rs57806000	Adipose - Subcutaneous	chr15	29121169	29121170	0.5	0.5	0.5	0	1	16	0.5	0.5	1000	Strictly Monoallelic
FAM189A1	rs8032285	Adipose - Subcutaneous	chr15	29121174	29121175	0.5	0.5	0.5	0	1	16	0.5	0.5	1000	Strictly Monoallelic
FAM189A1	rs8037321	Adipose - Subcutaneous	chr15	29121173	29121174	0.5	0.5	0.5	0	1	16	0.5	0.5	1000	Strictly Monoallelic
FAM189A1	rs4779801	Adrenal Gland	chr15	29120743	29120744	0	0.05	0.12	0.0443	6	10.5	0.01	0.09	100	Consistent Biallelic
FAM189A1	rs4779802	Adrenal Gland	chr15	29120747	29120748	0.02	0.06	0.14	0.04	6	11	0.05	0.1	119	Consistent Biallelic
FAM189A1	rs57806000	Adrenal Gland	chr15	29121169	29121170	0	0	0	0	1	8	0	0	0	Strictly Biallelic
FAM189A1	rs8032285	Adrenal Gland	chr15	29121174	29121175	0.17	0.19	0.21	0.0238	2	11.5	0.18	0.2	379	Consistent Biallelic
FAM189A1	rs8037321	Adrenal Gland	chr15	29121173	29121174	0.17	0.19	0.21	0.0238	2	11.5	0.18	0.2	379	Consistent Biallelic
FAM189A1	rs57806000	Artery - Aorta	chr15	29121169	29121170	0.2	0.2	0.2	0	1	10	0.2	0.2	400	Consistent Biallelic
FAM189A1	rs2256277	Artery - Coronary	chr15	29126370	29126371	0.08	0.19	0.28	0.0818	4	8.5	0.11	0.26	379	Consistent Biallelic
FAM189A1	rs2672680	Artery - Coronary	chr15	29126369	29126370	0.08	0.19	0.3	0.0807	6	8	0.13	0.25	379	Consistent Biallelic
FAM189A1	rs4779801	Artery - Coronary	chr15	29120743	29120744	0.05	0.23	0.38	0.104	12	11	0.09	0.25	460	Consistent Biallelic
FAM189A1	rs4779802	Artery - Coronary	chr15	29120747	29120748	0.05	0.21	0.38	0.0864	12	10	0.16	0.26	419	Consistent Biallelic
FAM189A1	rs8032285	Artery - Coronary	chr15	29121174	29121175	0	0.13	0.41	0.13	8	9	0.07	0.25	259	Consistent Biallelic
FAM189A1	rs8037321	Artery - Coronary	chr15	29121173	29121174	0	0.13	0.41	0.124	8	9	0.09	0.25	259	Consistent Biallelic
FAM189A1	rs57806000	Artery - Coronary	chr15	29121169	29121170	0.17	0.17	0.17	0	1	12	0.17	0.17	340	Consistent Biallelic
FAM189A1	rs2256277	Artery - Tibial	chr15	29126370	29126371	0.41	0.41	0.41	0	1	11	0.41	0.41	819	Consistent Monoallelic
FAM189A1	rs2672680	Artery - Tibial	chr15	29126369	29126370	0.41	0.41	0.41	0	1	11	0.41	0.41	819	Consistent Monoallelic
FAM189A1	rs4779801	Artery - Tibial	chr15	29120743	29120744	0.2	0.23	0.39	0.0773	4	9.5	0.2	0.28	460	Consistent Biallelic
FAM189A1	rs4779802	Artery - Tibial	chr15	29120747	29120748	0.2	0.23	0.39	0.0773	4	9.5	0.2	0.28	460	Consistent Biallelic
FAM189A1	rs8032285	Artery - Tibial	chr15	29121174	29121175	0	0	0	0	1	8	0	0	0	Strictly Biallelic
FAM189A1	rs8037321	Artery - Tibial	chr15	29121173	29121174	0	0.06	0.13	0.0625	2	8	0.03	0.09	119	Consistent Biallelic
FAM189A1	rs2256277	Brain - Anterior cingulate cortex (BA24)	chr15	29126370	29126371	0.06	0.11	0.5	0.149	9	20	0.08	0.25	219	Consistent Biallelic
FAM189A1	rs2672680	Brain - Anterior cingulate cortex (BA24)	chr15	29126369	29126370	0.03	0.12	0.4	0.104	9	19	0.08	0.17	239	Consistent Biallelic
FAM189A1	rs4779801	Brain - Anterior cingulate cortex (BA24)	chr15	29120743	29120744	0	0.07	0.2	0.0556	23	58	0.04	0.11	140	Consistent Biallelic
FAM189A1	rs4779802	Brain - Anterior cingulate cortex (BA24)	chr15	29120747	29120748	0	0.07	0.21	0.0615	23	57	0.02	0.12	140	Consistent Biallelic
FAM189A1	rs57806000	Brain - Anterior cingulate cortex (BA24)	chr15	29121169	29121170	0	0.01	0.03	0.0147	2	39.5	0.01	0.02	19	Consistent Biallelic
FAM189A1	rs61736882	Brain - Anterior cingulate cortex (BA24)	chr15	29126308	29126309	0.5	0.5	0.5	0	1	41	0.5	0.5	1000	Strictly Monoallelic
FAM189A1	rs8032285	Brain - Anterior cingulate cortex (BA24)	chr15	29121174	29121175	0.02	0.08	0.5	0.117	16	39	0.05	0.17	159	Consistent Biallelic
FAM189A1	rs8037321	Brain - Anterior cingulate cortex (BA24)	chr15	29121173	29121174	0.02	0.09	0.5	0.115	16	39.5	0.06	0.17	180	Consistent Biallelic
FAM189A1	rs2256277	Brain - Caudate (basal ganglia)	chr15	29126370	29126371	0	0.1	0.5	0.111	16	23.5	0.07	0.11	200	Consistent Biallelic
FAM189A1	rs2672680	Brain - Caudate (basal ganglia)	chr15	29126369	29126370	0	0.06	0.29	0.0738	14	22	0.05	0.12	119	Consistent Biallelic
FAM189A1	rs61736882	Brain - Caudate (basal ganglia)	chr15	29126308	29126309	0.5	0.5	0.5	0	1	8	0.5	0.5	1000	Strictly Monoallelic
FAM189A1	rs4779801	Brain - Caudate (basal ganglia)	chr15	29120743	29120744	0	0.05	0.17	0.0394	27	82	0.03	0.08	100	Consistent Biallelic
FAM189A1	rs4779802	Brain - Caudate (basal ganglia)	chr15	29120747	29120748	0.01	0.05	0.18	0.0424	27	79	0.03	0.09	100	Consistent Biallelic
FAM189A1	rs57806000	Brain - Caudate (basal ganglia)	chr15	29121169	29121170	0	0	0	0	1	58	0	0	0	Strictly Biallelic
FAM189A1	rs8032285	Brain - Caudate (basal ganglia)	chr15	29121174	29121175	0	0.08	0.5	0.107	18	53	0.06	0.11	159	Consistent Biallelic
FAM189A1	rs8037321	Brain - Caudate (basal ganglia)	chr15	29121173	29121174	0	0.08	0.48	0.107	17	59	0.06	0.11	159	Consistent Biallelic
FAM189A1	rs2256277	Brain - Cerebellar Hemisphere	chr15	29126370	29126371	0	0.13	0.5	0.131	19	14	0.1	0.27	259	Consistent Biallelic
FAM189A1	rs2672680	Brain - Cerebellar Hemisphere	chr15	29126369	29126370	0.03	0.1	0.39	0.106	17	15	0.07	0.21	200	Consistent Biallelic
FAM189A1	rs61736882	Brain - Cerebellar Hemisphere	chr15	29126308	29126309	0.5	0.5	0.5	0	1	11	0.5	0.5	1000	Strictly Monoallelic
FAM189A1	rs4779801	Brain - Cerebellar Hemisphere	chr15	29120743	29120744	0	0.06	0.2	0.0479	43	51	0.03	0.1	119	Consistent Biallelic
FAM189A1	rs4779802	Brain - Cerebellar Hemisphere	chr15	29120747	29120748	0	0.06	0.2	0.0437	44	48	0.04	0.09	119	Consistent Biallelic
FAM189A1	rs57806000	Brain - Cerebellar Hemisphere	chr15	29121169	29121170	0.1	0.13	0.2	0.0345	5	36	0.13	0.17	259	Consistent Biallelic
FAM189A1	rs8032285	Brain - Cerebellar Hemisphere	chr15	29121174	29121175	0	0.06	0.5	0.0987	30	31	0.02	0.11	119	Consistent Biallelic
FAM189A1	rs8037321	Brain - Cerebellar Hemisphere	chr15	29121173	29121174	0	0.07	0.5	0.0998	29	28	0.02	0.1	140	Consistent Biallelic
FAM189A1	rs2256277	Brain - Cerebellum	chr15	29126370	29126371	0	0.14	0.25	0.0702	19	12	0.1	0.18	280	Consistent Biallelic
FAM189A1	rs2672680	Brain - Cerebellum	chr15	29126369	29126370	0	0.14	0.25	0.0733	18	12	0.07	0.17	280	Consistent Biallelic
FAM189A1	rs4779801	Brain - Cerebellum	chr15	29120743	29120744	0.02	0.07	0.26	0.0709	36	30	0.03	0.14	140	Consistent Biallelic
FAM189A1	rs57806000	Brain - Cerebellum	chr15	29121169	29121170	0.06	0.11	0.15	0.0346	4	14	0.09	0.12	219	Consistent Biallelic
FAM189A1	rs8032285	Brain - Cerebellum	chr15	29121174	29121175	0	0.12	0.5	0.11	25	17	0.07	0.17	239	Consistent Biallelic
FAM189A1	rs8037321	Brain - Cerebellum	chr15	29121173	29121174	0	0.13	0.5	0.113	24	19	0.06	0.17	259	Consistent Biallelic
FAM189A1	rs2672680	Brain - Cortex	chr15	29126369	29126370	0	0.12	0.41	0.117	21	12	0.06	0.17	239	Consistent Biallelic
FAM189A1	rs4779801	Brain - Cortex	chr15	29120743	29120744	0	0.1	0.31	0.0797	38	27.5	0.04	0.18	200	Consistent Biallelic
FAM189A1	rs2256277	Brain - Cortex	chr15	29126370	29126371	0	0.14	0.5	0.138	23	11	0.05	0.21	280	Consistent Biallelic
FAM189A1	rs74007097	Brain - Cortex	chr15	29122029	29122030	0.1	0.1	0.1	0	1	10	0.1	0.1	200	Consistent Biallelic
FAM189A1	rs4779802	Brain - Cortex	chr15	29120747	29120748	0	0.1	0.31	0.0796	39	26	0.05	0.17	200	Consistent Biallelic
FAM189A1	rs57806000	Brain - Cortex	chr15	29121169	29121170	0.05	0.05	0.07	0.0113	3	20	0.05	0.06	100	Consistent Biallelic
FAM189A1	rs61736882	Brain - Cortex	chr15	29126308	29126309	0.5	0.5	0.5	0	1	15	0.5	0.5	1000	Strictly Monoallelic
FAM189A1	rs8032285	Brain - Cortex	chr15	29121174	29121175	0	0.08	0.5	0.101	26	18	0.03	0.11	159	Consistent Biallelic
FAM189A1	rs8037321	Brain - Cortex	chr15	29121173	29121174	0	0.08	0.5	0.103	25	18	0.03	0.11	159	Consistent Biallelic
FAM189A1	rs2256277	Brain - Frontal Cortex (BA9)	chr15	29126370	29126371	0	0.12	0.5	0.119	25	20	0.06	0.15	239	Consistent Biallelic
FAM189A1	rs2672680	Brain - Frontal Cortex (BA9)	chr15	29126369	29126370	0.02	0.11	0.5	0.0944	24	23	0.07	0.14	219	Consistent Biallelic
FAM189A1	rs4779801	Brain - Frontal Cortex (BA9)	chr15	29120743	29120744	0	0.04	0.16	0.0419	36	71	0.01	0.07	79	Consistent Biallelic
FAM189A1	rs61736882	Brain - Frontal Cortex (BA9)	chr15	29126308	29126309	0.14	0.32	0.5	0.182	2	11	0.23	0.41	639	Consistent Biallelic
FAM189A1	rs4779802	Brain - Frontal Cortex (BA9)	chr15	29120747	29120748	0.01	0.04	0.16	0.044	37	71	0.01	0.08	79	Consistent Biallelic
FAM189A1	rs57806000	Brain - Frontal Cortex (BA9)	chr15	29121169	29121170	0	0.13	0.15	0.0569	6	46.5	0.07	0.15	259	Consistent Biallelic
FAM189A1	rs74007097	Brain - Frontal Cortex (BA9)	chr15	29122029	29122030	0.09	0.09	0.09	0	1	59	0.09	0.09	180	Consistent Biallelic
FAM189A1	rs8032285	Brain - Frontal Cortex (BA9)	chr15	29121174	29121175	0.02	0.08	0.5	0.0983	25	48	0.04	0.14	159	Consistent Biallelic
FAM189A1	rs8037321	Brain - Frontal Cortex (BA9)	chr15	29121173	29121174	0.01	0.09	0.5	0.0988	25	48	0.04	0.14	180	Consistent Biallelic
FAM189A1	rs2256277	Brain - Hippocampus	chr15	29126370	29126371	0	0.15	0.4	0.1	21	20	0.06	0.19	300	Consistent Biallelic
FAM189A1	rs2672680	Brain - Hippocampus	chr15	29126369	29126370	0	0.13	0.42	0.1	22	22.5	0.06	0.17	259	Consistent Biallelic
FAM189A1	rs4779801	Brain - Hippocampus	chr15	29120743	29120744	0	0.07	0.27	0.0578	37	65	0.02	0.11	140	Consistent Biallelic
FAM189A1	rs4779802	Brain - Hippocampus	chr15	29120747	29120748	0	0.07	0.29	0.0603	37	62	0.03	0.12	140	Consistent Biallelic
FAM189A1	rs57806000	Brain - Hippocampus	chr15	29121169	29121170	0.05	0.08	0.13	0.0293	4	38	0.07	0.09	159	Consistent Biallelic
FAM189A1	rs74007097	Brain - Hippocampus	chr15	29122029	29122030	0.02	0.02	0.02	0	1	25	0.02	0.02	39	Consistent Biallelic
FAM189A1	rs8032285	Brain - Hippocampus	chr15	29121174	29121175	0.03	0.07	0.5	0.0904	25	47	0.06	0.12	140	Consistent Biallelic
FAM189A1	rs8037321	Brain - Hippocampus	chr15	29121173	29121174	0.03	0.07	0.5	0.0904	25	48	0.06	0.12	140	Consistent Biallelic
FAM189A1	rs2256277	Brain - Hypothalamus	chr15	29126370	29126371	0	0.13	0.5	0.129	16	15.5	0.1	0.25	259	Consistent Biallelic
FAM189A1	rs2672680	Brain - Hypothalamus	chr15	29126369	29126370	0.04	0.13	0.33	0.0926	13	16	0.09	0.23	259	Consistent Biallelic
FAM189A1	rs4779801	Brain - Hypothalamus	chr15	29120743	29120744	0	0.07	0.47	0.085	29	78	0.03	0.11	140	Consistent Biallelic
FAM189A1	rs4779802	Brain - Hypothalamus	chr15	29120747	29120748	0	0.07	0.47	0.0837	29	77	0.03	0.11	140	Consistent Biallelic
FAM189A1	rs57806000	Brain - Hypothalamus	chr15	29121169	29121170	0.03	0.09	0.17	0.0485	4	54	0.06	0.12	180	Consistent Biallelic
FAM189A1	rs61736882	Brain - Hypothalamus	chr15	29126308	29126309	0.5	0.5	0.5	0	1	18	0.5	0.5	1000	Strictly Monoallelic
FAM189A1	rs74007097	Brain - Hypothalamus	chr15	29122029	29122030	0.5	0.5	0.5	0	1	12	0.5	0.5	1000	Strictly Monoallelic
FAM189A1	rs8032285	Brain - Hypothalamus	chr15	29121174	29121175	0.01	0.08	0.5	0.108	20	48.5	0.05	0.14	159	Consistent Biallelic
FAM189A1	rs8037321	Brain - Hypothalamus	chr15	29121173	29121174	0.01	0.08	0.5	0.111	19	47	0.05	0.15	159	Consistent Biallelic
FAM189A1	rs2256277	Brain - Nucleus accumbens (basal ganglia)	chr15	29126370	29126371	0.04	0.17	0.27	0.0892	6	14.5	0.08	0.24	340	Consistent Biallelic
FAM189A1	rs4779801	Brain - Nucleus accumbens (basal ganglia)	chr15	29120743	29120744	0	0.06	0.2	0.056	33	30	0.02	0.11	119	Consistent Biallelic
FAM189A1	rs4779802	Brain - Nucleus accumbens (basal ganglia)	chr15	29120747	29120748	0	0.06	0.22	0.0567	33	28	0.03	0.11	119	Consistent Biallelic
FAM189A1	rs57806000	Brain - Nucleus accumbens (basal ganglia)	chr15	29121169	29121170	0.05	0.16	0.27	0.112	2	12	0.1	0.21	319	Consistent Biallelic
FAM189A1	rs8032285	Brain - Nucleus accumbens (basal ganglia)	chr15	29121174	29121175	0	0.04	0.5	0.131	17	18	0	0.17	79	Consistent Biallelic
FAM189A1	rs8037321	Brain - Nucleus accumbens (basal ganglia)	chr15	29121173	29121174	0	0.05	0.5	0.129	17	18	0	0.13	100	Consistent Biallelic
FAM189A1	rs2256277	Brain - Putamen (basal ganglia)	chr15	29126370	29126371	0	0.11	0.42	0.104	19	18	0.05	0.17	219	Consistent Biallelic
FAM189A1	rs2672680	Brain - Putamen (basal ganglia)	chr15	29126369	29126370	0	0.1	0.42	0.112	18	18	0.01	0.15	200	Consistent Biallelic
FAM189A1	rs4779801	Brain - Putamen (basal ganglia)	chr15	29120743	29120744	0	0.06	0.28	0.0757	34	44.5	0.02	0.12	119	Consistent Biallelic
FAM189A1	rs4779802	Brain - Putamen (basal ganglia)	chr15	29120747	29120748	0.01	0.06	0.32	0.0722	35	45	0.03	0.11	119	Consistent Biallelic
FAM189A1	rs61736882	Brain - Putamen (basal ganglia)	chr15	29126308	29126309	0.5	0.5	0.5	0	1	8	0.5	0.5	1000	Strictly Monoallelic
FAM189A1	rs57806000	Brain - Putamen (basal ganglia)	chr15	29121169	29121170	0	0.12	0.17	0.0564	5	26	0.12	0.13	239	Consistent Biallelic
FAM189A1	rs8032285	Brain - Putamen (basal ganglia)	chr15	29121174	29121175	0	0.05	0.5	0.111	23	32	0.02	0.13	100	Consistent Biallelic
FAM189A1	rs8037321	Brain - Putamen (basal ganglia)	chr15	29121173	29121174	0	0.06	0.5	0.111	22	31	0.03	0.14	119	Consistent Biallelic
FAM189A1	rs2256277	Brain - Spinal cord (cervical c-1)	chr15	29126370	29126371	0.02	0.13	0.5	0.117	17	14	0.06	0.19	259	Consistent Biallelic
FAM189A1	rs2672680	Brain - Spinal cord (cervical c-1)	chr15	29126369	29126370	0.02	0.11	0.27	0.0872	14	13.5	0.03	0.18	219	Consistent Biallelic
FAM189A1	rs4779801	Brain - Spinal cord (cervical c-1)	chr15	29120743	29120744	0	0.06	0.18	0.0522	36	56	0.02	0.12	119	Consistent Biallelic
FAM189A1	rs4779802	Brain - Spinal cord (cervical c-1)	chr15	29120747	29120748	0	0.05	0.2	0.0544	37	54	0.03	0.13	100	Consistent Biallelic
FAM189A1	rs61736882	Brain - Spinal cord (cervical c-1)	chr15	29126308	29126309	0.5	0.5	0.5	0	1	17	0.5	0.5	1000	Strictly Monoallelic
FAM189A1	rs8032285	Brain - Spinal cord (cervical c-1)	chr15	29121174	29121175	0	0.07	0.31	0.0758	24	34.5	0.03	0.11	140	Consistent Biallelic
FAM189A1	rs8037321	Brain - Spinal cord (cervical c-1)	chr15	29121173	29121174	0	0.07	0.31	0.0762	23	32	0.03	0.11	140	Consistent Biallelic
FAM189A1	rs4779801	Brain - Substantia nigra	chr15	29120743	29120744	0	0.12	0.3	0.103	5	16	0.05	0.15	239	Consistent Biallelic
FAM189A1	rs4779802	Brain - Substantia nigra	chr15	29120747	29120748	0.03	0.09	0.3	0.113	5	17	0.03	0.25	180	Consistent Biallelic
FAM189A1	rs8032285	Brain - Substantia nigra	chr15	29121174	29121175	0	0.11	0.13	0.0559	3	10	0.06	0.12	219	Consistent Biallelic
FAM189A1	rs8037321	Brain - Substantia nigra	chr15	29121173	29121174	0	0.11	0.13	0.0559	3	10	0.06	0.12	219	Consistent Biallelic
FAM189A1	rs2672680	Breast - Mammary Tissue	chr15	29126369	29126370	0	0.06	0.33	0.13	5	14	0.04	0.25	119	Consistent Biallelic
FAM189A1	rs4779801	Breast - Mammary Tissue	chr15	29120743	29120744	0	0.1	0.32	0.0838	15	18	0.07	0.15	200	Consistent Biallelic
FAM189A1	rs4779802	Breast - Mammary Tissue	chr15	29120747	29120748	0.03	0.09	0.33	0.0809	13	20	0.06	0.14	180	Consistent Biallelic
FAM189A1	rs57806000	Breast - Mammary Tissue	chr15	29121169	29121170	0.27	0.27	0.27	0	1	13	0.27	0.27	540	Consistent Biallelic
FAM189A1	rs2256277	Breast - Mammary Tissue	chr15	29126370	29126371	0.05	0.08	0.14	0.0387	4	10.5	0.05	0.11	159	Consistent Biallelic
FAM189A1	rs2672680	Breast - Mammary Tissue	chr15	29126369	29126370	0.06	0.14	0.23	0.0608	4	11	0.12	0.16	280	Consistent Biallelic
FAM189A1	rs8032285	Breast - Mammary Tissue	chr15	29121174	29121175	0	0.12	0.2	0.0647	6	17	0.09	0.16	239	Consistent Biallelic
FAM189A1	rs8037321	Breast - Mammary Tissue	chr15	29121173	29121174	0.01	0.12	0.2	0.0615	6	17	0.09	0.16	239	Consistent Biallelic
FAM189A1	rs4779801	Cervix - Ectocervix	chr15	29120743	29120744	0	0.1	0.5	0.112	36	14.5	0.06	0.19	200	Consistent Biallelic
FAM189A1	rs4779802	Cervix - Ectocervix	chr15	29120747	29120748	0	0.12	0.5	0.113	35	14	0.04	0.18	239	Consistent Biallelic
FAM189A1	rs2256277	Cervix - Ectocervix	chr15	29126370	29126371	0	0.09	0.4	0.113	12	10.5	0.06	0.19	180	Consistent Biallelic
FAM189A1	rs2672680	Cervix - Ectocervix	chr15	29126369	29126370	0	0.12	0.39	0.102	13	10	0.07	0.17	239	Consistent Biallelic
FAM189A1	rs57806000	Cervix - Ectocervix	chr15	29121169	29121170	0	0.15	0.3	0.15	2	9	0.07	0.22	300	Consistent Biallelic
FAM189A1	rs61736882	Cervix - Ectocervix	chr15	29126308	29126309	0.5	0.5	0.5	0	1	8	0.5	0.5	1000	Strictly Monoallelic
FAM189A1	rs8032285	Cervix - Ectocervix	chr15	29121174	29121175	0	0.14	0.5	0.152	29	11	0.06	0.2	280	Consistent Biallelic
FAM189A1	rs8037321	Cervix - Ectocervix	chr15	29121173	29121174	0	0.12	0.5	0.153	29	11	0.06	0.2	239	Consistent Biallelic
FAM189A1	rs2672680	Colon - Transverse	chr15	29126369	29126370	0.17	0.17	0.17	0	1	12	0.17	0.17	340	Consistent Biallelic
FAM189A1	rs4779801	Colon - Transverse	chr15	29120743	29120744	0	0.13	0.35	0.111	14	12	0.06	0.25	259	Consistent Biallelic
FAM189A1	rs4779802	Colon - Transverse	chr15	29120747	29120748	0	0.15	0.35	0.108	13	13	0.06	0.25	300	Consistent Biallelic
FAM189A1	rs2256277	Colon - Transverse	chr15	29126370	29126371	0.14	0.14	0.14	0	1	11	0.14	0.14	280	Consistent Biallelic
FAM189A1	rs8032285	Colon - Transverse	chr15	29121174	29121175	0	0.22	0.3	0.116	8	11.5	0.07	0.3	439	Consistent Biallelic
FAM189A1	rs8037321	Colon - Transverse	chr15	29121173	29121174	0	0.21	0.3	0.111	8	11.5	0.14	0.3	419	Consistent Biallelic
FAM189A1	rs4779802	Esophagus - Gastroesophageal Junction	chr15	29120747	29120748	0	0.07	0.27	0.0729	37	30	0.03	0.13	140	Consistent Biallelic
FAM189A1	rs4779801	Esophagus - Mucosa	chr15	29120743	29120744	0.04	0.04	0.04	0	1	13	0.04	0.04	79	Consistent Biallelic
FAM189A1	rs2256277	Esophagus - Mucosa	chr15	29126370	29126371	0.3	0.3	0.3	0	1	10	0.3	0.3	600	Consistent Biallelic
FAM189A1	rs2672680	Esophagus - Mucosa	chr15	29126369	29126370	0.3	0.3	0.3	0	1	10	0.3	0.3	600	Consistent Biallelic
FAM189A1	rs4779802	Esophagus - Mucosa	chr15	29120747	29120748	0.05	0.05	0.05	0	1	11	0.05	0.05	100	Consistent Biallelic
FAM189A1	rs57806000	Heart - Atrial Appendage	chr15	29121169	29121170	0.06	0.09	0.17	0.0343	6	26.5	0.07	0.1	180	Consistent Biallelic
FAM189A1	rs4779801	Heart - Left Ventricle	chr15	29120743	29120744	0.13	0.16	0.4	0.113	4	9	0.13	0.25	319	Consistent Biallelic
FAM189A1	rs4779802	Heart - Left Ventricle	chr15	29120747	29120748	0.06	0.16	0.39	0.124	4	9	0.11	0.25	319	Consistent Biallelic
FAM189A1	rs2256277	Liver	chr15	29126370	29126371	0.04	0.04	0.04	0	1	13	0.04	0.04	79	Consistent Biallelic
FAM189A1	rs2672680	Liver	chr15	29126369	29126370	0.03	0.03	0.03	0	1	15	0.03	0.03	59	Consistent Biallelic
FAM189A1	rs4779801	Liver	chr15	29120743	29120744	0.1	0.2	0.33	0.0956	3	20	0.15	0.27	400	Consistent Biallelic
FAM189A1	rs4779802	Liver	chr15	29120747	29120748	0.1	0.17	0.33	0.091	4	17.5	0.12	0.24	340	Consistent Biallelic
FAM189A1	rs8032285	Liver	chr15	29121174	29121175	0	0.17	0.25	0.104	3	9	0.08	0.21	340	Consistent Biallelic
FAM189A1	rs8037321	Liver	chr15	29121173	29121174	0	0.06	0.25	0.107	3	9	0.03	0.15	119	Consistent Biallelic
FAM189A1	rs2672680	Minor Salivary Gland	chr15	29126369	29126370	0	0	0	0	1	8	0	0	0	Strictly Biallelic
FAM189A1	rs4779801	Minor Salivary Gland	chr15	29120743	29120744	0	0.17	0.38	0.109	17	10	0.08	0.21	340	Consistent Biallelic
FAM189A1	rs4779802	Minor Salivary Gland	chr15	29120747	29120748	0	0.12	0.3	0.0852	16	10	0.08	0.18	239	Consistent Biallelic
FAM189A1	rs57806000	Minor Salivary Gland	chr15	29121169	29121170	0.17	0.17	0.17	0	1	9	0.17	0.17	340	Consistent Biallelic
FAM189A1	rs8032285	Minor Salivary Gland	chr15	29121174	29121175	0.13	0.15	0.3	0.0698	4	9.5	0.13	0.2	300	Consistent Biallelic
FAM189A1	rs8037321	Minor Salivary Gland	chr15	29121173	29121174	0.1	0.15	0.28	0.0681	4	9	0.12	0.19	300	Consistent Biallelic
FAM189A1	rs4779801	Muscle - Skeletal	chr15	29120743	29120744	0.13	0.13	0.13	0	2	8	0.13	0.13	259	Consistent Biallelic
FAM189A1	rs4779802	Muscle - Skeletal	chr15	29120747	29120748	0.13	0.13	0.13	0	2	8	0.13	0.13	259	Consistent Biallelic
FAM189A1	rs4779801	Ovary	chr15	29120743	29120744	0.13	0.15	0.35	0.0783	6	13	0.13	0.19	300	Consistent Biallelic
FAM189A1	rs2256277	Ovary	chr15	29126370	29126371	0.5	0.5	0.5	0	1	8	0.5	0.5	1000	Strictly Monoallelic
FAM189A1	rs2672680	Ovary	chr15	29126369	29126370	0.5	0.5	0.5	0	1	8	0.5	0.5	1000	Strictly Monoallelic
FAM189A1	rs4779802	Ovary	chr15	29120747	29120748	0.1	0.15	0.39	0.099	6	11	0.13	0.22	300	Consistent Biallelic
FAM189A1	rs8032285	Ovary	chr15	29121174	29121175	0	0.16	0.32	0.162	2	12.5	0.08	0.24	319	Consistent Biallelic
FAM189A1	rs8037321	Ovary	chr15	29121173	29121174	0	0.16	0.31	0.156	2	12	0.08	0.23	319	Consistent Biallelic
FAM189A1	rs4779801	Pituitary	chr15	29120743	29120744	0.03	0.11	0.4	0.101	32	13	0.07	0.24	219	Consistent Biallelic
FAM189A1	rs4779802	Pituitary	chr15	29120747	29120748	0.03	0.13	0.38	0.0921	30	13.5	0.08	0.23	259	Consistent Biallelic
FAM189A1	rs57806000	Pituitary	chr15	29121169	29121170	0.13	0.13	0.13	0	1	16	0.13	0.13	259	Consistent Biallelic
FAM189A1	rs2256277	Pituitary	chr15	29126370	29126371	0.06	0.18	0.42	0.11	18	10	0.11	0.27	360	Consistent Biallelic
FAM189A1	rs2672680	Pituitary	chr15	29126369	29126370	0.04	0.21	0.41	0.108	18	10.5	0.13	0.27	419	Consistent Biallelic
FAM189A1	rs61736882	Pituitary	chr15	29126308	29126309	0.13	0.31	0.5	0.188	2	9	0.22	0.41	620	Consistent Biallelic
FAM189A1	rs74007097	Pituitary	chr15	29122029	29122030	0.06	0.06	0.06	0	1	9	0.06	0.06	119	Consistent Biallelic
FAM189A1	rs8032285	Pituitary	chr15	29121174	29121175	0	0.17	0.5	0.178	17	11	0.12	0.4	340	Consistent Biallelic
FAM189A1	rs8037321	Pituitary	chr15	29121173	29121174	0	0.17	0.5	0.177	17	11	0.12	0.4	340	Consistent Biallelic
FAM189A1	rs4779802	Prostate	chr15	29120747	29120748	0.06	0.06	0.06	0	1	9	0.06	0.06	119	Consistent Biallelic
FAM189A1	rs4779802	Spleen	chr15	29120747	29120748	0.14	0.16	0.19	0.028	2	12	0.15	0.18	319	Consistent Biallelic
FAM189A1	rs4779801	Spleen	chr15	29120743	29120744	0	0.14	0.19	0.0808	3	11	0.07	0.16	280	Consistent Biallelic
FAM189A1	rs57806000	Spleen	chr15	29121169	29121170	0	0.08	0.17	0.0833	2	10.5	0.04	0.13	159	Consistent Biallelic
FAM189A1	rs8032285	Spleen	chr15	29121174	29121175	0	0.13	0.13	0.0589	3	10	0.06	0.13	259	Consistent Biallelic
FAM189A1	rs8037321	Spleen	chr15	29121173	29121174	0.05	0.13	0.13	0.0375	3	11	0.09	0.13	259	Consistent Biallelic
FAM189A1	rs2256277	Testis	chr15	29126370	29126371	0.08	0.08	0.08	0	1	19	0.08	0.08	159	Consistent Biallelic
FAM189A1	rs2672680	Testis	chr15	29126369	29126370	0.08	0.08	0.08	0	1	19	0.08	0.08	159	Consistent Biallelic
FAM189A1	rs4779801	Testis	chr15	29120743	29120744	0.03	0.22	0.31	0.106	4	13	0.16	0.27	439	Consistent Biallelic
FAM189A1	rs4779802	Testis	chr15	29120747	29120748	0.02	0.2	0.3	0.118	3	15	0.11	0.25	400	Consistent Biallelic
FAM189A1	rs74007097	Testis	chr15	29122029	29122030	0.04	0.04	0.04	0	1	13	0.04	0.04	79	Consistent Biallelic
FAM189A1	rs8032285	Testis	chr15	29121174	29121175	0.13	0.13	0.15	0.0136	3	16	0.13	0.14	259	Consistent Biallelic
FAM189A1	rs8037321	Testis	chr15	29121173	29121174	0.13	0.13	0.14	0.00707	3	16	0.13	0.13	259	Consistent Biallelic
FAM189A1	rs4779801	Thyroid	chr15	29120743	29120744	0	0.14	0.43	0.1	38	12	0.1	0.24	280	Consistent Biallelic
FAM189A1	rs4779802	Thyroid	chr15	29120747	29120748	0	0.14	0.43	0.107	38	12	0.1	0.24	280	Consistent Biallelic
FAM189A1	rs2256277	Thyroid	chr15	29126370	29126371	0	0.13	0.5	0.141	26	11	0.05	0.26	259	Consistent Biallelic
FAM189A1	rs2672680	Thyroid	chr15	29126369	29126370	0	0.21	0.5	0.141	23	11	0.07	0.29	419	Consistent Biallelic
FAM189A1	rs57806000	Thyroid	chr15	29121169	29121170	0.1	0.13	0.17	0.0333	2	9.5	0.12	0.15	259	Consistent Biallelic
FAM189A1	rs61736882	Thyroid	chr15	29126308	29126309	0.06	0.28	0.5	0.222	2	9	0.17	0.39	560	Consistent Biallelic
FAM189A1	rs8032285	Thyroid	chr15	29121174	29121175	0	0.14	0.5	0.157	19	10	0.11	0.22	280	Consistent Biallelic
FAM189A1	rs8037321	Thyroid	chr15	29121173	29121174	0	0.14	0.5	0.163	19	10	0.08	0.24	280	Consistent Biallelic
FAM189A1	rs4779801	Uterus	chr15	29120743	29120744	0	0.14	0.42	0.107	69	15	0.07	0.22	280	Consistent Biallelic
FAM189A1	rs4779802	Uterus	chr15	29120747	29120748	0	0.14	0.46	0.109	67	16	0.09	0.24	280	Consistent Biallelic
FAM189A1	rs57806000	Uterus	chr15	29121169	29121170	0.03	0.13	0.28	0.1	6	14	0.05	0.24	259	Consistent Biallelic
FAM189A1	rs8032285	Uterus	chr15	29121174	29121175	0	0.17	0.5	0.134	40	13	0.08	0.29	340	Consistent Biallelic
FAM189A1	rs2256277	Uterus	chr15	29126370	29126371	0	0.25	0.5	0.145	28	11	0.13	0.35	500	Consistent Biallelic
FAM189A1	rs2672680	Uterus	chr15	29126369	29126370	0.03	0.28	0.5	0.148	28	11	0.14	0.38	560	Consistent Biallelic
FAM189A1	rs61736882	Uterus	chr15	29126308	29126309	0.5	0.5	0.5	0	2	8.5	0.5	0.5	1000	Strictly Monoallelic
FAM189A1	rs74007097	Uterus	chr15	29122029	29122030	0.2	0.2	0.2	0	1	10	0.2	0.2	400	Consistent Biallelic
FAM189A1	rs8037321	Uterus	chr15	29121173	29121174	0	0.17	0.5	0.133	43	13	0.09	0.3	340	Consistent Biallelic
GRIP1	rs1168308	Adrenal Gland	chr12	66348402	66348403	0.12	0.14	0.2	0.036	3	11	0.13	0.17	280	Consistent Biallelic
GRIP1	rs1168308	Brain - Anterior cingulate cortex (BA24)	chr12	66348402	66348403	0	0.1	0.28	0.101	7	9	0.05	0.22	200	Consistent Biallelic
GRIP1	rs1168308	Brain - Caudate (basal ganglia)	chr12	66348402	66348403	0	0.07	0.36	0.0894	21	14	0.05	0.14	140	Consistent Biallelic
GRIP1	rs1168308	Brain - Cerebellar Hemisphere	chr12	66348402	66348403	0	0.07	0.25	0.0716	26	12	0.03	0.14	140	Consistent Biallelic
GRIP1	rs13277	Brain - Cerebellar Hemisphere	chr12	66392310	66392311	0.06	0.06	0.06	0	1	18	0.06	0.06	119	Consistent Biallelic
GRIP1	rs1168308	Brain - Frontal Cortex (BA9)	chr12	66348402	66348403	0	0.09	0.36	0.095	24	11	0.05	0.12	180	Consistent Biallelic
GRIP1	rs1168308	Brain - Hippocampus	chr12	66348402	66348403	0	0.09	0.31	0.0905	30	13	0.04	0.17	180	Consistent Biallelic
GRIP1	rs1168308	Brain - Hypothalamus	chr12	66348402	66348403	0	0.08	0.19	0.063	14	12.5	0.04	0.16	159	Consistent Biallelic
GRIP1	rs1168308	Brain - Nucleus accumbens (basal ganglia)	chr12	66348402	66348403	0	0.09	0.33	0.0998	14	10.5	0.01	0.13	180	Consistent Biallelic
GRIP1	rs1168308	Brain - Putamen (basal ganglia)	chr12	66348402	66348403	0	0.08	0.39	0.0936	33	15	0.03	0.17	159	Consistent Biallelic
GRIP1	rs13277	Brain - Putamen (basal ganglia)	chr12	66392310	66392311	0.13	0.13	0.13	0	1	19	0.13	0.13	259	Consistent Biallelic
GRIP1	rs1168308	Brain - Spinal cord (cervical c-1)	chr12	66348402	66348403	0	0.17	0.39	0.0997	13	10	0.06	0.2	340	Consistent Biallelic
GRIP1	rs1168308	Brain - Substantia nigra	chr12	66348402	66348403	0.25	0.25	0.25	0	3	8	0.25	0.25	500	Consistent Biallelic
GRIP1	rs13277	Brain - Substantia nigra	chr12	66392310	66392311	0.25	0.25	0.25	0	1	8	0.25	0.25	500	Consistent Biallelic
GRIP1	rs1168308	Breast - Mammary Tissue	chr12	66348402	66348403	0.14	0.14	0.14	0	1	11	0.14	0.14	280	Consistent Biallelic
GRIP1	rs1168308	Cervix - Ectocervix	chr12	66348402	66348403	0	0.08	0.37	0.0905	32	12	0.05	0.17	159	Consistent Biallelic
GRIP1	rs13277	Cervix - Ectocervix	chr12	66392310	66392311	0	0.16	0.27	0.0983	4	11.5	0.09	0.21	319	Consistent Biallelic
GRIP1	rs1168308	Cervix - Endocervix	chr12	66348402	66348403	0.17	0.18	0.2	0.0167	2	9.5	0.17	0.19	360	Consistent Biallelic
GRIP1	rs1168308	Colon - Sigmoid	chr12	66348402	66348403	0.07	0.17	0.5	0.124	11	9	0.15	0.25	340	Consistent Biallelic
GRIP1	rs13277	Colon - Sigmoid	chr12	66392310	66392311	0.13	0.13	0.13	0	1	8	0.13	0.13	259	Consistent Biallelic
GRIP1	rs1168308	Colon - Transverse	chr12	66348402	66348403	0	0.13	0.39	0.0975	45	13	0.07	0.21	259	Consistent Biallelic
GRIP1	rs13277	Colon - Transverse	chr12	66392310	66392311	0.14	0.19	0.25	0.0568	2	11.5	0.16	0.22	379	Consistent Biallelic
GRIP1	rs1168308	Esophagus - Mucosa	chr12	66348402	66348403	0	0.12	0.28	0.0981	21	10	0.06	0.23	239	Consistent Biallelic
GRIP1	rs13277	Esophagus - Mucosa	chr12	66392310	66392311	0	0	0	0	1	12	0	0	0	Strictly Biallelic
GRIP1	rs1168308	Esophagus - Muscularis	chr12	66348402	66348403	0	0.13	0.38	0.0979	72	11	0.06	0.23	259	Consistent Biallelic
GRIP1	rs13277	Esophagus - Muscularis	chr12	66392310	66392311	0	0.14	0.17	0.0681	4	9	0.09	0.17	280	Consistent Biallelic
GRIP1	rs1168308	Fallopian Tube	chr12	66348402	66348403	0	0.06	0.4	0.101	68	11	0.04	0.14	119	Consistent Biallelic
GRIP1	rs13277	Fallopian Tube	chr12	66392310	66392311	0	0.13	0.39	0.124	6	8.5	0.11	0.22	259	Consistent Biallelic
GRIP1	rs1168308	Heart - Left Ventricle	chr12	66348402	66348403	0	0.1	0.25	0.0779	13	10	0	0.17	200	Consistent Biallelic
GRIP1	rs1168308	Liver	chr12	66348402	66348403	0.06	0.1	0.14	0.0404	2	10	0.08	0.12	200	Consistent Biallelic
GRIP1	rs1168308	Minor Salivary Gland	chr12	66348402	66348403	0.3	0.3	0.3	0	1	10	0.3	0.3	600	Consistent Biallelic
GRIP1	rs1168308	Muscle - Skeletal	chr12	66348402	66348403	0	0.06	0.2	0.0663	6	9.5	0.06	0.12	119	Consistent Biallelic
GRIP1	rs1168308	Pancreas	chr12	66348402	66348403	0.2	0.2	0.2	0	1	10	0.2	0.2	400	Consistent Biallelic
GRIP1	rs1168308	Prostate	chr12	66348402	66348403	0	0.07	0.42	0.0957	36	16	0.03	0.12	140	Consistent Biallelic
GRIP1	rs13277	Prostate	chr12	66392310	66392311	0	0.1	0.2	0.1	2	10	0.05	0.15	200	Consistent Biallelic
GRIP1	rs1168308	Skin - Not Sun Exposed (Suprapubic)	chr12	66348402	66348403	0	0.12	0.5	0.108	121	13	0.05	0.2	239	Consistent Biallelic
GRIP1	rs13277	Skin - Not Sun Exposed (Suprapubic)	chr12	66392310	66392311	0.04	0.14	0.32	0.0945	6	12	0.07	0.19	280	Consistent Biallelic
GRIP1	rs1168308	Skin - Sun Exposed (Lower leg)	chr12	66348402	66348403	0	0.09	0.38	0.0915	24	10	0.06	0.14	180	Consistent Biallelic
GRIP1	rs13277	Skin - Sun Exposed (Lower leg)	chr12	66392310	66392311	0.13	0.32	0.39	0.112	3	9	0.22	0.35	639	Consistent Biallelic
GRIP1	rs1168308	Small Intestine - Terminal Ileum	chr12	66348402	66348403	0	0.1	0.5	0.0891	84	14	0.05	0.14	200	Consistent Biallelic
GRIP1	rs13277	Small Intestine - Terminal Ileum	chr12	66392310	66392311	0.1	0.25	0.41	0.107	5	10	0.14	0.25	500	Consistent Biallelic
GRIP1	rs1168308	Spleen	chr12	66348402	66348403	0	0.11	0.3	0.0993	10	12.5	0.06	0.19	219	Consistent Biallelic
GRIP1	rs13277	Spleen	chr12	66392310	66392311	0.06	0.15	0.25	0.0972	2	10.5	0.1	0.2	300	Consistent Biallelic
GRIP1	rs1168308	Stomach	chr12	66348402	66348403	0	0.09	0.23	0.0803	12	9	0.04	0.17	180	Consistent Biallelic
GRIP1	rs1168308	Testis	chr12	66348402	66348403	0	0.11	0.39	0.14	6	9.5	0.05	0.26	219	Consistent Biallelic
GRIP1	rs13277	Testis	chr12	66392310	66392311	0.23	0.23	0.23	0	1	11	0.23	0.23	460	Consistent Biallelic
GRIP1	rs1168308	Thyroid	chr12	66348402	66348403	0	0.13	0.38	0.118	26	11	0.05	0.22	259	Consistent Biallelic
GRIP1	rs13277	Thyroid	chr12	66392310	66392311	0	0.08	0.19	0.0776	7	12	0	0.15	159	Consistent Biallelic
GRIP1	rs1168308	Uterus	chr12	66348402	66348403	0	0.1	0.4	0.0926	78	11	0.05	0.18	200	Consistent Biallelic
GRIP1	rs13277	Uterus	chr12	66392310	66392311	0.06	0.13	0.28	0.0936	5	9	0.08	0.27	259	Consistent Biallelic
GRIP1	rs1168308	Whole Blood	chr12	66348402	66348403	0	0.09	0.3	0.104	16	10	0.05	0.25	180	Consistent Biallelic
GRIP1	rs13277	Whole Blood	chr12	66392310	66392311	0.05	0.17	0.3	0.104	3	10	0.11	0.23	340	Consistent Biallelic
IFNLR1	rs10903032	Adipose - Subcutaneous	chr1	24154373	24154374	0	0.13	0.5	0.115	32	14	0.05	0.2	259	Consistent Biallelic
IFNLR1	rs10903034	Adipose - Subcutaneous	chr1	24154414	24154415	0	0.12	0.38	0.101	36	16.5	0.05	0.19	239	Consistent Biallelic
IFNLR1	rs10903035	Adipose - Subcutaneous	chr1	24155449	24155450	0	0.13	0.5	0.114	44	13.5	0.06	0.21	259	Consistent Biallelic
IFNLR1	rs11249002	Adipose - Subcutaneous	chr1	24155568	24155569	0	0.1	0.41	0.0969	30	17.5	0.06	0.15	200	Consistent Biallelic
IFNLR1	rs11249006	Adipose - Subcutaneous	chr1	24155983	24155984	0	0.11	0.37	0.0909	37	18	0.04	0.17	219	Consistent Biallelic
IFNLR1	rs11249009	Adipose - Subcutaneous	chr1	24157026	24157027	0.02	0.18	0.5	0.199	3	25	0.1	0.34	360	Consistent Biallelic
IFNLR1	rs115971676	Adipose - Subcutaneous	chr1	24156037	24156038	0.07	0.08	0.08	0.00461	2	29.5	0.07	0.08	159	Consistent Biallelic
IFNLR1	rs12028945	Adipose - Subcutaneous	chr1	24155513	24155514	0	0.13	0.3	0.0725	19	15	0.09	0.17	259	Consistent Biallelic
IFNLR1	rs34654982	Adipose - Subcutaneous	chr1	24169594	24169595	0	0.07	0.25	0.077	13	18	0.03	0.09	140	Consistent Biallelic
IFNLR1	rs55733257	Adipose - Subcutaneous	chr1	24155337	24155338	0	0.09	0.5	0.0945	37	20	0.05	0.13	180	Consistent Biallelic
IFNLR1	rs59155456	Adipose - Subcutaneous	chr1	24155358	24155359	0	0	0.29	0.136	3	33	0	0.14	0	Consistent Biallelic
IFNLR1	rs59631801	Adipose - Subcutaneous	chr1	24157152	24157153	0	0.11	0.21	0.0793	5	18	0.06	0.19	219	Consistent Biallelic
IFNLR1	rs72648587	Adipose - Subcutaneous	chr1	24157617	24157618	0.04	0.12	0.38	0.103	10	13	0.07	0.16	239	Consistent Biallelic
IFNLR1	rs7531447	Adipose - Subcutaneous	chr1	24156501	24156502	0	0.07	0.24	0.0616	35	23	0.04	0.1	140	Consistent Biallelic
IFNLR1	rs77396647	Adipose - Subcutaneous	chr1	24156745	24156746	0	0.06	0.14	0.0558	3	18	0.03	0.1	119	Consistent Biallelic
IFNLR1	rs78627520	Adipose - Subcutaneous	chr1	24169477	24169478	0.02	0.02	0.03	0.00756	2	31.5	0.02	0.03	39	Consistent Biallelic
IFNLR1	rs10903032	Adipose - Visceral (Omentum)	chr1	24154373	24154374	0	0.15	0.25	0.09	4	10	0.1	0.19	300	Consistent Biallelic
IFNLR1	rs10903034	Adipose - Visceral (Omentum)	chr1	24154414	24154415	0	0.06	0.38	0.165	3	8	0.03	0.22	119	Consistent Biallelic
IFNLR1	rs10903035	Adipose - Visceral (Omentum)	chr1	24155449	24155450	0.07	0.15	0.23	0.0779	2	12.5	0.11	0.19	300	Consistent Biallelic
IFNLR1	rs11249002	Adipose - Visceral (Omentum)	chr1	24155568	24155569	0.05	0.13	0.25	0.0842	3	11	0.09	0.19	259	Consistent Biallelic
IFNLR1	rs11249006	Adipose - Visceral (Omentum)	chr1	24155983	24155984	0.02	0.06	0.1	0.0381	2	18	0.04	0.08	119	Consistent Biallelic
IFNLR1	rs55733257	Adipose - Visceral (Omentum)	chr1	24155337	24155338	0.06	0.06	0.25	0.0917	3	9	0.06	0.15	119	Consistent Biallelic
IFNLR1	rs72648587	Adipose - Visceral (Omentum)	chr1	24157617	24157618	0.28	0.3	0.32	0.0202	2	10	0.29	0.31	600	Consistent Biallelic
IFNLR1	rs7531447	Adipose - Visceral (Omentum)	chr1	24156501	24156502	0.03	0.05	0.1	0.0312	3	19	0.04	0.07	100	Consistent Biallelic
IFNLR1	rs10903035	Adrenal Gland	chr1	24155449	24155450	0.13	0.13	0.13	0	1	8	0.13	0.13	259	Consistent Biallelic
IFNLR1	rs55733257	Adrenal Gland	chr1	24155337	24155338	0.28	0.28	0.28	0	1	9	0.28	0.28	560	Consistent Biallelic
IFNLR1	rs10903032	Artery - Aorta	chr1	24154373	24154374	0	0.14	0.5	0.132	17	11	0.08	0.25	280	Consistent Biallelic
IFNLR1	rs10903034	Artery - Aorta	chr1	24154414	24154415	0	0.15	0.39	0.104	26	9.5	0.06	0.21	300	Consistent Biallelic
IFNLR1	rs10903035	Artery - Aorta	chr1	24155449	24155450	0	0.09	0.3	0.0712	18	10	0.06	0.11	180	Consistent Biallelic
IFNLR1	rs11249006	Artery - Aorta	chr1	24155983	24155984	0	0.06	0.5	0.124	23	10	0.05	0.17	119	Consistent Biallelic
IFNLR1	rs115971676	Artery - Aorta	chr1	24156037	24156038	0.06	0.09	0.13	0.0347	2	8.5	0.07	0.11	180	Consistent Biallelic
IFNLR1	rs12028945	Artery - Aorta	chr1	24155513	24155514	0.12	0.17	0.2	0.0309	5	9	0.13	0.17	340	Consistent Biallelic
IFNLR1	rs55733257	Artery - Aorta	chr1	24155337	24155338	0	0.12	0.32	0.0853	31	10	0.06	0.17	239	Consistent Biallelic
IFNLR1	rs59155456	Artery - Aorta	chr1	24155358	24155359	0	0.02	0.04	0.0192	2	10.5	0.01	0.03	39	Consistent Biallelic
IFNLR1	rs59631801	Artery - Aorta	chr1	24157152	24157153	0	0.07	0.14	0.0714	2	12	0.04	0.11	140	Consistent Biallelic
IFNLR1	rs72648587	Artery - Aorta	chr1	24157617	24157618	0.05	0.05	0.05	0	1	11	0.05	0.05	100	Consistent Biallelic
IFNLR1	rs7531447	Artery - Aorta	chr1	24156501	24156502	0	0.1	0.3	0.0789	29	11	0.05	0.17	200	Consistent Biallelic
IFNLR1	rs77396647	Artery - Aorta	chr1	24156745	24156746	0.17	0.17	0.17	0	1	12	0.17	0.17	340	Consistent Biallelic
IFNLR1	rs78627520	Artery - Aorta	chr1	24169477	24169478	0.28	0.28	0.28	0	1	9	0.28	0.28	560	Consistent Biallelic
IFNLR1	rs11249006	Artery - Coronary	chr1	24155983	24155984	0.13	0.13	0.13	0	1	8	0.13	0.13	259	Consistent Biallelic
IFNLR1	rs10903032	Artery - Tibial	chr1	24154373	24154374	0	0.13	0.25	0.125	2	8	0.06	0.19	259	Consistent Biallelic
IFNLR1	rs10903034	Artery - Tibial	chr1	24154414	24154415	0.13	0.15	0.17	0.0208	2	10	0.14	0.16	300	Consistent Biallelic
IFNLR1	rs11249002	Artery - Tibial	chr1	24155568	24155569	0	0.02	0.04	0.0192	2	10.5	0.01	0.03	39	Consistent Biallelic
IFNLR1	rs11249006	Artery - Tibial	chr1	24155983	24155984	0.17	0.17	0.17	0	1	9	0.17	0.17	340	Consistent Biallelic
IFNLR1	rs115971676	Artery - Tibial	chr1	24156037	24156038	0.03	0.03	0.03	0	1	17	0.03	0.03	59	Consistent Biallelic
IFNLR1	rs55733257	Artery - Tibial	chr1	24155337	24155338	0.06	0.06	0.06	0	1	9	0.06	0.06	119	Consistent Biallelic
IFNLR1	rs59155456	Artery - Tibial	chr1	24155358	24155359	0.06	0.06	0.06	0	1	16	0.06	0.06	119	Consistent Biallelic
IFNLR1	rs59631801	Artery - Tibial	chr1	24157152	24157153	0.14	0.14	0.14	0	1	14	0.14	0.14	280	Consistent Biallelic
IFNLR1	rs7531447	Artery - Tibial	chr1	24156501	24156502	0.13	0.13	0.13	0	1	8	0.13	0.13	259	Consistent Biallelic
IFNLR1	rs10903032	Brain - Amygdala	chr1	24154373	24154374	0.13	0.19	0.25	0.0625	2	8	0.16	0.22	379	Consistent Biallelic
IFNLR1	rs10903034	Brain - Amygdala	chr1	24154414	24154415	0	0.03	0.06	0.0278	2	8.5	0.01	0.04	59	Consistent Biallelic
IFNLR1	rs10903035	Brain - Amygdala	chr1	24155449	24155450	0.17	0.17	0.17	0	1	9	0.17	0.17	340	Consistent Biallelic
IFNLR1	rs11249002	Brain - Amygdala	chr1	24155568	24155569	0.41	0.41	0.41	0	1	11	0.41	0.41	819	Consistent Monoallelic
IFNLR1	rs11249006	Brain - Amygdala	chr1	24155983	24155984	0	0.07	0.14	0.0682	2	9.5	0.03	0.1	140	Consistent Biallelic
IFNLR1	rs55733257	Brain - Amygdala	chr1	24155337	24155338	0.13	0.15	0.17	0.0208	2	11.5	0.14	0.16	300	Consistent Biallelic
IFNLR1	rs7531447	Brain - Amygdala	chr1	24156501	24156502	0	0.11	0.21	0.107	2	15	0.05	0.16	219	Consistent Biallelic
IFNLR1	rs10903032	Brain - Anterior cingulate cortex (BA24)	chr1	24154373	24154374	0.07	0.1	0.13	0.0219	3	10	0.09	0.11	200	Consistent Biallelic
IFNLR1	rs10903034	Brain - Anterior cingulate cortex (BA24)	chr1	24154414	24154415	0	0.12	0.28	0.0971	6	9	0.02	0.16	239	Consistent Biallelic
IFNLR1	rs10903035	Brain - Anterior cingulate cortex (BA24)	chr1	24155449	24155450	0.06	0.15	0.25	0.0972	2	8.5	0.1	0.2	300	Consistent Biallelic
IFNLR1	rs11249002	Brain - Anterior cingulate cortex (BA24)	chr1	24155568	24155569	0	0.19	0.39	0.194	2	9.5	0.1	0.29	379	Consistent Biallelic
IFNLR1	rs55733257	Brain - Anterior cingulate cortex (BA24)	chr1	24155337	24155338	0.2	0.2	0.2	0	1	10	0.2	0.2	400	Consistent Biallelic
IFNLR1	rs10903032	Brain - Caudate (basal ganglia)	chr1	24154373	24154374	0.06	0.06	0.06	0	1	9	0.06	0.06	119	Consistent Biallelic
IFNLR1	rs10903034	Brain - Caudate (basal ganglia)	chr1	24154414	24154415	0	0	0	0	1	8	0	0	0	Strictly Biallelic
IFNLR1	rs10903032	Brain - Cerebellar Hemisphere	chr1	24154373	24154374	0	0.15	0.3	0.12	8	10	0	0.23	300	Consistent Biallelic
IFNLR1	rs10903034	Brain - Cerebellar Hemisphere	chr1	24154414	24154415	0	0.13	0.3	0.11	9	10	0.05	0.25	259	Consistent Biallelic
IFNLR1	rs11249002	Brain - Cerebellar Hemisphere	chr1	24155568	24155569	0	0	0	0	1	8	0	0	0	Strictly Biallelic
IFNLR1	rs11249006	Brain - Cerebellar Hemisphere	chr1	24155983	24155984	0	0.05	0.17	0.0703	3	10	0.02	0.11	100	Consistent Biallelic
IFNLR1	rs55733257	Brain - Cerebellar Hemisphere	chr1	24155337	24155338	0.06	0.13	0.5	0.164	6	8.5	0.11	0.31	259	Consistent Biallelic
IFNLR1	rs7531447	Brain - Cerebellar Hemisphere	chr1	24156501	24156502	0.1	0.1	0.1	0	1	10	0.1	0.1	200	Consistent Biallelic
IFNLR1	rs10903032	Brain - Cerebellum	chr1	24154373	24154374	0	0.07	0.27	0.0696	51	25	0.04	0.13	140	Consistent Biallelic
IFNLR1	rs10903034	Brain - Cerebellum	chr1	24154414	24154415	0	0.07	0.26	0.059	53	26	0.03	0.1	140	Consistent Biallelic
IFNLR1	rs10903035	Brain - Cerebellum	chr1	24155449	24155450	0.02	0.07	0.36	0.0715	47	19	0.05	0.12	140	Consistent Biallelic
IFNLR1	rs11249002	Brain - Cerebellum	chr1	24155568	24155569	0	0.09	0.29	0.0769	50	19	0.05	0.17	180	Consistent Biallelic
IFNLR1	rs11249006	Brain - Cerebellum	chr1	24155983	24155984	0	0.06	0.23	0.063	40	27.5	0.04	0.14	119	Consistent Biallelic
IFNLR1	rs11249009	Brain - Cerebellum	chr1	24157026	24157027	0.03	0.03	0.03	0	1	17	0.03	0.03	59	Consistent Biallelic
IFNLR1	rs12028945	Brain - Cerebellum	chr1	24155513	24155514	0	0.07	0.2	0.0563	19	23	0.03	0.09	140	Consistent Biallelic
IFNLR1	rs34654982	Brain - Cerebellum	chr1	24169594	24169595	0.05	0.1	0.19	0.0533	5	11	0.05	0.13	200	Consistent Biallelic
IFNLR1	rs55733257	Brain - Cerebellum	chr1	24155337	24155338	0	0.06	0.5	0.0839	51	27	0.03	0.11	119	Consistent Biallelic
IFNLR1	rs59631801	Brain - Cerebellum	chr1	24157152	24157153	0.06	0.06	0.06	0	1	18	0.06	0.06	119	Consistent Biallelic
IFNLR1	rs72648587	Brain - Cerebellum	chr1	24157617	24157618	0	0.05	0.22	0.0656	16	13	0.03	0.11	100	Consistent Biallelic
IFNLR1	rs7531447	Brain - Cerebellum	chr1	24156501	24156502	0	0.07	0.25	0.0525	25	24	0.05	0.1	140	Consistent Biallelic
IFNLR1	rs77396647	Brain - Cerebellum	chr1	24156745	24156746	0.11	0.11	0.11	0	1	36	0.11	0.11	219	Consistent Biallelic
IFNLR1	rs10903032	Brain - Cortex	chr1	24154373	24154374	0	0.08	0.31	0.07	57	19	0.04	0.14	159	Consistent Biallelic
IFNLR1	rs10903034	Brain - Cortex	chr1	24154414	24154415	0	0.1	0.24	0.0602	57	23	0.03	0.13	200	Consistent Biallelic
IFNLR1	rs10903035	Brain - Cortex	chr1	24155449	24155450	0	0.09	0.26	0.0781	47	16	0.03	0.15	180	Consistent Biallelic
IFNLR1	rs11249002	Brain - Cortex	chr1	24155568	24155569	0	0.06	0.3	0.0696	56	16	0.04	0.13	119	Consistent Biallelic
IFNLR1	rs11249006	Brain - Cortex	chr1	24155983	24155984	0	0.08	0.21	0.0562	48	20	0.03	0.12	159	Consistent Biallelic
IFNLR1	rs12028945	Brain - Cortex	chr1	24155513	24155514	0	0.08	0.35	0.0861	25	19	0.05	0.17	159	Consistent Biallelic
IFNLR1	rs34654982	Brain - Cortex	chr1	24169594	24169595	0.07	0.11	0.25	0.0644	6	10	0.09	0.18	219	Consistent Biallelic
IFNLR1	rs55733257	Brain - Cortex	chr1	24155337	24155338	0	0.08	0.5	0.086	56	20	0.04	0.14	159	Consistent Biallelic
IFNLR1	rs59155456	Brain - Cortex	chr1	24155358	24155359	0.03	0.03	0.03	0	1	30	0.03	0.03	59	Consistent Biallelic
IFNLR1	rs59631801	Brain - Cortex	chr1	24157152	24157153	0	0.07	0.14	0.0682	2	9.5	0.03	0.1	140	Consistent Biallelic
IFNLR1	rs72648587	Brain - Cortex	chr1	24157617	24157618	0	0.08	0.5	0.127	18	12	0.05	0.18	159	Consistent Biallelic
IFNLR1	rs7531447	Brain - Cortex	chr1	24156501	24156502	0.02	0.09	0.5	0.12	31	20	0.06	0.14	180	Consistent Biallelic
IFNLR1	rs10903032	Brain - Frontal Cortex (BA9)	chr1	24154373	24154374	0.06	0.08	0.1	0.0222	2	9.5	0.07	0.09	159	Consistent Biallelic
IFNLR1	rs10903034	Brain - Frontal Cortex (BA9)	chr1	24154414	24154415	0	0.08	0.17	0.0833	2	8.5	0.04	0.13	159	Consistent Biallelic
IFNLR1	rs10903035	Brain - Frontal Cortex (BA9)	chr1	24155449	24155450	0.2	0.2	0.2	0	1	10	0.2	0.2	400	Consistent Biallelic
IFNLR1	rs11249002	Brain - Frontal Cortex (BA9)	chr1	24155568	24155569	0.41	0.41	0.41	0	1	11	0.41	0.41	819	Consistent Monoallelic
IFNLR1	rs55733257	Brain - Frontal Cortex (BA9)	chr1	24155337	24155338	0	0	0	0	1	12	0	0	0	Strictly Biallelic
IFNLR1	rs10903034	Brain - Hippocampus	chr1	24154414	24154415	0	0	0.13	0.0589	3	8	0	0.06	0	Consistent Biallelic
IFNLR1	rs10903035	Brain - Hippocampus	chr1	24155449	24155450	0.25	0.25	0.25	0	1	8	0.25	0.25	500	Consistent Biallelic
IFNLR1	rs55733257	Brain - Hippocampus	chr1	24155337	24155338	0.13	0.13	0.13	0	1	8	0.13	0.13	259	Consistent Biallelic
IFNLR1	rs10903032	Brain - Hypothalamus	chr1	24154373	24154374	0.06	0.07	0.38	0.122	5	9	0.06	0.13	140	Consistent Biallelic
IFNLR1	rs10903034	Brain - Hypothalamus	chr1	24154414	24154415	0	0.17	0.32	0.124	6	10	0.06	0.27	340	Consistent Biallelic
IFNLR1	rs10903035	Brain - Hypothalamus	chr1	24155449	24155450	0.13	0.13	0.13	0	1	8	0.13	0.13	259	Consistent Biallelic
IFNLR1	rs11249002	Brain - Hypothalamus	chr1	24155568	24155569	0	0.03	0.06	0.0278	2	8.5	0.01	0.04	59	Consistent Biallelic
IFNLR1	rs11249006	Brain - Hypothalamus	chr1	24155983	24155984	0	0.08	0.17	0.0833	2	11.5	0.04	0.13	159	Consistent Biallelic
IFNLR1	rs55733257	Brain - Hypothalamus	chr1	24155337	24155338	0.13	0.2	0.25	0.0514	3	8	0.16	0.23	400	Consistent Biallelic
IFNLR1	rs7531447	Brain - Hypothalamus	chr1	24156501	24156502	0.2	0.2	0.2	0	1	10	0.2	0.2	400	Consistent Biallelic
IFNLR1	rs10903032	Brain - Nucleus accumbens (basal ganglia)	chr1	24154373	24154374	0	0.17	0.38	0.0956	28	10	0.08	0.23	340	Consistent Biallelic
IFNLR1	rs10903034	Brain - Nucleus accumbens (basal ganglia)	chr1	24154414	24154415	0	0.1	0.3	0.0834	25	10	0.06	0.17	200	Consistent Biallelic
IFNLR1	rs10903035	Brain - Nucleus accumbens (basal ganglia)	chr1	24155449	24155450	0.06	0.06	0.06	0	2	22.5	0.06	0.06	119	Consistent Biallelic
IFNLR1	rs11249002	Brain - Nucleus accumbens (basal ganglia)	chr1	24155568	24155569	0.06	0.18	0.38	0.096	8	9	0.12	0.26	360	Consistent Biallelic
IFNLR1	rs11249006	Brain - Nucleus accumbens (basal ganglia)	chr1	24155983	24155984	0.1	0.1	0.1	0	1	10	0.1	0.1	200	Consistent Biallelic
IFNLR1	rs12028945	Brain - Nucleus accumbens (basal ganglia)	chr1	24155513	24155514	0.13	0.13	0.13	0	1	8	0.13	0.13	259	Consistent Biallelic
IFNLR1	rs34654982	Brain - Nucleus accumbens (basal ganglia)	chr1	24169594	24169595	0	0	0	0	1	8	0	0	0	Strictly Biallelic
IFNLR1	rs55733257	Brain - Nucleus accumbens (basal ganglia)	chr1	24155337	24155338	0	0.23	0.5	0.12	13	10	0.14	0.25	460	Consistent Biallelic
IFNLR1	rs72648587	Brain - Nucleus accumbens (basal ganglia)	chr1	24157617	24157618	0	0	0	0	1	14	0	0	0	Strictly Biallelic
IFNLR1	rs7531447	Brain - Nucleus accumbens (basal ganglia)	chr1	24156501	24156502	0.06	0.06	0.13	0.0327	3	9	0.06	0.09	119	Consistent Biallelic
IFNLR1	rs10903032	Brain - Putamen (basal ganglia)	chr1	24154373	24154374	0	0.06	0.5	0.192	7	9	0	0.25	119	Consistent Biallelic
IFNLR1	rs10903034	Brain - Putamen (basal ganglia)	chr1	24154414	24154415	0	0.2	0.4	0.15	9	9	0.04	0.25	400	Consistent Biallelic
IFNLR1	rs11249002	Brain - Putamen (basal ganglia)	chr1	24155568	24155569	0.17	0.17	0.17	0	1	9	0.17	0.17	340	Consistent Biallelic
IFNLR1	rs11249006	Brain - Putamen (basal ganglia)	chr1	24155983	24155984	0	0.19	0.39	0.194	2	10.5	0.1	0.29	379	Consistent Biallelic
IFNLR1	rs55733257	Brain - Putamen (basal ganglia)	chr1	24155337	24155338	0.06	0.25	0.28	0.0853	5	9	0.17	0.28	500	Consistent Biallelic
IFNLR1	rs59155456	Brain - Putamen (basal ganglia)	chr1	24155358	24155359	0.04	0.04	0.04	0	1	13	0.04	0.04	79	Consistent Biallelic
IFNLR1	rs7531447	Brain - Putamen (basal ganglia)	chr1	24156501	24156502	0.06	0.06	0.06	0	1	9	0.06	0.06	119	Consistent Biallelic
IFNLR1	rs10903032	Brain - Spinal cord (cervical c-1)	chr1	24154373	24154374	0.32	0.32	0.32	0	1	11	0.32	0.32	639	Consistent Biallelic
IFNLR1	rs10903034	Brain - Spinal cord (cervical c-1)	chr1	24154414	24154415	0.17	0.17	0.17	2.78e-17	2	12	0.17	0.17	340	Consistent Biallelic
IFNLR1	rs11249002	Brain - Spinal cord (cervical c-1)	chr1	24155568	24155569	0.13	0.13	0.13	0	1	8	0.13	0.13	259	Consistent Biallelic
IFNLR1	rs11249006	Brain - Spinal cord (cervical c-1)	chr1	24155983	24155984	0.25	0.25	0.25	0	1	8	0.25	0.25	500	Consistent Biallelic
IFNLR1	rs55733257	Brain - Spinal cord (cervical c-1)	chr1	24155337	24155338	0.06	0.06	0.06	0	1	9	0.06	0.06	119	Consistent Biallelic
IFNLR1	rs7531447	Brain - Spinal cord (cervical c-1)	chr1	24156501	24156502	0.38	0.38	0.38	0	1	8	0.38	0.38	759	Consistent Monoallelic
IFNLR1	rs10903032	Brain - Substantia nigra	chr1	24154373	24154374	0	0.1	0.13	0.0538	7	10	0.02	0.13	200	Consistent Biallelic
IFNLR1	rs10903034	Brain - Substantia nigra	chr1	24154414	24154415	0.03	0.05	0.25	0.0827	6	11.5	0.04	0.14	100	Consistent Biallelic
IFNLR1	rs10903035	Brain - Substantia nigra	chr1	24155449	24155450	0	0	0	0	1	10	0	0	0	Strictly Biallelic
IFNLR1	rs55733257	Brain - Substantia nigra	chr1	24155337	24155338	0.05	0.13	0.13	0.0375	3	8	0.09	0.13	259	Consistent Biallelic
IFNLR1	rs7531447	Brain - Substantia nigra	chr1	24156501	24156502	0.06	0.17	0.28	0.111	2	9	0.11	0.22	340	Consistent Biallelic
IFNLR1	rs10903032	Breast - Mammary Tissue	chr1	24154373	24154374	0.13	0.25	0.28	0.0664	3	8	0.19	0.26	500	Consistent Biallelic
IFNLR1	rs10903034	Breast - Mammary Tissue	chr1	24154414	24154415	0.13	0.13	0.13	0	2	8	0.13	0.13	259	Consistent Biallelic
IFNLR1	rs10903035	Breast - Mammary Tissue	chr1	24155449	24155450	0.1	0.1	0.1	0	1	10	0.1	0.1	200	Consistent Biallelic
IFNLR1	rs55733257	Breast - Mammary Tissue	chr1	24155337	24155338	0	0	0	0	1	8	0	0	0	Strictly Biallelic
IFNLR1	rs11249002	Cells - EBV-transformed lymphocytes	chr1	24155568	24155569	0	0.13	0.38	0.11	22	10	0.05	0.24	259	Consistent Biallelic
IFNLR1	rs12028945	Cells - Transformed fibroblasts	chr1	24155513	24155514	0	0	0	0	1	8	0	0	0	Strictly Biallelic
IFNLR1	rs10903032	Cells - Transformed fibroblasts	chr1	24154373	24154374	0.13	0.13	0.13	0	1	8	0.13	0.13	259	Consistent Biallelic
IFNLR1	rs10903034	Cells - Transformed fibroblasts	chr1	24154414	24154415	0.2	0.2	0.2	0	1	10	0.2	0.2	400	Consistent Biallelic
IFNLR1	rs11249002	Cells - Transformed fibroblasts	chr1	24155568	24155569	0	0	0	0	1	8	0	0	0	Strictly Biallelic
IFNLR1	rs11249006	Cells - Transformed fibroblasts	chr1	24155983	24155984	0	0.15	0.25	0.0902	4	8	0.09	0.19	300	Consistent Biallelic
IFNLR1	rs12028945	Cells - Transformed fibroblasts	chr1	24155513	24155514	0.06	0.06	0.06	0	1	9	0.06	0.06	119	Consistent Biallelic
IFNLR1	rs55733257	Cells - Transformed fibroblasts	chr1	24155337	24155338	0	0.03	0.13	0.0514	4	8.5	0	0.07	59	Consistent Biallelic
IFNLR1	rs59155456	Cells - Transformed fibroblasts	chr1	24155358	24155359	0.17	0.17	0.17	0	1	15	0.17	0.17	340	Consistent Biallelic
IFNLR1	rs7531447	Cells - Transformed fibroblasts	chr1	24156501	24156502	0	0.06	0.1	0.0355	4	9.5	0.04	0.07	119	Consistent Biallelic
IFNLR1	rs10903032	Cervix - Ectocervix	chr1	24154373	24154374	0	0.12	0.38	0.0953	31	14	0.05	0.2	239	Consistent Biallelic
IFNLR1	rs10903034	Cervix - Ectocervix	chr1	24154414	24154415	0	0.1	0.5	0.106	36	15	0.05	0.15	200	Consistent Biallelic
IFNLR1	rs10903035	Cervix - Ectocervix	chr1	24155449	24155450	0	0.08	0.35	0.0765	30	14	0.04	0.13	159	Consistent Biallelic
IFNLR1	rs11249002	Cervix - Ectocervix	chr1	24155568	24155569	0	0.1	0.35	0.0967	32	13	0.05	0.17	200	Consistent Biallelic
IFNLR1	rs11249006	Cervix - Ectocervix	chr1	24155983	24155984	0	0.08	0.3	0.0785	39	16	0.05	0.13	159	Consistent Biallelic
IFNLR1	rs115971676	Cervix - Ectocervix	chr1	24156037	24156038	0.14	0.15	0.17	0.0152	2	11.5	0.14	0.16	300	Consistent Biallelic
IFNLR1	rs12028945	Cervix - Ectocervix	chr1	24155513	24155514	0	0.13	0.32	0.0777	12	15.5	0.09	0.17	259	Consistent Biallelic
IFNLR1	rs34654982	Cervix - Ectocervix	chr1	24169594	24169595	0	0.1	0.21	0.0768	6	10.5	0.02	0.13	200	Consistent Biallelic
IFNLR1	rs55733257	Cervix - Ectocervix	chr1	24155337	24155338	0	0.11	0.5	0.107	37	16	0.06	0.2	219	Consistent Biallelic
IFNLR1	rs59155456	Cervix - Ectocervix	chr1	24155358	24155359	0.13	0.13	0.14	0.00568	2	9.5	0.13	0.13	259	Consistent Biallelic
IFNLR1	rs59631801	Cervix - Ectocervix	chr1	24157152	24157153	0.03	0.25	0.38	0.141	3	12	0.14	0.31	500	Consistent Biallelic
IFNLR1	rs72648587	Cervix - Ectocervix	chr1	24157617	24157618	0	0.07	0.13	0.0427	6	10.5	0.05	0.1	140	Consistent Biallelic
IFNLR1	rs7531447	Cervix - Ectocervix	chr1	24156501	24156502	0	0.08	0.39	0.0934	37	15	0.03	0.14	159	Consistent Biallelic
IFNLR1	rs77396647	Cervix - Ectocervix	chr1	24156745	24156746	0	0.1	0.17	0.0685	3	9	0.05	0.13	200	Consistent Biallelic
IFNLR1	rs78627520	Cervix - Ectocervix	chr1	24169477	24169478	0.06	0.06	0.06	0	1	9	0.06	0.06	119	Consistent Biallelic
IFNLR1	rs10903032	Cervix - Endocervix	chr1	24154373	24154374	0	0.15	0.3	0.15	2	15	0.08	0.23	300	Consistent Biallelic
IFNLR1	rs10903034	Cervix - Endocervix	chr1	24154414	24154415	0.07	0.1	0.14	0.0325	2	16	0.09	0.12	200	Consistent Biallelic
IFNLR1	rs10903035	Cervix - Endocervix	chr1	24155449	24155450	0.14	0.18	0.23	0.0455	2	22	0.16	0.2	360	Consistent Biallelic
IFNLR1	rs11249002	Cervix - Endocervix	chr1	24155568	24155569	0.08	0.2	0.32	0.121	2	18.5	0.14	0.26	400	Consistent Biallelic
IFNLR1	rs11249006	Cervix - Endocervix	chr1	24155983	24155984	0.05	0.15	0.25	0.1	2	14	0.1	0.2	300	Consistent Biallelic
IFNLR1	rs55733257	Cervix - Endocervix	chr1	24155337	24155338	0.07	0.15	0.23	0.0803	2	20.5	0.11	0.19	300	Consistent Biallelic
IFNLR1	rs7531447	Cervix - Endocervix	chr1	24156501	24156502	0.08	0.08	0.08	0	1	33	0.08	0.08	159	Consistent Biallelic
IFNLR1	rs10903032	Colon - Sigmoid	chr1	24154373	24154374	0	0.1	0.25	0.0762	21	11	0.03	0.14	200	Consistent Biallelic
IFNLR1	rs10903034	Colon - Sigmoid	chr1	24154414	24154415	0	0.07	0.4	0.106	24	9.5	0.05	0.17	140	Consistent Biallelic
IFNLR1	rs10903035	Colon - Sigmoid	chr1	24155449	24155450	0	0.13	0.38	0.0974	27	10	0.06	0.2	259	Consistent Biallelic
IFNLR1	rs11249002	Colon - Sigmoid	chr1	24155568	24155569	0	0.09	0.28	0.0797	24	10	0.05	0.14	180	Consistent Biallelic
IFNLR1	rs11249006	Colon - Sigmoid	chr1	24155983	24155984	0	0.08	0.38	0.0937	24	11	0.02	0.14	159	Consistent Biallelic
IFNLR1	rs11249009	Colon - Sigmoid	chr1	24157026	24157027	0.09	0.11	0.13	0.017	2	15	0.1	0.12	219	Consistent Biallelic
IFNLR1	rs115971676	Colon - Sigmoid	chr1	24156037	24156038	0	0.07	0.13	0.0658	2	15.5	0.03	0.1	140	Consistent Biallelic
IFNLR1	rs12028945	Colon - Sigmoid	chr1	24155513	24155514	0	0.06	0.25	0.0722	8	9	0.05	0.13	119	Consistent Biallelic
IFNLR1	rs34654982	Colon - Sigmoid	chr1	24169594	24169595	0.1	0.13	0.17	0.0275	3	9	0.11	0.15	259	Consistent Biallelic
IFNLR1	rs55733257	Colon - Sigmoid	chr1	24155337	24155338	0	0.12	0.42	0.0803	32	12	0.07	0.17	239	Consistent Biallelic
IFNLR1	rs59155456	Colon - Sigmoid	chr1	24155358	24155359	0.13	0.13	0.14	0.00893	2	11	0.13	0.14	259	Consistent Biallelic
IFNLR1	rs72648587	Colon - Sigmoid	chr1	24157617	24157618	0.06	0.25	0.25	0.0812	4	10	0.2	0.25	500	Consistent Biallelic
IFNLR1	rs7531447	Colon - Sigmoid	chr1	24156501	24156502	0	0.1	0.4	0.119	17	11	0.05	0.19	200	Consistent Biallelic
IFNLR1	rs78627520	Colon - Sigmoid	chr1	24169477	24169478	0.37	0.37	0.37	0	1	15	0.37	0.37	740	Consistent Monoallelic
IFNLR1	rs10903032	Esophagus - Mucosa	chr1	24154373	24154374	0.13	0.31	0.5	0.14	4	8	0.22	0.41	620	Consistent Biallelic
IFNLR1	rs10903034	Esophagus - Mucosa	chr1	24154414	24154415	0.13	0.25	0.39	0.0814	7	8	0.19	0.25	500	Consistent Biallelic
IFNLR1	rs10903035	Esophagus - Mucosa	chr1	24155449	24155450	0.17	0.28	0.39	0.111	2	13.5	0.22	0.33	560	Consistent Biallelic
IFNLR1	rs11249002	Esophagus - Mucosa	chr1	24155568	24155569	0.13	0.15	0.17	0.0208	2	8.5	0.14	0.16	300	Consistent Biallelic
IFNLR1	rs11249006	Esophagus - Mucosa	chr1	24155983	24155984	0.04	0.08	0.13	0.0353	3	12	0.06	0.1	159	Consistent Biallelic
IFNLR1	rs12028945	Esophagus - Mucosa	chr1	24155513	24155514	0.1	0.1	0.1	0	1	20	0.1	0.1	200	Consistent Biallelic
IFNLR1	rs55733257	Esophagus - Mucosa	chr1	24155337	24155338	0.12	0.14	0.17	0.0211	3	11	0.13	0.15	280	Consistent Biallelic
IFNLR1	rs72648587	Esophagus - Mucosa	chr1	24157617	24157618	0.11	0.3	0.5	0.196	2	18	0.21	0.4	600	Consistent Biallelic
IFNLR1	rs10903032	Esophagus - Muscularis	chr1	24154373	24154374	0	0.13	0.41	0.0963	72	10	0.06	0.17	259	Consistent Biallelic
IFNLR1	rs10903034	Esophagus - Muscularis	chr1	24154414	24154415	0	0.09	0.38	0.0813	74	12	0.05	0.16	180	Consistent Biallelic
IFNLR1	rs10903035	Esophagus - Muscularis	chr1	24155449	24155450	0	0.12	0.5	0.11	63	11	0.05	0.17	239	Consistent Biallelic
IFNLR1	rs11249002	Esophagus - Muscularis	chr1	24155568	24155569	0	0.1	0.5	0.101	67	11	0.05	0.17	200	Consistent Biallelic
IFNLR1	rs11249006	Esophagus - Muscularis	chr1	24155983	24155984	0	0.13	0.5	0.116	83	11	0.05	0.2	259	Consistent Biallelic
IFNLR1	rs115971676	Esophagus - Muscularis	chr1	24156037	24156038	0.17	0.17	0.17	0	1	12	0.17	0.17	340	Consistent Biallelic
IFNLR1	rs12028945	Esophagus - Muscularis	chr1	24155513	24155514	0	0.13	0.41	0.0895	26	10	0.06	0.19	259	Consistent Biallelic
IFNLR1	rs34654982	Esophagus - Muscularis	chr1	24169594	24169595	0	0.15	0.28	0.109	6	10	0.02	0.22	300	Consistent Biallelic
IFNLR1	rs55733257	Esophagus - Muscularis	chr1	24155337	24155338	0	0.1	0.4	0.102	81	13	0.04	0.19	200	Consistent Biallelic
IFNLR1	rs59155456	Esophagus - Muscularis	chr1	24155358	24155359	0.03	0.06	0.17	0.0503	5	9	0.06	0.13	119	Consistent Biallelic
IFNLR1	rs59631801	Esophagus - Muscularis	chr1	24157152	24157153	0.13	0.23	0.25	0.0544	3	8	0.18	0.24	460	Consistent Biallelic
IFNLR1	rs72648587	Esophagus - Muscularis	chr1	24157617	24157618	0.03	0.09	0.39	0.131	10	9	0.06	0.24	180	Consistent Biallelic
IFNLR1	rs7531447	Esophagus - Muscularis	chr1	24156501	24156502	0	0.1	0.33	0.0799	62	12	0.06	0.14	200	Consistent Biallelic
IFNLR1	rs77396647	Esophagus - Muscularis	chr1	24156745	24156746	0.05	0.28	0.38	0.138	4	9.5	0.16	0.38	560	Consistent Biallelic
IFNLR1	rs78627520	Esophagus - Muscularis	chr1	24169477	24169478	0.25	0.25	0.25	0	1	8	0.25	0.25	500	Consistent Biallelic
IFNLR1	rs10903034	Fallopian Tube	chr1	24154414	24154415	0.06	0.22	0.38	0.16	2	8.5	0.14	0.3	439	Consistent Biallelic
IFNLR1	rs115971676	Fallopian Tube	chr1	24156037	24156038	0.17	0.17	0.17	0	1	9	0.17	0.17	340	Consistent Biallelic
IFNLR1	rs59155456	Fallopian Tube	chr1	24155358	24155359	0.06	0.06	0.06	0	1	9	0.06	0.06	119	Consistent Biallelic
IFNLR1	rs77396647	Fallopian Tube	chr1	24156745	24156746	0.25	0.25	0.25	0	1	8	0.25	0.25	500	Consistent Biallelic
IFNLR1	rs10903034	Heart - Atrial Appendage	chr1	24154414	24154415	0.1	0.1	0.1	0	1	10	0.1	0.1	200	Consistent Biallelic
IFNLR1	rs10903032	Heart - Left Ventricle	chr1	24154373	24154374	0	0.2	0.5	0.142	12	9.5	0.11	0.28	400	Consistent Biallelic
IFNLR1	rs10903034	Heart - Left Ventricle	chr1	24154414	24154415	0	0.11	0.32	0.0901	14	10	0.06	0.13	219	Consistent Biallelic
IFNLR1	rs10903035	Heart - Left Ventricle	chr1	24155449	24155450	0	0.1	0.25	0.114	4	8	0	0.21	200	Consistent Biallelic
IFNLR1	rs11249002	Heart - Left Ventricle	chr1	24155568	24155569	0.05	0.2	0.25	0.0871	3	10	0.12	0.23	400	Consistent Biallelic
IFNLR1	rs11249006	Heart - Left Ventricle	chr1	24155983	24155984	0.13	0.2	0.32	0.0707	5	10	0.13	0.2	400	Consistent Biallelic
IFNLR1	rs12028945	Heart - Left Ventricle	chr1	24155513	24155514	0.06	0.06	0.06	0	1	9	0.06	0.06	119	Consistent Biallelic
IFNLR1	rs34654982	Heart - Left Ventricle	chr1	24169594	24169595	0	0.32	0.5	0.191	4	9.5	0.17	0.43	639	Consistent Biallelic
IFNLR1	rs55733257	Heart - Left Ventricle	chr1	24155337	24155338	0	0.17	0.3	0.102	12	8.5	0.08	0.25	340	Consistent Biallelic
IFNLR1	rs72648587	Heart - Left Ventricle	chr1	24157617	24157618	0.25	0.5	0.5	0.116	5	10	0.28	0.5	1000	Consistent Biallelic
IFNLR1	rs7531447	Heart - Left Ventricle	chr1	24156501	24156502	0.2	0.27	0.35	0.0731	2	11.5	0.24	0.31	540	Consistent Biallelic
IFNLR1	rs10903032	Kidney - Cortex	chr1	24154373	24154374	0.06	0.18	0.39	0.111	8	9	0.16	0.3	360	Consistent Biallelic
IFNLR1	rs10903034	Kidney - Cortex	chr1	24154414	24154415	0.06	0.13	0.3	0.0744	12	9	0.11	0.23	259	Consistent Biallelic
IFNLR1	rs11249002	Kidney - Cortex	chr1	24155568	24155569	0.13	0.25	0.38	0.0752	7	8	0.21	0.28	500	Consistent Biallelic
IFNLR1	rs11249006	Kidney - Cortex	chr1	24155983	24155984	0.17	0.17	0.17	0	1	9	0.17	0.17	340	Consistent Biallelic
IFNLR1	rs115971676	Kidney - Cortex	chr1	24156037	24156038	0.23	0.23	0.23	0	1	11	0.23	0.23	460	Consistent Biallelic
IFNLR1	rs55733257	Kidney - Cortex	chr1	24155337	24155338	0	0.06	0.3	0.13	3	10	0.03	0.18	119	Consistent Biallelic
IFNLR1	rs59631801	Kidney - Cortex	chr1	24157152	24157153	0.06	0.06	0.06	0	1	9	0.06	0.06	119	Consistent Biallelic
IFNLR1	rs7531447	Kidney - Cortex	chr1	24156501	24156502	0	0	0.06	0.0262	3	9	0	0.03	0	Consistent Biallelic
IFNLR1	rs10903032	Liver	chr1	24154373	24154374	0	0.21	0.32	0.105	7	11	0.09	0.24	419	Consistent Biallelic
IFNLR1	rs10903034	Liver	chr1	24154414	24154415	0	0.2	0.3	0.0998	10	10.5	0.07	0.24	400	Consistent Biallelic
IFNLR1	rs10903035	Liver	chr1	24155449	24155450	0.05	0.07	0.39	0.156	3	11	0.06	0.23	140	Consistent Biallelic
IFNLR1	rs11249002	Liver	chr1	24155568	24155569	0	0.08	0.14	0.0486	4	11.5	0.05	0.1	159	Consistent Biallelic
IFNLR1	rs11249006	Liver	chr1	24155983	24155984	0	0.17	0.38	0.153	3	8	0.08	0.27	340	Consistent Biallelic
IFNLR1	rs34654982	Liver	chr1	24169594	24169595	0.06	0.06	0.06	0	1	9	0.06	0.06	119	Consistent Biallelic
IFNLR1	rs55733257	Liver	chr1	24155337	24155338	0	0.1	0.3	0.107	6	11	0.02	0.18	200	Consistent Biallelic
IFNLR1	rs59155456	Liver	chr1	24155358	24155359	0.19	0.19	0.19	0	1	13	0.19	0.19	379	Consistent Biallelic
IFNLR1	rs59631801	Liver	chr1	24157152	24157153	0.25	0.25	0.25	0	1	8	0.25	0.25	500	Consistent Biallelic
IFNLR1	rs7531447	Liver	chr1	24156501	24156502	0.17	0.17	0.17	2.78e-17	2	16.5	0.17	0.17	340	Consistent Biallelic
IFNLR1	rs77396647	Liver	chr1	24156745	24156746	0.05	0.05	0.05	0	1	11	0.05	0.05	100	Consistent Biallelic
IFNLR1	rs78627520	Liver	chr1	24169477	24169478	0.25	0.25	0.25	0	1	8	0.25	0.25	500	Consistent Biallelic
IFNLR1	rs10903032	Lung	chr1	24154373	24154374	0	0.1	0.27	0.0703	47	18	0.03	0.13	200	Consistent Biallelic
IFNLR1	rs10903034	Lung	chr1	24154414	24154415	0	0.07	0.5	0.104	50	19	0.04	0.16	140	Consistent Biallelic
IFNLR1	rs10903035	Lung	chr1	24155449	24155450	0	0.12	0.35	0.0885	34	14.5	0.05	0.14	239	Consistent Biallelic
IFNLR1	rs11249002	Lung	chr1	24155568	24155569	0	0.11	0.38	0.0857	38	16	0.06	0.18	219	Consistent Biallelic
IFNLR1	rs11249006	Lung	chr1	24155983	24155984	0.02	0.13	0.25	0.062	32	15	0.07	0.17	259	Consistent Biallelic
IFNLR1	rs11249009	Lung	chr1	24157026	24157027	0.1	0.15	0.2	0.05	2	10	0.12	0.17	300	Consistent Biallelic
IFNLR1	rs115971676	Lung	chr1	24156037	24156038	0	0	0	0	1	12	0	0	0	Strictly Biallelic
IFNLR1	rs12028945	Lung	chr1	24155513	24155514	0	0.1	0.21	0.0621	16	13.5	0.05	0.11	200	Consistent Biallelic
IFNLR1	rs34654982	Lung	chr1	24169594	24169595	0.1	0.11	0.13	0.0125	2	9	0.11	0.12	219	Consistent Biallelic
IFNLR1	rs55733257	Lung	chr1	24155337	24155338	0	0.09	0.5	0.113	48	17.5	0.05	0.17	180	Consistent Biallelic
IFNLR1	rs59155456	Lung	chr1	24155358	24155359	0	0.03	0.06	0.0278	2	20	0.01	0.04	59	Consistent Biallelic
IFNLR1	rs59631801	Lung	chr1	24157152	24157153	0	0.08	0.17	0.0833	2	11.5	0.04	0.13	159	Consistent Biallelic
IFNLR1	rs72648587	Lung	chr1	24157617	24157618	0	0.12	0.5	0.153	10	10	0.01	0.24	239	Consistent Biallelic
IFNLR1	rs7531447	Lung	chr1	24156501	24156502	0	0.1	0.5	0.109	19	15	0.06	0.18	200	Consistent Biallelic
IFNLR1	rs77396647	Lung	chr1	24156745	24156746	0.1	0.1	0.1	0	2	10	0.1	0.1	200	Consistent Biallelic
IFNLR1	rs78627520	Lung	chr1	24169477	24169478	0.13	0.13	0.13	0	1	8	0.13	0.13	259	Consistent Biallelic
IFNLR1	rs10903032	Minor Salivary Gland	chr1	24154373	24154374	0	0.13	0.39	0.0996	57	10	0.06	0.2	259	Consistent Biallelic
IFNLR1	rs10903034	Minor Salivary Gland	chr1	24154414	24154415	0	0.1	0.3	0.0831	65	11	0.06	0.2	200	Consistent Biallelic
IFNLR1	rs10903035	Minor Salivary Gland	chr1	24155449	24155450	0	0.13	0.41	0.0894	42	11	0.08	0.17	259	Consistent Biallelic
IFNLR1	rs11249002	Minor Salivary Gland	chr1	24155568	24155569	0	0.14	0.39	0.109	39	11	0.08	0.24	280	Consistent Biallelic
IFNLR1	rs11249006	Minor Salivary Gland	chr1	24155983	24155984	0	0.1	0.38	0.0915	49	12	0.05	0.17	200	Consistent Biallelic
IFNLR1	rs12028945	Minor Salivary Gland	chr1	24155513	24155514	0	0.17	0.39	0.11	23	10	0.1	0.25	340	Consistent Biallelic
IFNLR1	rs34654982	Minor Salivary Gland	chr1	24169594	24169595	0	0.11	0.38	0.143	4	9	0.04	0.22	219	Consistent Biallelic
IFNLR1	rs55733257	Minor Salivary Gland	chr1	24155337	24155338	0	0.13	0.5	0.104	55	12	0.06	0.17	259	Consistent Biallelic
IFNLR1	rs59631801	Minor Salivary Gland	chr1	24157152	24157153	0.17	0.26	0.35	0.0897	2	11	0.21	0.3	519	Consistent Biallelic
IFNLR1	rs72648587	Minor Salivary Gland	chr1	24157617	24157618	0.06	0.13	0.29	0.0736	6	13.5	0.12	0.19	259	Consistent Biallelic
IFNLR1	rs7531447	Minor Salivary Gland	chr1	24156501	24156502	0	0.08	0.39	0.068	38	14.5	0.05	0.11	159	Consistent Biallelic
IFNLR1	rs77396647	Minor Salivary Gland	chr1	24156745	24156746	0.17	0.21	0.25	0.0417	2	8.5	0.19	0.23	419	Consistent Biallelic
IFNLR1	rs78627520	Minor Salivary Gland	chr1	24169477	24169478	0	0	0	0	1	8	0	0	0	Strictly Biallelic
IFNLR1	rs10903032	Muscle - Skeletal	chr1	24154373	24154374	0	0.15	0.38	0.0995	24	12	0.07	0.21	300	Consistent Biallelic
IFNLR1	rs10903034	Muscle - Skeletal	chr1	24154414	24154415	0	0.13	0.3	0.0801	22	15.5	0.07	0.17	259	Consistent Biallelic
IFNLR1	rs10903035	Muscle - Skeletal	chr1	24155449	24155450	0	0.1	0.23	0.0814	18	11	0.05	0.21	200	Consistent Biallelic
IFNLR1	rs11249002	Muscle - Skeletal	chr1	24155568	24155569	0	0.1	0.23	0.0641	20	12	0.04	0.13	200	Consistent Biallelic
IFNLR1	rs11249006	Muscle - Skeletal	chr1	24155983	24155984	0	0.06	0.35	0.0842	18	18	0.05	0.1	119	Consistent Biallelic
IFNLR1	rs115971676	Muscle - Skeletal	chr1	24156037	24156038	0.07	0.07	0.07	0	1	21	0.07	0.07	140	Consistent Biallelic
IFNLR1	rs12028945	Muscle - Skeletal	chr1	24155513	24155514	0.06	0.1	0.23	0.0591	7	12	0.09	0.18	200	Consistent Biallelic
IFNLR1	rs34654982	Muscle - Skeletal	chr1	24169594	24169595	0.05	0.14	0.39	0.145	3	11	0.09	0.26	280	Consistent Biallelic
IFNLR1	rs55733257	Muscle - Skeletal	chr1	24155337	24155338	0.02	0.17	0.39	0.105	21	12	0.08	0.23	340	Consistent Biallelic
IFNLR1	rs59155456	Muscle - Skeletal	chr1	24155358	24155359	0.06	0.06	0.06	0	1	27	0.06	0.06	119	Consistent Biallelic
IFNLR1	rs59631801	Muscle - Skeletal	chr1	24157152	24157153	0.17	0.17	0.17	0	1	12	0.17	0.17	340	Consistent Biallelic
IFNLR1	rs72648587	Muscle - Skeletal	chr1	24157617	24157618	0.05	0.17	0.5	0.15	7	9	0.06	0.24	340	Consistent Biallelic
IFNLR1	rs7531447	Muscle - Skeletal	chr1	24156501	24156502	0	0.06	0.5	0.119	15	18	0.03	0.11	119	Consistent Biallelic
IFNLR1	rs77396647	Muscle - Skeletal	chr1	24156745	24156746	0	0	0	0	1	10	0	0	0	Strictly Biallelic
IFNLR1	rs78627520	Muscle - Skeletal	chr1	24169477	24169478	0.03	0.03	0.03	0	1	17	0.03	0.03	59	Consistent Biallelic
IFNLR1	rs10903032	Nerve - Tibial	chr1	24154373	24154374	0	0.1	0.38	0.101	35	10	0.05	0.2	200	Consistent Biallelic
IFNLR1	rs10903034	Nerve - Tibial	chr1	24154414	24154415	0	0.13	0.5	0.122	41	11	0.06	0.17	259	Consistent Biallelic
IFNLR1	rs10903035	Nerve - Tibial	chr1	24155449	24155450	0	0.13	0.42	0.118	23	9	0.07	0.23	259	Consistent Biallelic
IFNLR1	rs11249002	Nerve - Tibial	chr1	24155568	24155569	0	0.15	0.36	0.106	27	10	0.1	0.27	300	Consistent Biallelic
IFNLR1	rs11249006	Nerve - Tibial	chr1	24155983	24155984	0	0.13	0.39	0.0995	34	11	0.06	0.2	259	Consistent Biallelic
IFNLR1	rs115971676	Nerve - Tibial	chr1	24156037	24156038	0.08	0.13	0.17	0.0358	3	16	0.1	0.15	259	Consistent Biallelic
IFNLR1	rs12028945	Nerve - Tibial	chr1	24155513	24155514	0	0.2	0.43	0.132	18	10	0.06	0.26	400	Consistent Biallelic
IFNLR1	rs34654982	Nerve - Tibial	chr1	24169594	24169595	0.08	0.1	0.19	0.0479	3	12	0.09	0.15	200	Consistent Biallelic
IFNLR1	rs55733257	Nerve - Tibial	chr1	24155337	24155338	0	0.14	0.5	0.122	46	11	0.07	0.26	280	Consistent Biallelic
IFNLR1	rs59155456	Nerve - Tibial	chr1	24155358	24155359	0.13	0.17	0.19	0.0225	5	9	0.15	0.17	340	Consistent Biallelic
IFNLR1	rs59631801	Nerve - Tibial	chr1	24157152	24157153	0.17	0.28	0.39	0.111	2	9	0.22	0.33	560	Consistent Biallelic
IFNLR1	rs72648587	Nerve - Tibial	chr1	24157617	24157618	0.08	0.22	0.5	0.14	6	10	0.14	0.31	439	Consistent Biallelic
IFNLR1	rs7531447	Nerve - Tibial	chr1	24156501	24156502	0	0.14	0.5	0.115	28	10	0.07	0.25	280	Consistent Biallelic
IFNLR1	rs77396647	Nerve - Tibial	chr1	24156745	24156746	0.09	0.09	0.09	0	1	22	0.09	0.09	180	Consistent Biallelic
IFNLR1	rs78627520	Nerve - Tibial	chr1	24169477	24169478	0.06	0.19	0.38	0.13	4	9	0.09	0.3	379	Consistent Biallelic
IFNLR1	rs10903032	Pancreas	chr1	24154373	24154374	0.13	0.25	0.38	0.102	3	8	0.19	0.31	500	Consistent Biallelic
IFNLR1	rs10903034	Pancreas	chr1	24154414	24154415	0.2	0.29	0.38	0.0875	2	9	0.24	0.33	579	Consistent Biallelic
IFNLR1	rs10903035	Pancreas	chr1	24155449	24155450	0.13	0.26	0.39	0.132	2	8.5	0.19	0.32	519	Consistent Biallelic
IFNLR1	rs11249002	Pancreas	chr1	24155568	24155569	0.13	0.13	0.13	0	1	8	0.13	0.13	259	Consistent Biallelic
IFNLR1	rs11249006	Pancreas	chr1	24155983	24155984	0.08	0.1	0.25	0.0749	3	10	0.09	0.17	200	Consistent Biallelic
IFNLR1	rs115971676	Pancreas	chr1	24156037	24156038	0	0	0	0	1	8	0	0	0	Strictly Biallelic
IFNLR1	rs55733257	Pancreas	chr1	24155337	24155338	0.06	0.28	0.5	0.222	2	8.5	0.17	0.39	560	Consistent Biallelic
IFNLR1	rs7531447	Pancreas	chr1	24156501	24156502	0.1	0.24	0.39	0.144	2	9.5	0.17	0.32	479	Consistent Biallelic
IFNLR1	rs10903032	Pituitary	chr1	24154373	24154374	0	0.11	0.4	0.0951	40	10	0.06	0.17	219	Consistent Biallelic
IFNLR1	rs10903034	Pituitary	chr1	24154414	24154415	0	0.07	0.39	0.0996	49	11	0.05	0.17	140	Consistent Biallelic
IFNLR1	rs10903035	Pituitary	chr1	24155449	24155450	0	0.12	0.3	0.0826	36	9.5	0.06	0.17	239	Consistent Biallelic
IFNLR1	rs11249002	Pituitary	chr1	24155568	24155569	0	0.1	0.39	0.0959	38	10	0.06	0.14	200	Consistent Biallelic
IFNLR1	rs11249006	Pituitary	chr1	24155983	24155984	0	0.11	0.4	0.0962	30	11	0.06	0.18	219	Consistent Biallelic
IFNLR1	rs11249009	Pituitary	chr1	24157026	24157027	0.17	0.17	0.17	0	1	9	0.17	0.17	340	Consistent Biallelic
IFNLR1	rs12028945	Pituitary	chr1	24155513	24155514	0	0.06	0.28	0.0835	17	9	0.05	0.17	119	Consistent Biallelic
IFNLR1	rs34654982	Pituitary	chr1	24169594	24169595	0.04	0.39	0.5	0.197	3	9	0.21	0.44	779	Consistent Biallelic
IFNLR1	rs55733257	Pituitary	chr1	24155337	24155338	0	0.08	0.32	0.0848	44	11	0.04	0.17	159	Consistent Biallelic
IFNLR1	rs59155456	Pituitary	chr1	24155358	24155359	0.13	0.13	0.14	0.00536	3	11	0.13	0.13	259	Consistent Biallelic
IFNLR1	rs59631801	Pituitary	chr1	24157152	24157153	0	0.06	0.13	0.0511	3	8	0.03	0.09	119	Consistent Biallelic
IFNLR1	rs72648587	Pituitary	chr1	24157617	24157618	0	0.08	0.38	0.138	12	8	0	0.25	159	Consistent Biallelic
IFNLR1	rs7531447	Pituitary	chr1	24156501	24156502	0	0.13	0.33	0.101	34	11	0.05	0.22	259	Consistent Biallelic
IFNLR1	rs77396647	Pituitary	chr1	24156745	24156746	0.06	0.06	0.06	0	1	9	0.06	0.06	119	Consistent Biallelic
IFNLR1	rs78627520	Pituitary	chr1	24169477	24169478	0.2	0.2	0.2	0	1	10	0.2	0.2	400	Consistent Biallelic
IFNLR1	rs10903032	Prostate	chr1	24154373	24154374	0	0.07	0.33	0.0845	47	30	0.03	0.14	140	Consistent Biallelic
IFNLR1	rs10903034	Prostate	chr1	24154414	24154415	0	0.07	0.27	0.067	45	33	0.04	0.11	140	Consistent Biallelic
IFNLR1	rs10903035	Prostate	chr1	24155449	24155450	0	0.09	0.32	0.0659	41	19	0.05	0.13	180	Consistent Biallelic
IFNLR1	rs11249002	Prostate	chr1	24155568	24155569	0	0.1	0.24	0.0733	45	20	0.03	0.17	200	Consistent Biallelic
IFNLR1	rs11249006	Prostate	chr1	24155983	24155984	0	0.07	0.25	0.0685	39	21	0.05	0.15	140	Consistent Biallelic
IFNLR1	rs11249009	Prostate	chr1	24157026	24157027	0	0.14	0.29	0.117	3	14	0.07	0.21	280	Consistent Biallelic
IFNLR1	rs12028945	Prostate	chr1	24155513	24155514	0.02	0.1	0.21	0.0651	17	23	0.03	0.15	200	Consistent Biallelic
IFNLR1	rs34654982	Prostate	chr1	24169594	24169595	0	0	0.23	0.0922	5	10	0	0.13	0	Consistent Biallelic
IFNLR1	rs55733257	Prostate	chr1	24155337	24155338	0	0.08	0.5	0.0924	43	28	0.05	0.14	159	Consistent Biallelic
IFNLR1	rs59155456	Prostate	chr1	24155358	24155359	0.08	0.08	0.08	0	1	26	0.08	0.08	159	Consistent Biallelic
IFNLR1	rs59631801	Prostate	chr1	24157152	24157153	0.05	0.11	0.17	0.0606	2	16	0.08	0.14	219	Consistent Biallelic
IFNLR1	rs72648587	Prostate	chr1	24157617	24157618	0	0.06	0.5	0.136	14	15.5	0	0.13	119	Consistent Biallelic
IFNLR1	rs7531447	Prostate	chr1	24156501	24156502	0	0.09	0.5	0.0966	28	19	0.03	0.15	180	Consistent Biallelic
IFNLR1	rs77396647	Prostate	chr1	24156745	24156746	0.1	0.1	0.1	0	1	10	0.1	0.1	200	Consistent Biallelic
IFNLR1	rs10903032	Skin - Not Sun Exposed (Suprapubic)	chr1	24154373	24154374	0	0.08	0.4	0.0861	138	19	0.03	0.16	159	Consistent Biallelic
IFNLR1	rs10903034	Skin - Not Sun Exposed (Suprapubic)	chr1	24154414	24154415	0	0.07	0.35	0.0821	140	19.5	0.03	0.14	140	Consistent Biallelic
IFNLR1	rs10903035	Skin - Not Sun Exposed (Suprapubic)	chr1	24155449	24155450	0	0.1	0.43	0.0862	121	15	0.05	0.15	200	Consistent Biallelic
IFNLR1	rs11249002	Skin - Not Sun Exposed (Suprapubic)	chr1	24155568	24155569	0	0.1	0.32	0.0766	131	17	0.06	0.17	200	Consistent Biallelic
IFNLR1	rs11249006	Skin - Not Sun Exposed (Suprapubic)	chr1	24155983	24155984	0	0.09	0.3	0.0722	115	18	0.05	0.17	180	Consistent Biallelic
IFNLR1	rs11249009	Skin - Not Sun Exposed (Suprapubic)	chr1	24157026	24157027	0.06	0.11	0.17	0.0379	4	15.5	0.09	0.14	219	Consistent Biallelic
IFNLR1	rs115971676	Skin - Not Sun Exposed (Suprapubic)	chr1	24156037	24156038	0.06	0.12	0.3	0.0856	5	13	0.09	0.18	239	Consistent Biallelic
IFNLR1	rs12028945	Skin - Not Sun Exposed (Suprapubic)	chr1	24155513	24155514	0	0.1	0.27	0.0688	47	15	0.05	0.14	200	Consistent Biallelic
IFNLR1	rs34654982	Skin - Not Sun Exposed (Suprapubic)	chr1	24169594	24169595	0.03	0.11	0.21	0.0563	16	12.5	0.06	0.17	219	Consistent Biallelic
IFNLR1	rs55733257	Skin - Not Sun Exposed (Suprapubic)	chr1	24155337	24155338	0	0.07	0.5	0.088	133	18	0.03	0.14	140	Consistent Biallelic
IFNLR1	rs59155456	Skin - Not Sun Exposed (Suprapubic)	chr1	24155358	24155359	0	0.1	0.5	0.174	5	22	0.09	0.11	200	Consistent Biallelic
IFNLR1	rs59631801	Skin - Not Sun Exposed (Suprapubic)	chr1	24157152	24157153	0.23	0.31	0.39	0.0808	2	10	0.27	0.35	620	Consistent Biallelic
IFNLR1	rs72648587	Skin - Not Sun Exposed (Suprapubic)	chr1	24157617	24157618	0	0.13	0.38	0.0775	33	12	0.06	0.14	259	Consistent Biallelic
IFNLR1	rs7531447	Skin - Not Sun Exposed (Suprapubic)	chr1	24156501	24156502	0	0.09	0.41	0.086	88	18	0.04	0.14	180	Consistent Biallelic
IFNLR1	rs77396647	Skin - Not Sun Exposed (Suprapubic)	chr1	24156745	24156746	0.05	0.14	0.15	0.0456	3	11	0.09	0.14	280	Consistent Biallelic
IFNLR1	rs78627520	Skin - Not Sun Exposed (Suprapubic)	chr1	24169477	24169478	0.05	0.1	0.4	0.14	5	11	0.05	0.27	200	Consistent Biallelic
IFNLR1	rs10903032	Skin - Sun Exposed (Lower leg)	chr1	24154373	24154374	0	0.08	0.32	0.0794	35	14	0.05	0.14	159	Consistent Biallelic
IFNLR1	rs10903034	Skin - Sun Exposed (Lower leg)	chr1	24154414	24154415	0	0.07	0.3	0.0857	35	14	0.03	0.14	140	Consistent Biallelic
IFNLR1	rs10903035	Skin - Sun Exposed (Lower leg)	chr1	24155449	24155450	0	0.14	0.39	0.0945	27	11	0.03	0.17	280	Consistent Biallelic
IFNLR1	rs11249002	Skin - Sun Exposed (Lower leg)	chr1	24155568	24155569	0	0.11	0.3	0.0748	30	12	0.07	0.17	219	Consistent Biallelic
IFNLR1	rs11249006	Skin - Sun Exposed (Lower leg)	chr1	24155983	24155984	0	0.07	0.32	0.075	21	13	0.05	0.13	140	Consistent Biallelic
IFNLR1	rs115971676	Skin - Sun Exposed (Lower leg)	chr1	24156037	24156038	0.17	0.17	0.17	0	1	12	0.17	0.17	340	Consistent Biallelic
IFNLR1	rs12028945	Skin - Sun Exposed (Lower leg)	chr1	24155513	24155514	0.06	0.2	0.38	0.117	5	10	0.09	0.27	400	Consistent Biallelic
IFNLR1	rs34654982	Skin - Sun Exposed (Lower leg)	chr1	24169594	24169595	0.13	0.14	0.4	0.127	3	10	0.13	0.27	280	Consistent Biallelic
IFNLR1	rs55733257	Skin - Sun Exposed (Lower leg)	chr1	24155337	24155338	0	0.1	0.5	0.0975	34	13	0.05	0.15	200	Consistent Biallelic
IFNLR1	rs59155456	Skin - Sun Exposed (Lower leg)	chr1	24155358	24155359	0.17	0.21	0.25	0.0417	2	11.5	0.19	0.23	419	Consistent Biallelic
IFNLR1	rs59631801	Skin - Sun Exposed (Lower leg)	chr1	24157152	24157153	0.06	0.06	0.06	0	1	9	0.06	0.06	119	Consistent Biallelic
IFNLR1	rs72648587	Skin - Sun Exposed (Lower leg)	chr1	24157617	24157618	0.1	0.2	0.3	0.1	2	10	0.15	0.25	400	Consistent Biallelic
IFNLR1	rs7531447	Skin - Sun Exposed (Lower leg)	chr1	24156501	24156502	0.02	0.11	0.23	0.0476	20	17.5	0.07	0.13	219	Consistent Biallelic
IFNLR1	rs77396647	Skin - Sun Exposed (Lower leg)	chr1	24156745	24156746	0.25	0.25	0.25	0	1	8	0.25	0.25	500	Consistent Biallelic
IFNLR1	rs10903032	Small Intestine - Terminal Ileum	chr1	24154373	24154374	0	0.08	0.38	0.0788	98	18	0.04	0.14	159	Consistent Biallelic
IFNLR1	rs10903034	Small Intestine - Terminal Ileum	chr1	24154414	24154415	0	0.08	0.3	0.0718	101	19	0.04	0.13	159	Consistent Biallelic
IFNLR1	rs10903035	Small Intestine - Terminal Ileum	chr1	24155449	24155450	0	0.08	0.39	0.0837	77	15	0.05	0.14	159	Consistent Biallelic
IFNLR1	rs11249002	Small Intestine - Terminal Ileum	chr1	24155568	24155569	0	0.1	0.37	0.0771	89	15	0.04	0.13	200	Consistent Biallelic
IFNLR1	rs11249006	Small Intestine - Terminal Ileum	chr1	24155983	24155984	0	0.08	0.34	0.08	77	17	0.05	0.14	159	Consistent Biallelic
IFNLR1	rs11249009	Small Intestine - Terminal Ileum	chr1	24157026	24157027	0.05	0.22	0.39	0.172	2	10	0.13	0.3	439	Consistent Biallelic
IFNLR1	rs115971676	Small Intestine - Terminal Ileum	chr1	24156037	24156038	0.06	0.09	0.12	0.0299	2	15.5	0.07	0.1	180	Consistent Biallelic
IFNLR1	rs12028945	Small Intestine - Terminal Ileum	chr1	24155513	24155514	0	0.1	0.32	0.0831	37	13	0.03	0.14	200	Consistent Biallelic
IFNLR1	rs34654982	Small Intestine - Terminal Ileum	chr1	24169594	24169595	0.03	0.11	0.28	0.0672	10	9.5	0.07	0.14	219	Consistent Biallelic
IFNLR1	rs55733257	Small Intestine - Terminal Ileum	chr1	24155337	24155338	0	0.1	0.4	0.0777	96	17	0.06	0.16	200	Consistent Biallelic
IFNLR1	rs59155456	Small Intestine - Terminal Ileum	chr1	24155358	24155359	0.07	0.15	0.32	0.105	3	21	0.11	0.24	300	Consistent Biallelic
IFNLR1	rs59631801	Small Intestine - Terminal Ileum	chr1	24157152	24157153	0.06	0.07	0.08	0.0139	2	10.5	0.06	0.08	140	Consistent Biallelic
IFNLR1	rs72648587	Small Intestine - Terminal Ileum	chr1	24157617	24157618	0	0.08	0.38	0.107	23	12	0.04	0.17	159	Consistent Biallelic
IFNLR1	rs7531447	Small Intestine - Terminal Ileum	chr1	24156501	24156502	0	0.1	0.3	0.0845	60	17	0.04	0.17	200	Consistent Biallelic
IFNLR1	rs77396647	Small Intestine - Terminal Ileum	chr1	24156745	24156746	0.2	0.2	0.2	0	1	10	0.2	0.2	400	Consistent Biallelic
IFNLR1	rs78627520	Small Intestine - Terminal Ileum	chr1	24169477	24169478	0.06	0.09	0.13	0.0347	2	8.5	0.07	0.11	180	Consistent Biallelic
IFNLR1	rs10903032	Spleen	chr1	24154373	24154374	0.01	0.08	0.32	0.0904	27	24	0.04	0.15	159	Consistent Biallelic
IFNLR1	rs10903034	Spleen	chr1	24154414	24154415	0	0.06	0.27	0.0698	27	26	0.03	0.12	119	Consistent Biallelic
IFNLR1	rs10903035	Spleen	chr1	24155449	24155450	0	0.05	0.3	0.0691	28	25	0.02	0.07	100	Consistent Biallelic
IFNLR1	rs11249002	Spleen	chr1	24155568	24155569	0	0.06	0.5	0.106	27	23	0.03	0.09	119	Consistent Biallelic
IFNLR1	rs11249006	Spleen	chr1	24155983	24155984	0	0.07	0.2	0.06	25	30	0.02	0.13	140	Consistent Biallelic
IFNLR1	rs11249009	Spleen	chr1	24157026	24157027	0.01	0.01	0.01	0	1	39	0.01	0.01	19	Consistent Biallelic
IFNLR1	rs115971676	Spleen	chr1	24156037	24156038	0.19	0.19	0.19	0	1	16	0.19	0.19	379	Consistent Biallelic
IFNLR1	rs12028945	Spleen	chr1	24155513	24155514	0.01	0.11	0.25	0.0837	9	35	0.02	0.17	219	Consistent Biallelic
IFNLR1	rs34654982	Spleen	chr1	24169594	24169595	0.07	0.13	0.3	0.0976	3	14	0.1	0.21	259	Consistent Biallelic
IFNLR1	rs55733257	Spleen	chr1	24155337	24155338	0	0.07	0.38	0.0752	28	29	0.04	0.12	140	Consistent Biallelic
IFNLR1	rs59155456	Spleen	chr1	24155358	24155359	0.06	0.06	0.06	0	1	9	0.06	0.06	119	Consistent Biallelic
IFNLR1	rs59631801	Spleen	chr1	24157152	24157153	0.1	0.1	0.11	0.00435	2	16.5	0.1	0.11	200	Consistent Biallelic
IFNLR1	rs72648587	Spleen	chr1	24157617	24157618	0	0.17	0.21	0.0822	7	13	0.04	0.18	340	Consistent Biallelic
IFNLR1	rs7531447	Spleen	chr1	24156501	24156502	0	0.06	0.3	0.069	22	29	0.03	0.09	119	Consistent Biallelic
IFNLR1	rs77396647	Spleen	chr1	24156745	24156746	0	0.04	0.07	0.0357	2	17.5	0.02	0.05	79	Consistent Biallelic
IFNLR1	rs78627520	Spleen	chr1	24169477	24169478	0.13	0.17	0.21	0.0446	2	11	0.15	0.19	340	Consistent Biallelic
IFNLR1	rs10903032	Stomach	chr1	24154373	24154374	0	0.1	0.39	0.0863	25	10	0.06	0.17	200	Consistent Biallelic
IFNLR1	rs10903034	Stomach	chr1	24154414	24154415	0	0.11	0.32	0.0788	27	11	0.06	0.15	219	Consistent Biallelic
IFNLR1	rs10903035	Stomach	chr1	24155449	24155450	0	0.1	0.38	0.112	19	10	0.04	0.2	200	Consistent Biallelic
IFNLR1	rs11249002	Stomach	chr1	24155568	24155569	0	0.14	0.38	0.101	15	10	0.05	0.17	280	Consistent Biallelic
IFNLR1	rs11249006	Stomach	chr1	24155983	24155984	0	0.08	0.33	0.0895	17	12	0.04	0.12	159	Consistent Biallelic
IFNLR1	rs11249009	Stomach	chr1	24157026	24157027	0.17	0.17	0.17	0	1	9	0.17	0.17	340	Consistent Biallelic
IFNLR1	rs115971676	Stomach	chr1	24156037	24156038	0.06	0.13	0.21	0.0794	2	11.5	0.1	0.17	259	Consistent Biallelic
IFNLR1	rs12028945	Stomach	chr1	24155513	24155514	0	0.14	0.31	0.11	10	10.5	0.05	0.25	280	Consistent Biallelic
IFNLR1	rs55733257	Stomach	chr1	24155337	24155338	0	0.13	0.25	0.077	26	10.5	0.06	0.17	259	Consistent Biallelic
IFNLR1	rs59155456	Stomach	chr1	24155358	24155359	0.1	0.13	0.18	0.0353	3	10	0.11	0.15	259	Consistent Biallelic
IFNLR1	rs72648587	Stomach	chr1	24157617	24157618	0.06	0.06	0.06	0	1	9	0.06	0.06	119	Consistent Biallelic
IFNLR1	rs7531447	Stomach	chr1	24156501	24156502	0	0.12	0.39	0.103	17	10	0.06	0.17	239	Consistent Biallelic
IFNLR1	rs78627520	Stomach	chr1	24169477	24169478	0.13	0.13	0.13	0	1	8	0.13	0.13	259	Consistent Biallelic
IFNLR1	rs10903032	Testis	chr1	24154373	24154374	0	0.18	0.28	0.0897	12	9	0.09	0.25	360	Consistent Biallelic
IFNLR1	rs10903034	Testis	chr1	24154414	24154415	0	0.14	0.28	0.0781	16	9	0.11	0.19	280	Consistent Biallelic
IFNLR1	rs10903035	Testis	chr1	24155449	24155450	0	0.06	0.23	0.083	8	10	0	0.12	119	Consistent Biallelic
IFNLR1	rs11249002	Testis	chr1	24155568	24155569	0	0.13	0.25	0.0654	9	8	0.06	0.13	259	Consistent Biallelic
IFNLR1	rs11249006	Testis	chr1	24155983	24155984	0.04	0.13	0.3	0.0703	12	12.5	0.1	0.17	259	Consistent Biallelic
IFNLR1	rs115971676	Testis	chr1	24156037	24156038	0.12	0.12	0.12	0	1	13	0.12	0.12	239	Consistent Biallelic
IFNLR1	rs12028945	Testis	chr1	24155513	24155514	0	0.09	0.13	0.0503	4	8.5	0.04	0.12	180	Consistent Biallelic
IFNLR1	rs55733257	Testis	chr1	24155337	24155338	0	0.13	0.25	0.0822	11	9	0.06	0.15	259	Consistent Biallelic
IFNLR1	rs59155456	Testis	chr1	24155358	24155359	0.1	0.2	0.3	0.1	2	12.5	0.15	0.25	400	Consistent Biallelic
IFNLR1	rs72648587	Testis	chr1	24157617	24157618	0	0	0	0	1	8	0	0	0	Strictly Biallelic
IFNLR1	rs7531447	Testis	chr1	24156501	24156502	0.04	0.13	0.28	0.078	13	9	0.08	0.17	259	Consistent Biallelic
IFNLR1	rs77396647	Testis	chr1	24156745	24156746	0	0	0	0	1	8	0	0	0	Strictly Biallelic
IFNLR1	rs78627520	Testis	chr1	24169477	24169478	0.2	0.2	0.2	0	1	10	0.2	0.2	400	Consistent Biallelic
IFNLR1	rs10903034	Thyroid	chr1	24154414	24154415	0.1	0.11	0.13	0.0125	2	9	0.11	0.12	219	Consistent Biallelic
IFNLR1	rs72648587	Thyroid	chr1	24157617	24157618	0.1	0.31	0.5	0.148	4	8	0.21	0.41	620	Consistent Biallelic
IFNLR1	rs7531447	Thyroid	chr1	24156501	24156502	0.28	0.28	0.28	0	1	9	0.28	0.28	560	Consistent Biallelic
IFNLR1	rs10903032	Uterus	chr1	24154373	24154374	0	0.1	0.41	0.0863	113	14	0.05	0.15	200	Consistent Biallelic
IFNLR1	rs10903034	Uterus	chr1	24154414	24154415	0	0.1	0.42	0.0971	115	15	0.04	0.18	200	Consistent Biallelic
IFNLR1	rs10903035	Uterus	chr1	24155449	24155450	0	0.13	0.38	0.0913	87	11	0.05	0.18	259	Consistent Biallelic
IFNLR1	rs11249002	Uterus	chr1	24155568	24155569	0	0.13	0.42	0.0918	79	12	0.05	0.18	259	Consistent Biallelic
IFNLR1	rs11249006	Uterus	chr1	24155983	24155984	0	0.1	0.33	0.0833	99	13	0.06	0.17	200	Consistent Biallelic
IFNLR1	rs11249009	Uterus	chr1	24157026	24157027	0.13	0.17	0.4	0.121	3	9	0.15	0.28	340	Consistent Biallelic
IFNLR1	rs115971676	Uterus	chr1	24156037	24156038	0.03	0.1	0.13	0.0313	5	14	0.07	0.1	200	Consistent Biallelic
IFNLR1	rs12028945	Uterus	chr1	24155513	24155514	0	0.13	0.5	0.12	32	10	0.08	0.25	259	Consistent Biallelic
IFNLR1	rs34654982	Uterus	chr1	24169594	24169595	0.05	0.1	0.17	0.0529	4	10	0.05	0.15	200	Consistent Biallelic
IFNLR1	rs55733257	Uterus	chr1	24155337	24155338	0	0.1	0.4	0.0954	105	13	0.06	0.17	200	Consistent Biallelic
IFNLR1	rs59155456	Uterus	chr1	24155358	24155359	0	0.15	0.23	0.0735	6	12	0.08	0.17	300	Consistent Biallelic
IFNLR1	rs59631801	Uterus	chr1	24157152	24157153	0.06	0.17	0.39	0.139	3	9	0.11	0.28	340	Consistent Biallelic
IFNLR1	rs72648587	Uterus	chr1	24157617	24157618	0	0.08	0.23	0.0687	15	11	0.06	0.15	159	Consistent Biallelic
IFNLR1	rs7531447	Uterus	chr1	24156501	24156502	0	0.1	0.5	0.116	79	14	0.05	0.21	200	Consistent Biallelic
IFNLR1	rs77396647	Uterus	chr1	24156745	24156746	0	0.05	0.14	0.0596	3	11	0.02	0.09	100	Consistent Biallelic
IFNLR1	rs78627520	Uterus	chr1	24169477	24169478	0.25	0.32	0.39	0.0694	2	8.5	0.28	0.35	639	Consistent Biallelic
IFNLR1	rs10903032	Vagina	chr1	24154373	24154374	0.25	0.25	0.25	0	1	8	0.25	0.25	500	Consistent Biallelic
IFNLR1	rs10903034	Vagina	chr1	24154414	24154415	0.06	0.22	0.39	0.167	2	9	0.14	0.31	439	Consistent Biallelic
IFNLR1	rs10903032	Whole Blood	chr1	24154373	24154374	0	0.15	0.38	0.108	9	13	0.12	0.23	300	Consistent Biallelic
IFNLR1	rs10903034	Whole Blood	chr1	24154414	24154415	0	0.15	0.3	0.101	8	12.5	0.02	0.17	300	Consistent Biallelic
IFNLR1	rs10903035	Whole Blood	chr1	24155449	24155450	0.03	0.21	0.38	0.113	12	9	0.1	0.28	419	Consistent Biallelic
IFNLR1	rs11249002	Whole Blood	chr1	24155568	24155569	0.06	0.13	0.39	0.0937	8	8.5	0.13	0.19	259	Consistent Biallelic
IFNLR1	rs11249006	Whole Blood	chr1	24155983	24155984	0	0.12	0.23	0.0647	15	11	0.05	0.15	239	Consistent Biallelic
IFNLR1	rs115971676	Whole Blood	chr1	24156037	24156038	0.05	0.05	0.05	0	1	11	0.05	0.05	100	Consistent Biallelic
IFNLR1	rs12028945	Whole Blood	chr1	24155513	24155514	0.14	0.23	0.39	0.0923	5	11	0.14	0.23	460	Consistent Biallelic
IFNLR1	rs34654982	Whole Blood	chr1	24169594	24169595	0	0.13	0.25	0.125	2	8	0.06	0.19	259	Consistent Biallelic
IFNLR1	rs55733257	Whole Blood	chr1	24155337	24155338	0.04	0.12	0.27	0.0798	10	12	0.06	0.19	239	Consistent Biallelic
IFNLR1	rs59155456	Whole Blood	chr1	24155358	24155359	0.1	0.1	0.1	0	1	10	0.1	0.1	200	Consistent Biallelic
IFNLR1	rs72648587	Whole Blood	chr1	24157617	24157618	0	0.1	0.2	0.0726	5	9	0.06	0.17	200	Consistent Biallelic
IFNLR1	rs7531447	Whole Blood	chr1	24156501	24156502	0.03	0.09	0.3	0.0974	7	15	0.06	0.19	180	Consistent Biallelic
IFNLR1	rs78627520	Whole Blood	chr1	24169477	24169478	0.05	0.05	0.05	0	1	11	0.05	0.05	100	Consistent Biallelic
N6AMT1	rs15988	Adipose - Subcutaneous	chr21	28872477	28872478	0	0.17	0.38	0.0952	15	10	0.11	0.22	340	Consistent Biallelic
N6AMT1	rs1997606	Adipose - Subcutaneous	chr21	28885237	28885238	0	0.08	0.5	0.105	35	18	0.04	0.18	159	Consistent Biallelic
N6AMT1	rs2738956	Adipose - Subcutaneous	chr21	28872226	28872227	0	0	0	0	1	8	0	0	0	Strictly Biallelic
N6AMT1	rs61735766	Adipose - Subcutaneous	chr21	28885329	28885330	0	0	0.14	0.0643	3	14	0	0.07	0	Consistent Biallelic
N6AMT1	rs9983025	Adipose - Subcutaneous	chr21	28872193	28872194	0.06	0.06	0.06	0	1	9	0.06	0.06	119	Consistent Biallelic
N6AMT1	rs9983960	Adipose - Subcutaneous	chr21	28872645	28872646	0	0.11	0.38	0.0896	51	13	0.04	0.15	219	Consistent Biallelic
N6AMT1	rs15988	Adipose - Visceral (Omentum)	chr21	28872477	28872478	0	0.17	0.4	0.108	44	10	0.09	0.25	340	Consistent Biallelic
N6AMT1	rs1997606	Adipose - Visceral (Omentum)	chr21	28885237	28885238	0	0.06	0.5	0.0978	51	12	0.04	0.14	119	Consistent Biallelic
N6AMT1	rs2738956	Adipose - Visceral (Omentum)	chr21	28872226	28872227	0	0	0	0	1	8	0	0	0	Strictly Biallelic
N6AMT1	rs61735766	Adipose - Visceral (Omentum)	chr21	28885329	28885330	0	0.05	0.38	0.141	5	11	0	0.14	100	Consistent Biallelic
N6AMT1	rs9983025	Adipose - Visceral (Omentum)	chr21	28872193	28872194	0	0	0	0	1	10	0	0	0	Strictly Biallelic
N6AMT1	rs9983960	Adipose - Visceral (Omentum)	chr21	28872645	28872646	0	0.08	0.4	0.09	105	14	0.04	0.17	159	Consistent Biallelic
N6AMT1	rs15988	Adrenal Gland	chr21	28872477	28872478	0	0.14	0.32	0.104	18	12	0.06	0.27	280	Consistent Biallelic
N6AMT1	rs1997606	Adrenal Gland	chr21	28885237	28885238	0	0.14	0.5	0.112	35	11	0.07	0.25	280	Consistent Biallelic
N6AMT1	rs2738956	Adrenal Gland	chr21	28872226	28872227	0.05	0.15	0.25	0.102	2	9.5	0.1	0.2	300	Consistent Biallelic
N6AMT1	rs61735766	Adrenal Gland	chr21	28885329	28885330	0.06	0.12	0.17	0.0454	3	12	0.09	0.14	239	Consistent Biallelic
N6AMT1	rs9983025	Adrenal Gland	chr21	28872193	28872194	0.38	0.38	0.38	0	1	8	0.38	0.38	759	Consistent Monoallelic
N6AMT1	rs9983960	Adrenal Gland	chr21	28872645	28872646	0	0.09	0.29	0.0697	52	12	0.05	0.14	180	Consistent Biallelic
N6AMT1	rs15988	Artery - Aorta	chr21	28872477	28872478	0.03	0.17	0.39	0.0905	25	12	0.14	0.25	340	Consistent Biallelic
N6AMT1	rs1997606	Artery - Aorta	chr21	28885237	28885238	0	0.08	0.4	0.0858	34	25	0.04	0.12	159	Consistent Biallelic
N6AMT1	rs2738956	Artery - Aorta	chr21	28872226	28872227	0	0.17	0.38	0.15	5	8	0	0.29	340	Consistent Biallelic
N6AMT1	rs61735766	Artery - Aorta	chr21	28885329	28885330	0.05	0.11	0.13	0.0305	4	17	0.09	0.11	219	Consistent Biallelic
N6AMT1	rs9983025	Artery - Aorta	chr21	28872193	28872194	0.39	0.39	0.39	0	1	9	0.39	0.39	779	Consistent Monoallelic
N6AMT1	rs9983960	Artery - Aorta	chr21	28872645	28872646	0	0.07	0.39	0.084	44	17	0.03	0.12	140	Consistent Biallelic
N6AMT1	rs15988	Artery - Coronary	chr21	28872477	28872478	0	0.13	0.42	0.0941	43	15	0.08	0.18	259	Consistent Biallelic
N6AMT1	rs1997606	Artery - Coronary	chr21	28885237	28885238	0	0.11	0.39	0.0982	42	14	0.05	0.19	219	Consistent Biallelic
N6AMT1	rs2738956	Artery - Coronary	chr21	28872226	28872227	0	0.17	0.4	0.126	15	12	0.05	0.26	340	Consistent Biallelic
N6AMT1	rs61735766	Artery - Coronary	chr21	28885329	28885330	0.02	0.11	0.2	0.0891	2	21.5	0.07	0.16	219	Consistent Biallelic
N6AMT1	rs9983025	Artery - Coronary	chr21	28872193	28872194	0.04	0.04	0.05	0.0035	2	12	0.04	0.04	79	Consistent Biallelic
N6AMT1	rs9983960	Artery - Coronary	chr21	28872645	28872646	0	0.07	0.3	0.0677	95	25	0.03	0.12	140	Consistent Biallelic
N6AMT1	rs15988	Artery - Tibial	chr21	28872477	28872478	0	0.08	0.37	0.0963	23	15	0.05	0.18	159	Consistent Biallelic
N6AMT1	rs1997606	Artery - Tibial	chr21	28885237	28885238	0	0.14	0.39	0.0953	30	14.5	0.07	0.19	280	Consistent Biallelic
N6AMT1	rs2738956	Artery - Tibial	chr21	28872226	28872227	0	0.09	0.13	0.0469	4	11	0.06	0.11	180	Consistent Biallelic
N6AMT1	rs61735766	Artery - Tibial	chr21	28885329	28885330	0.05	0.05	0.06	0.00505	2	15.5	0.05	0.05	100	Consistent Biallelic
N6AMT1	rs9983025	Artery - Tibial	chr21	28872193	28872194	0.1	0.1	0.1	0	1	15	0.1	0.1	200	Consistent Biallelic
N6AMT1	rs9983960	Artery - Tibial	chr21	28872645	28872646	0	0.06	0.5	0.084	52	20	0.05	0.12	119	Consistent Biallelic
N6AMT1	rs15988	Bladder	chr21	28872477	28872478	0	0.09	0.39	0.106	42	11	0.05	0.17	180	Consistent Biallelic
N6AMT1	rs1997606	Bladder	chr21	28885237	28885238	0	0.11	0.5	0.113	42	12.5	0.05	0.22	219	Consistent Biallelic
N6AMT1	rs2738956	Bladder	chr21	28872226	28872227	0	0.14	0.25	0.0704	13	11	0.08	0.19	280	Consistent Biallelic
N6AMT1	rs61735766	Bladder	chr21	28885329	28885330	0.1	0.16	0.22	0.0468	4	13.5	0.13	0.2	319	Consistent Biallelic
N6AMT1	rs9983025	Bladder	chr21	28872193	28872194	0.05	0.16	0.27	0.112	2	12	0.1	0.21	319	Consistent Biallelic
N6AMT1	rs9983960	Bladder	chr21	28872645	28872646	0	0.09	0.35	0.0743	114	17	0.04	0.15	180	Consistent Biallelic
N6AMT1	rs15988	Brain - Amygdala	chr21	28872477	28872478	0.11	0.15	0.23	0.0486	3	17	0.13	0.19	300	Consistent Biallelic
N6AMT1	rs1997606	Brain - Amygdala	chr21	28885237	28885238	0.03	0.07	0.11	0.0424	2	18.5	0.05	0.09	140	Consistent Biallelic
N6AMT1	rs2738956	Brain - Amygdala	chr21	28872226	28872227	0.1	0.19	0.25	0.0618	3	12	0.15	0.22	379	Consistent Biallelic
N6AMT1	rs9983025	Brain - Amygdala	chr21	28872193	28872194	0.13	0.13	0.13	0	1	8	0.13	0.13	259	Consistent Biallelic
N6AMT1	rs9983960	Brain - Amygdala	chr21	28872645	28872646	0	0.02	0.07	0.0273	5	23	0.02	0.06	39	Consistent Biallelic
N6AMT1	rs15988	Brain - Anterior cingulate cortex (BA24)	chr21	28872477	28872478	0	0.1	0.38	0.155	6	11	0.04	0.31	200	Consistent Biallelic
N6AMT1	rs1997606	Brain - Anterior cingulate cortex (BA24)	chr21	28885237	28885238	0	0.08	0.17	0.0833	2	11	0.04	0.12	159	Consistent Biallelic
N6AMT1	rs2738956	Brain - Anterior cingulate cortex (BA24)	chr21	28872226	28872227	0.04	0.05	0.08	0.0197	3	12	0.04	0.06	100	Consistent Biallelic
N6AMT1	rs61735766	Brain - Anterior cingulate cortex (BA24)	chr21	28885329	28885330	0.06	0.06	0.06	0	1	9	0.06	0.06	119	Consistent Biallelic
N6AMT1	rs9983960	Brain - Anterior cingulate cortex (BA24)	chr21	28872645	28872646	0	0.11	0.21	0.0598	18	16	0.06	0.14	219	Consistent Biallelic
N6AMT1	rs15988	Brain - Caudate (basal ganglia)	chr21	28872477	28872478	0.05	0.12	0.39	0.0995	13	12	0.1	0.25	239	Consistent Biallelic
N6AMT1	rs1997606	Brain - Caudate (basal ganglia)	chr21	28885237	28885238	0.25	0.38	0.5	0.125	2	8	0.31	0.44	759	Consistent Biallelic
N6AMT1	rs2738956	Brain - Caudate (basal ganglia)	chr21	28872226	28872227	0.06	0.06	0.06	0	1	9	0.06	0.06	119	Consistent Biallelic
N6AMT1	rs9983960	Brain - Caudate (basal ganglia)	chr21	28872645	28872646	0	0.17	0.27	0.0812	23	15	0.07	0.2	340	Consistent Biallelic
N6AMT1	rs15988	Brain - Cerebellar Hemisphere	chr21	28872477	28872478	0.03	0.14	0.5	0.126	18	12	0.09	0.17	280	Consistent Biallelic
N6AMT1	rs1997606	Brain - Cerebellar Hemisphere	chr21	28885237	28885238	0	0.05	0.14	0.0495	4	11	0.03	0.07	100	Consistent Biallelic
N6AMT1	rs2738956	Brain - Cerebellar Hemisphere	chr21	28872226	28872227	0	0.07	0.14	0.0714	2	11	0.04	0.11	140	Consistent Biallelic
N6AMT1	rs9983960	Brain - Cerebellar Hemisphere	chr21	28872645	28872646	0	0.09	0.5	0.106	36	14.5	0.04	0.17	180	Consistent Biallelic
N6AMT1	rs15988	Brain - Cerebellum	chr21	28872477	28872478	0	0.12	0.29	0.101	14	13.5	0.01	0.19	239	Consistent Biallelic
N6AMT1	rs1997606	Brain - Cerebellum	chr21	28885237	28885238	0	0.03	0.06	0.0278	2	8.5	0.01	0.04	59	Consistent Biallelic
N6AMT1	rs2738956	Brain - Cerebellum	chr21	28872226	28872227	0.1	0.17	0.19	0.0331	5	9	0.13	0.17	340	Consistent Biallelic
N6AMT1	rs9983960	Brain - Cerebellum	chr21	28872645	28872646	0	0.08	0.3	0.0808	32	17	0.03	0.17	159	Consistent Biallelic
N6AMT1	rs15988	Brain - Cortex	chr21	28872477	28872478	0	0.1	0.19	0.0617	13	13	0.03	0.13	200	Consistent Biallelic
N6AMT1	rs1997606	Brain - Cortex	chr21	28885237	28885238	0.07	0.19	0.5	0.145	6	9	0.11	0.25	379	Consistent Biallelic
N6AMT1	rs2738956	Brain - Cortex	chr21	28872226	28872227	0.06	0.17	0.32	0.0807	8	9	0.12	0.22	340	Consistent Biallelic
N6AMT1	rs9983960	Brain - Cortex	chr21	28872645	28872646	0	0.08	0.39	0.0891	33	14	0.04	0.14	159	Consistent Biallelic
N6AMT1	rs15988	Brain - Frontal Cortex (BA9)	chr21	28872477	28872478	0.04	0.16	0.27	0.0796	12	12.5	0.1	0.25	319	Consistent Biallelic
N6AMT1	rs1997606	Brain - Frontal Cortex (BA9)	chr21	28885237	28885238	0.06	0.13	0.28	0.0838	7	9	0.1	0.25	259	Consistent Biallelic
N6AMT1	rs2738956	Brain - Frontal Cortex (BA9)	chr21	28872226	28872227	0.08	0.13	0.28	0.0798	4	10.5	0.08	0.19	259	Consistent Biallelic
N6AMT1	rs61735766	Brain - Frontal Cortex (BA9)	chr21	28885329	28885330	0.25	0.25	0.25	0	1	8	0.25	0.25	500	Consistent Biallelic
N6AMT1	rs9983025	Brain - Frontal Cortex (BA9)	chr21	28872193	28872194	0.25	0.25	0.25	0	1	8	0.25	0.25	500	Consistent Biallelic
N6AMT1	rs9983960	Brain - Frontal Cortex (BA9)	chr21	28872645	28872646	0	0.09	0.38	0.0883	34	18	0.03	0.14	180	Consistent Biallelic
N6AMT1	rs15988	Brain - Hippocampus	chr21	28872477	28872478	0	0.17	0.33	0.0953	15	14	0.09	0.22	340	Consistent Biallelic
N6AMT1	rs1997606	Brain - Hippocampus	chr21	28885237	28885238	0.06	0.1	0.13	0.0287	3	9	0.08	0.11	200	Consistent Biallelic
N6AMT1	rs2738956	Brain - Hippocampus	chr21	28872226	28872227	0.03	0.19	0.38	0.129	5	12	0.05	0.25	379	Consistent Biallelic
N6AMT1	rs61735766	Brain - Hippocampus	chr21	28885329	28885330	0.13	0.19	0.25	0.0625	2	10	0.16	0.22	379	Consistent Biallelic
N6AMT1	rs9983960	Brain - Hippocampus	chr21	28872645	28872646	0	0.09	0.5	0.0968	33	17	0.05	0.12	180	Consistent Biallelic
N6AMT1	rs15988	Brain - Hypothalamus	chr21	28872477	28872478	0	0.13	0.39	0.122	11	12	0.09	0.22	259	Consistent Biallelic
N6AMT1	rs1997606	Brain - Hypothalamus	chr21	28885237	28885238	0.07	0.1	0.13	0.0268	2	11	0.08	0.11	200	Consistent Biallelic
N6AMT1	rs2738956	Brain - Hypothalamus	chr21	28872226	28872227	0.06	0.23	0.28	0.0763	5	9	0.17	0.23	460	Consistent Biallelic
N6AMT1	rs9983960	Brain - Hypothalamus	chr21	28872645	28872646	0	0.12	0.28	0.0853	24	14	0.04	0.19	239	Consistent Biallelic
N6AMT1	rs15988	Brain - Nucleus accumbens (basal ganglia)	chr21	28872477	28872478	0	0.13	0.25	0.078	19	15	0.08	0.19	259	Consistent Biallelic
N6AMT1	rs1997606	Brain - Nucleus accumbens (basal ganglia)	chr21	28885237	28885238	0	0	0.06	0.0262	3	9	0	0.03	0	Consistent Biallelic
N6AMT1	rs2738956	Brain - Nucleus accumbens (basal ganglia)	chr21	28872226	28872227	0	0.06	0.19	0.0689	5	9	0.06	0.14	119	Consistent Biallelic
N6AMT1	rs9983960	Brain - Nucleus accumbens (basal ganglia)	chr21	28872645	28872646	0	0.09	0.28	0.0876	30	19.5	0.04	0.18	180	Consistent Biallelic
N6AMT1	rs15988	Brain - Putamen (basal ganglia)	chr21	28872477	28872478	0	0.08	0.33	0.083	15	11	0.06	0.13	159	Consistent Biallelic
N6AMT1	rs1997606	Brain - Putamen (basal ganglia)	chr21	28885237	28885238	0	0.06	0.14	0.0466	5	11	0.05	0.1	119	Consistent Biallelic
N6AMT1	rs2738956	Brain - Putamen (basal ganglia)	chr21	28872226	28872227	0.06	0.06	0.06	0	1	9	0.06	0.06	119	Consistent Biallelic
N6AMT1	rs9983960	Brain - Putamen (basal ganglia)	chr21	28872645	28872646	0	0.12	0.28	0.0831	23	15	0.06	0.2	239	Consistent Biallelic
N6AMT1	rs15988	Brain - Spinal cord (cervical c-1)	chr21	28872477	28872478	0.03	0.12	0.2	0.0619	11	12	0.04	0.17	239	Consistent Biallelic
N6AMT1	rs1997606	Brain - Spinal cord (cervical c-1)	chr21	28885237	28885238	0.1	0.17	0.25	0.0614	3	10	0.13	0.21	340	Consistent Biallelic
N6AMT1	rs2738956	Brain - Spinal cord (cervical c-1)	chr21	28872226	28872227	0	0	0	0	1	8	0	0	0	Strictly Biallelic
N6AMT1	rs9983960	Brain - Spinal cord (cervical c-1)	chr21	28872645	28872646	0	0.06	0.23	0.0595	23	14	0.04	0.12	119	Consistent Biallelic
N6AMT1	rs15988	Brain - Substantia nigra	chr21	28872477	28872478	0.05	0.18	0.43	0.114	9	12	0.14	0.23	360	Consistent Biallelic
N6AMT1	rs1997606	Brain - Substantia nigra	chr21	28885237	28885238	0.07	0.12	0.13	0.0233	3	13	0.09	0.12	239	Consistent Biallelic
N6AMT1	rs2738956	Brain - Substantia nigra	chr21	28872226	28872227	0.41	0.41	0.41	0	1	11	0.41	0.41	819	Consistent Monoallelic
N6AMT1	rs9983960	Brain - Substantia nigra	chr21	28872645	28872646	0	0.05	0.23	0.0712	22	19	0.02	0.11	100	Consistent Biallelic
N6AMT1	rs15988	Breast - Mammary Tissue	chr21	28872477	28872478	0	0.05	0.33	0.108	8	14.5	0.03	0.14	100	Consistent Biallelic
N6AMT1	rs1997606	Breast - Mammary Tissue	chr21	28885237	28885238	0.05	0.12	0.17	0.0497	3	11	0.08	0.14	239	Consistent Biallelic
N6AMT1	rs2738956	Breast - Mammary Tissue	chr21	28872226	28872227	0.1	0.1	0.1	0	1	10	0.1	0.1	200	Consistent Biallelic
N6AMT1	rs61735766	Breast - Mammary Tissue	chr21	28885329	28885330	0.13	0.13	0.13	0	1	8	0.13	0.13	259	Consistent Biallelic
N6AMT1	rs9983960	Breast - Mammary Tissue	chr21	28872645	28872646	0	0.12	0.3	0.0799	26	14.5	0.06	0.17	239	Consistent Biallelic
N6AMT1	rs15988	Cells - EBV-transformed lymphocytes	chr21	28872477	28872478	0	0.1	0.4	0.11	19	10	0.05	0.18	200	Consistent Biallelic
N6AMT1	rs1997606	Cells - EBV-transformed lymphocytes	chr21	28885237	28885238	0	0.1	0.5	0.0781	75	23	0.05	0.13	200	Consistent Biallelic
N6AMT1	rs61735766	Cells - EBV-transformed lymphocytes	chr21	28885329	28885330	0	0.06	0.15	0.0556	8	15.5	0.01	0.11	119	Consistent Biallelic
N6AMT1	rs9983960	Cells - EBV-transformed lymphocytes	chr21	28872645	28872646	0	0.08	0.39	0.0852	89	12	0.04	0.13	159	Consistent Biallelic
N6AMT1	rs15988	Cells - Transformed fibroblasts	chr21	28872477	28872478	0.13	0.13	0.13	0	1	8	0.13	0.13	259	Consistent Biallelic
N6AMT1	rs1997606	Cells - Transformed fibroblasts	chr21	28885237	28885238	0.13	0.13	0.13	0	1	8	0.13	0.13	259	Consistent Biallelic
N6AMT1	rs9983960	Cells - Transformed fibroblasts	chr21	28872645	28872646	0	0.07	0.3	0.0952	8	9.5	0.03	0.14	140	Consistent Biallelic
N6AMT1	rs15988	Cervix - Ectocervix	chr21	28872477	28872478	0	0.17	0.4	0.105	21	10	0.1	0.25	340	Consistent Biallelic
N6AMT1	rs1997606	Cervix - Ectocervix	chr21	28885237	28885238	0	0.14	0.5	0.132	32	11	0.05	0.2	280	Consistent Biallelic
N6AMT1	rs2738956	Cervix - Ectocervix	chr21	28872226	28872227	0.1	0.13	0.41	0.109	7	10	0.13	0.22	259	Consistent Biallelic
N6AMT1	rs61735766	Cervix - Ectocervix	chr21	28885329	28885330	0	0	0	0	1	12	0	0	0	Strictly Biallelic
N6AMT1	rs9983025	Cervix - Ectocervix	chr21	28872193	28872194	0.25	0.25	0.25	0	1	8	0.25	0.25	500	Consistent Biallelic
N6AMT1	rs9983960	Cervix - Ectocervix	chr21	28872645	28872646	0	0.09	0.4	0.0839	72	15	0.05	0.14	180	Consistent Biallelic
N6AMT1	rs15988	Cervix - Endocervix	chr21	28872477	28872478	0.02	0.02	0.02	0	1	21	0.02	0.02	39	Consistent Biallelic
N6AMT1	rs1997606	Cervix - Endocervix	chr21	28885237	28885238	0	0.08	0.17	0.0833	2	15	0.04	0.12	159	Consistent Biallelic
N6AMT1	rs9983960	Cervix - Endocervix	chr21	28872645	28872646	0.23	0.23	0.23	0	1	15	0.23	0.23	460	Consistent Biallelic
N6AMT1	rs15988	Colon - Sigmoid	chr21	28872477	28872478	0	0.14	0.42	0.0958	39	12	0.06	0.17	280	Consistent Biallelic
N6AMT1	rs1997606	Colon - Sigmoid	chr21	28885237	28885238	0	0.12	0.5	0.104	39	13	0.05	0.17	239	Consistent Biallelic
N6AMT1	rs2738956	Colon - Sigmoid	chr21	28872226	28872227	0	0.1	0.25	0.076	7	10	0.05	0.14	200	Consistent Biallelic
N6AMT1	rs61735766	Colon - Sigmoid	chr21	28885329	28885330	0	0.17	0.17	0.0786	3	9	0.08	0.17	340	Consistent Biallelic
N6AMT1	rs9983025	Colon - Sigmoid	chr21	28872193	28872194	0.17	0.21	0.25	0.0417	2	8.5	0.19	0.23	419	Consistent Biallelic
N6AMT1	rs9983960	Colon - Sigmoid	chr21	28872645	28872646	0	0.09	0.3	0.0682	84	16.5	0.05	0.14	180	Consistent Biallelic
N6AMT1	rs15988	Colon - Transverse	chr21	28872477	28872478	0	0.1	0.38	0.0996	26	13	0.05	0.15	200	Consistent Biallelic
N6AMT1	rs1997606	Colon - Transverse	chr21	28885237	28885238	0	0.17	0.5	0.118	26	10	0.13	0.25	340	Consistent Biallelic
N6AMT1	rs2738956	Colon - Transverse	chr21	28872226	28872227	0	0.17	0.32	0.112	5	10	0.06	0.2	340	Consistent Biallelic
N6AMT1	rs9983960	Colon - Transverse	chr21	28872645	28872646	0	0.06	0.4	0.0828	54	17.5	0.03	0.14	119	Consistent Biallelic
N6AMT1	rs15988	Esophagus - Gastroesophageal Junction	chr21	28872477	28872478	0.18	0.25	0.32	0.067	2	15	0.22	0.28	500	Consistent Biallelic
N6AMT1	rs1997606	Esophagus - Gastroesophageal Junction	chr21	28885237	28885238	0.07	0.07	0.07	0	1	14	0.07	0.07	140	Consistent Biallelic
N6AMT1	rs9983960	Esophagus - Gastroesophageal Junction	chr21	28872645	28872646	0.14	0.15	0.15	0.00874	2	24	0.14	0.15	300	Consistent Biallelic
N6AMT1	rs15988	Esophagus - Mucosa	chr21	28872477	28872478	0	0.08	0.38	0.0847	30	18	0.04	0.14	159	Consistent Biallelic
N6AMT1	rs1997606	Esophagus - Mucosa	chr21	28885237	28885238	0	0.06	0.5	0.106	30	18.5	0.03	0.14	119	Consistent Biallelic
N6AMT1	rs2738956	Esophagus - Mucosa	chr21	28872226	28872227	0.03	0.13	0.28	0.0716	13	9	0.13	0.17	259	Consistent Biallelic
N6AMT1	rs61735766	Esophagus - Mucosa	chr21	28885329	28885330	0.06	0.06	0.1	0.0202	3	15	0.06	0.08	119	Consistent Biallelic
N6AMT1	rs9983025	Esophagus - Mucosa	chr21	28872193	28872194	0	0	0	0	1	10	0	0	0	Strictly Biallelic
N6AMT1	rs9983960	Esophagus - Mucosa	chr21	28872645	28872646	0	0.07	0.3	0.0697	60	22.5	0.03	0.14	140	Consistent Biallelic
N6AMT1	rs15988	Esophagus - Muscularis	chr21	28872477	28872478	0	0.17	0.39	0.108	19	11	0.05	0.25	340	Consistent Biallelic
N6AMT1	rs1997606	Esophagus - Muscularis	chr21	28885237	28885238	0	0.1	0.23	0.0615	37	11	0.07	0.17	200	Consistent Biallelic
N6AMT1	rs2738956	Esophagus - Muscularis	chr21	28872226	28872227	0	0.06	0.13	0.0625	2	8	0.03	0.09	119	Consistent Biallelic
N6AMT1	rs61735766	Esophagus - Muscularis	chr21	28885329	28885330	0.06	0.08	0.2	0.0626	3	10	0.07	0.14	159	Consistent Biallelic
N6AMT1	rs9983960	Esophagus - Muscularis	chr21	28872645	28872646	0	0.1	0.38	0.0882	66	12.5	0.05	0.14	200	Consistent Biallelic
N6AMT1	rs15988	Fallopian Tube	chr21	28872477	28872478	0	0.08	0.34	0.0945	42	16.5	0.04	0.2	159	Consistent Biallelic
N6AMT1	rs1997606	Fallopian Tube	chr21	28885237	28885238	0	0.08	0.5	0.0945	54	15	0.05	0.13	159	Consistent Biallelic
N6AMT1	rs2738956	Fallopian Tube	chr21	28872226	28872227	0	0.1	0.28	0.0731	17	9	0.06	0.17	200	Consistent Biallelic
N6AMT1	rs61735766	Fallopian Tube	chr21	28885329	28885330	0	0.07	0.14	0.0682	2	14.5	0.03	0.1	140	Consistent Biallelic
N6AMT1	rs9983025	Fallopian Tube	chr21	28872193	28872194	0.07	0.13	0.19	0.0604	2	26.5	0.1	0.16	259	Consistent Biallelic
N6AMT1	rs9983960	Fallopian Tube	chr21	28872645	28872646	0	0.07	0.38	0.08	103	22	0.04	0.15	140	Consistent Biallelic
N6AMT1	rs15988	Heart - Atrial Appendage	chr21	28872477	28872478	0.18	0.18	0.18	0	1	22	0.18	0.18	360	Consistent Biallelic
N6AMT1	rs1997606	Heart - Atrial Appendage	chr21	28885237	28885238	0.08	0.18	0.27	0.0929	2	12.5	0.13	0.22	360	Consistent Biallelic
N6AMT1	rs9983960	Heart - Atrial Appendage	chr21	28872645	28872646	0.13	0.15	0.17	0.0167	2	25.5	0.14	0.16	300	Consistent Biallelic
N6AMT1	rs15988	Heart - Left Ventricle	chr21	28872477	28872478	0.06	0.21	0.41	0.0949	12	11	0.13	0.27	419	Consistent Biallelic
N6AMT1	rs1997606	Heart - Left Ventricle	chr21	28885237	28885238	0	0.07	0.38	0.0876	26	14	0.04	0.15	140	Consistent Biallelic
N6AMT1	rs61735766	Heart - Left Ventricle	chr21	28885329	28885330	0	0.01	0.03	0.0147	2	14.5	0.01	0.02	19	Consistent Biallelic
N6AMT1	rs9983960	Heart - Left Ventricle	chr21	28872645	28872646	0	0.1	0.38	0.0871	49	12	0.05	0.17	200	Consistent Biallelic
N6AMT1	rs15988	Kidney - Cortex	chr21	28872477	28872478	0.04	0.17	0.4	0.114	15	10	0.11	0.25	340	Consistent Biallelic
N6AMT1	rs1997606	Kidney - Cortex	chr21	28885237	28885238	0	0.07	0.5	0.106	31	15	0.03	0.13	140	Consistent Biallelic
N6AMT1	rs61735766	Kidney - Cortex	chr21	28885329	28885330	0.1	0.16	0.21	0.0571	2	12	0.13	0.19	319	Consistent Biallelic
N6AMT1	rs9983960	Kidney - Cortex	chr21	28872645	28872646	0	0.11	0.37	0.0963	52	11	0.04	0.17	219	Consistent Biallelic
N6AMT1	rs15988	Liver	chr21	28872477	28872478	0.07	0.13	0.23	0.0568	4	12	0.1	0.16	259	Consistent Biallelic
N6AMT1	rs1997606	Liver	chr21	28885237	28885238	0.05	0.13	0.25	0.0824	5	8	0.1	0.25	259	Consistent Biallelic
N6AMT1	rs2738956	Liver	chr21	28872226	28872227	0.28	0.28	0.28	0	1	9	0.28	0.28	560	Consistent Biallelic
N6AMT1	rs9983960	Liver	chr21	28872645	28872646	0	0.07	0.17	0.0515	12	16	0.04	0.13	140	Consistent Biallelic
N6AMT1	rs15988	Lung	chr21	28872477	28872478	0.05	0.1	0.21	0.0558	7	10	0.06	0.13	200	Consistent Biallelic
N6AMT1	rs1997606	Lung	chr21	28885237	28885238	0.06	0.14	0.38	0.12	4	10.5	0.1	0.22	280	Consistent Biallelic
N6AMT1	rs2738956	Lung	chr21	28872226	28872227	0.04	0.16	0.28	0.12	2	11	0.1	0.22	319	Consistent Biallelic
N6AMT1	rs9983960	Lung	chr21	28872645	28872646	0	0.1	0.28	0.0784	21	12	0.06	0.17	200	Consistent Biallelic
N6AMT1	rs15988	Minor Salivary Gland	chr21	28872477	28872478	0	0.13	0.4	0.119	31	10	0.06	0.22	259	Consistent Biallelic
N6AMT1	rs1997606	Minor Salivary Gland	chr21	28885237	28885238	0	0.13	0.5	0.118	35	12	0.07	0.18	259	Consistent Biallelic
N6AMT1	rs2738956	Minor Salivary Gland	chr21	28872226	28872227	0	0.07	0.2	0.0717	6	10	0.01	0.12	140	Consistent Biallelic
N6AMT1	rs61735766	Minor Salivary Gland	chr21	28885329	28885330	0.1	0.13	0.17	0.0275	3	10	0.11	0.15	259	Consistent Biallelic
N6AMT1	rs9983025	Minor Salivary Gland	chr21	28872193	28872194	0.06	0.1	0.28	0.096	3	9	0.08	0.19	200	Consistent Biallelic
N6AMT1	rs9983960	Minor Salivary Gland	chr21	28872645	28872646	0	0.1	0.38	0.0845	99	13	0.05	0.17	200	Consistent Biallelic
N6AMT1	rs15988	Muscle - Skeletal	chr21	28872477	28872478	0	0.08	0.17	0.0542	9	12	0.05	0.12	159	Consistent Biallelic
N6AMT1	rs1997606	Muscle - Skeletal	chr21	28885237	28885238	0	0	0	0	1	10	0	0	0	Strictly Biallelic
N6AMT1	rs9983025	Muscle - Skeletal	chr21	28872193	28872194	0.06	0.06	0.06	0	1	9	0.06	0.06	119	Consistent Biallelic
N6AMT1	rs9983960	Muscle - Skeletal	chr21	28872645	28872646	0.02	0.09	0.33	0.0866	20	12.5	0.03	0.17	180	Consistent Biallelic
N6AMT1	rs15988	Nerve - Tibial	chr21	28872477	28872478	0	0.13	0.39	0.134	5	8	0.06	0.13	259	Consistent Biallelic
N6AMT1	rs1997606	Nerve - Tibial	chr21	28885237	28885238	0	0.1	0.38	0.095	33	10	0.05	0.17	200	Consistent Biallelic
N6AMT1	rs61735766	Nerve - Tibial	chr21	28885329	28885330	0	0.1	0.13	0.054	3	10	0.05	0.11	200	Consistent Biallelic
N6AMT1	rs9983960	Nerve - Tibial	chr21	28872645	28872646	0	0.12	0.4	0.113	52	9	0.06	0.25	239	Consistent Biallelic
N6AMT1	rs15988	Ovary	chr21	28872477	28872478	0	0.1	0.35	0.082	65	19	0.06	0.14	200	Consistent Biallelic
N6AMT1	rs1997606	Ovary	chr21	28885237	28885238	0	0.09	0.3	0.0784	57	17	0.03	0.14	180	Consistent Biallelic
N6AMT1	rs2738956	Ovary	chr21	28872226	28872227	0.04	0.08	0.25	0.0626	20	11.5	0.06	0.15	159	Consistent Biallelic
N6AMT1	rs61735766	Ovary	chr21	28885329	28885330	0.04	0.12	0.25	0.0627	7	13	0.09	0.15	239	Consistent Biallelic
N6AMT1	rs9983025	Ovary	chr21	28872193	28872194	0.02	0.2	0.38	0.119	9	10	0.09	0.25	400	Consistent Biallelic
N6AMT1	rs9983960	Ovary	chr21	28872645	28872646	0	0.07	0.32	0.065	119	30	0.03	0.12	140	Consistent Biallelic
N6AMT1	rs15988	Pancreas	chr21	28872477	28872478	0	0.08	0.32	0.0829	25	20	0.05	0.14	159	Consistent Biallelic
N6AMT1	rs1997606	Pancreas	chr21	28885237	28885238	0	0.06	0.5	0.114	26	19.5	0.02	0.12	119	Consistent Biallelic
N6AMT1	rs2738956	Pancreas	chr21	28872226	28872227	0	0.05	0.25	0.0821	9	12	0.04	0.17	100	Consistent Biallelic
N6AMT1	rs61735766	Pancreas	chr21	28885329	28885330	0.08	0.08	0.08	0	1	12	0.08	0.08	159	Consistent Biallelic
N6AMT1	rs9983025	Pancreas	chr21	28872193	28872194	0.04	0.09	0.1	0.0267	3	13	0.06	0.09	180	Consistent Biallelic
N6AMT1	rs9983960	Pancreas	chr21	28872645	28872646	0	0.06	0.27	0.0598	40	32	0.03	0.1	119	Consistent Biallelic
N6AMT1	rs15988	Pituitary	chr21	28872477	28872478	0.05	0.1	0.25	0.0839	7	9	0.06	0.21	200	Consistent Biallelic
N6AMT1	rs1997606	Pituitary	chr21	28885237	28885238	0	0.09	0.17	0.0572	5	9	0.06	0.13	180	Consistent Biallelic
N6AMT1	rs9983960	Pituitary	chr21	28872645	28872646	0	0.13	0.3	0.0796	27	11	0.05	0.17	259	Consistent Biallelic
N6AMT1	rs15988	Prostate	chr21	28872477	28872478	0	0.11	0.35	0.0947	22	22	0.04	0.15	219	Consistent Biallelic
N6AMT1	rs1997606	Prostate	chr21	28885237	28885238	0.04	0.14	0.32	0.0757	9	13	0.1	0.17	280	Consistent Biallelic
N6AMT1	rs2738956	Prostate	chr21	28872226	28872227	0	0.1	0.17	0.0674	7	9	0.02	0.15	200	Consistent Biallelic
N6AMT1	rs61735766	Prostate	chr21	28885329	28885330	0.1	0.1	0.1	0	1	15	0.1	0.1	200	Consistent Biallelic
N6AMT1	rs9983025	Prostate	chr21	28872193	28872194	0.28	0.28	0.28	0	1	9	0.28	0.28	560	Consistent Biallelic
N6AMT1	rs9983960	Prostate	chr21	28872645	28872646	0	0.07	0.23	0.059	38	26.5	0.03	0.12	140	Consistent Biallelic
N6AMT1	rs15988	Skin - Not Sun Exposed (Suprapubic)	chr21	28872477	28872478	0.05	0.13	0.39	0.0917	19	9	0.13	0.2	259	Consistent Biallelic
N6AMT1	rs1997606	Skin - Not Sun Exposed (Suprapubic)	chr21	28885237	28885238	0	0.11	0.32	0.0906	14	10	0.05	0.18	219	Consistent Biallelic
N6AMT1	rs2738956	Skin - Not Sun Exposed (Suprapubic)	chr21	28872226	28872227	0.06	0.13	0.28	0.0813	4	8.5	0.11	0.16	259	Consistent Biallelic
N6AMT1	rs61735766	Skin - Not Sun Exposed (Suprapubic)	chr21	28885329	28885330	0.08	0.08	0.08	0	1	12	0.08	0.08	159	Consistent Biallelic
N6AMT1	rs9983960	Skin - Not Sun Exposed (Suprapubic)	chr21	28872645	28872646	0	0.1	0.39	0.106	69	11	0.04	0.2	200	Consistent Biallelic
N6AMT1	rs15988	Skin - Sun Exposed (Lower leg)	chr21	28872477	28872478	0	0.13	0.39	0.0948	22	15	0.07	0.19	259	Consistent Biallelic
N6AMT1	rs1997606	Skin - Sun Exposed (Lower leg)	chr21	28885237	28885238	0	0.13	0.3	0.0966	17	11	0.07	0.2	259	Consistent Biallelic
N6AMT1	rs2738956	Skin - Sun Exposed (Lower leg)	chr21	28872226	28872227	0	0.05	0.17	0.0538	7	9	0.04	0.09	100	Consistent Biallelic
N6AMT1	rs61735766	Skin - Sun Exposed (Lower leg)	chr21	28885329	28885330	0.17	0.17	0.17	0	1	12	0.17	0.17	340	Consistent Biallelic
N6AMT1	rs9983960	Skin - Sun Exposed (Lower leg)	chr21	28872645	28872646	0	0.08	0.36	0.0934	39	22	0.04	0.14	159	Consistent Biallelic
N6AMT1	rs15988	Small Intestine - Terminal Ileum	chr21	28872477	28872478	0.06	0.17	0.39	0.108	7	13	0.07	0.19	340	Consistent Biallelic
N6AMT1	rs1997606	Small Intestine - Terminal Ileum	chr21	28885237	28885238	0.04	0.15	0.4	0.125	14	10	0.07	0.3	300	Consistent Biallelic
N6AMT1	rs2738956	Small Intestine - Terminal Ileum	chr21	28872226	28872227	0.13	0.13	0.13	0	1	8	0.13	0.13	259	Consistent Biallelic
N6AMT1	rs61735766	Small Intestine - Terminal Ileum	chr21	28885329	28885330	0.13	0.13	0.13	0	1	8	0.13	0.13	259	Consistent Biallelic
N6AMT1	rs9983025	Small Intestine - Terminal Ileum	chr21	28872193	28872194	0.13	0.17	0.4	0.121	3	9	0.15	0.28	340	Consistent Biallelic
N6AMT1	rs9983960	Small Intestine - Terminal Ileum	chr21	28872645	28872646	0	0.12	0.33	0.0844	49	11	0.06	0.17	239	Consistent Biallelic
N6AMT1	rs15988	Spleen	chr21	28872477	28872478	0	0.11	0.25	0.0856	10	11.5	0.07	0.2	219	Consistent Biallelic
N6AMT1	rs1997606	Spleen	chr21	28885237	28885238	0	0.09	0.5	0.114	18	10.5	0.06	0.16	180	Consistent Biallelic
N6AMT1	rs2738956	Spleen	chr21	28872226	28872227	0.25	0.26	0.27	0.00962	2	10.5	0.25	0.26	519	Consistent Biallelic
N6AMT1	rs9983960	Spleen	chr21	28872645	28872646	0	0.09	0.28	0.0657	30	17	0.05	0.14	180	Consistent Biallelic
N6AMT1	rs15988	Stomach	chr21	28872477	28872478	0	0.1	0.29	0.0769	21	14	0.05	0.17	200	Consistent Biallelic
N6AMT1	rs1997606	Stomach	chr21	28885237	28885238	0	0.06	0.28	0.0825	11	9	0.05	0.17	119	Consistent Biallelic
N6AMT1	rs2738956	Stomach	chr21	28872226	28872227	0.04	0.08	0.13	0.0433	2	10.5	0.06	0.1	159	Consistent Biallelic
N6AMT1	rs61735766	Stomach	chr21	28885329	28885330	0	0	0	0	1	8	0	0	0	Strictly Biallelic
N6AMT1	rs9983025	Stomach	chr21	28872193	28872194	0.06	0.06	0.06	0	1	9	0.06	0.06	119	Consistent Biallelic
N6AMT1	rs9983960	Stomach	chr21	28872645	28872646	0	0.1	0.29	0.0736	36	20	0.06	0.17	200	Consistent Biallelic
N6AMT1	rs15988	Testis	chr21	28872477	28872478	0	0.17	0.36	0.0849	17	10	0.1	0.2	340	Consistent Biallelic
N6AMT1	rs1997606	Testis	chr21	28885237	28885238	0	0.08	0.5	0.129	18	11.5	0.04	0.17	159	Consistent Biallelic
N6AMT1	rs2738956	Testis	chr21	28872226	28872227	0.08	0.08	0.08	0	1	12	0.08	0.08	159	Consistent Biallelic
N6AMT1	rs61735766	Testis	chr21	28885329	28885330	0.25	0.25	0.25	0	1	8	0.25	0.25	500	Consistent Biallelic
N6AMT1	rs9983960	Testis	chr21	28872645	28872646	0	0.12	0.39	0.0954	54	13	0.06	0.19	239	Consistent Biallelic
N6AMT1	rs15988	Thyroid	chr21	28872477	28872478	0	0.14	0.32	0.0839	32	13	0.1	0.21	280	Consistent Biallelic
N6AMT1	rs1997606	Thyroid	chr21	28885237	28885238	0	0.12	0.42	0.114	32	14.5	0.04	0.23	239	Consistent Biallelic
N6AMT1	rs2738956	Thyroid	chr21	28872226	28872227	0.05	0.13	0.4	0.0964	10	10	0.11	0.18	259	Consistent Biallelic
N6AMT1	rs61735766	Thyroid	chr21	28885329	28885330	0.25	0.31	0.38	0.0625	2	10	0.28	0.34	620	Consistent Biallelic
N6AMT1	rs9983025	Thyroid	chr21	28872193	28872194	0	0	0	0	1	8	0	0	0	Strictly Biallelic
N6AMT1	rs9983960	Thyroid	chr21	28872645	28872646	0	0.08	0.35	0.077	78	18	0.04	0.13	159	Consistent Biallelic
N6AMT1	rs15988	Uterus	chr21	28872477	28872478	0	0.09	0.5	0.0882	68	19	0.05	0.14	180	Consistent Biallelic
N6AMT1	rs1997606	Uterus	chr21	28885237	28885238	0	0.1	0.27	0.0728	46	14	0.05	0.15	200	Consistent Biallelic
N6AMT1	rs2738956	Uterus	chr21	28872226	28872227	0	0.13	0.5	0.113	28	11	0.06	0.18	259	Consistent Biallelic
N6AMT1	rs61735766	Uterus	chr21	28885329	28885330	0	0.06	0.38	0.131	7	16	0.03	0.22	119	Consistent Biallelic
N6AMT1	rs9983025	Uterus	chr21	28872193	28872194	0.05	0.3	0.3	0.12	3	10	0.17	0.3	600	Consistent Biallelic
N6AMT1	rs9983960	Uterus	chr21	28872645	28872646	0	0.07	0.31	0.0606	125	28	0.04	0.12	140	Consistent Biallelic
N6AMT1	rs15988	Vagina	chr21	28872477	28872478	0.05	0.13	0.3	0.0801	14	19	0.06	0.19	259	Consistent Biallelic
N6AMT1	rs1997606	Vagina	chr21	28885237	28885238	0.02	0.08	0.22	0.0597	19	21	0.06	0.14	159	Consistent Biallelic
N6AMT1	rs2738956	Vagina	chr21	28872226	28872227	0	0.06	0.13	0.0472	7	10	0.01	0.1	119	Consistent Biallelic
N6AMT1	rs61735766	Vagina	chr21	28885329	28885330	0.14	0.26	0.39	0.126	2	14.5	0.2	0.33	519	Consistent Biallelic
N6AMT1	rs9983025	Vagina	chr21	28872193	28872194	0.06	0.12	0.19	0.066	2	12.5	0.09	0.15	239	Consistent Biallelic
N6AMT1	rs9983960	Vagina	chr21	28872645	28872646	0	0.03	0.31	0.0711	28	30.5	0.01	0.06	59	Consistent Biallelic
N6AMT1	rs15988	Whole Blood	chr21	28872477	28872478	0	0.13	0.24	0.0631	18	14.5	0.07	0.15	259	Consistent Biallelic
N6AMT1	rs1997606	Whole Blood	chr21	28885237	28885238	0	0.07	0.5	0.105	23	12	0.05	0.16	140	Consistent Biallelic
N6AMT1	rs2738956	Whole Blood	chr21	28872226	28872227	0.05	0.08	0.13	0.0287	4	11.5	0.06	0.09	159	Consistent Biallelic
N6AMT1	rs9983025	Whole Blood	chr21	28872193	28872194	0.08	0.08	0.08	0	1	12	0.08	0.08	159	Consistent Biallelic
N6AMT1	rs9983960	Whole Blood	chr21	28872645	28872646	0	0.08	0.28	0.0647	29	19	0.05	0.14	159	Consistent Biallelic
SIRPB1	rs1535882	Adipose - Subcutaneous	chr20	1619877	1619878	0.12	0.12	0.12	0	1	13	0.12	0.12	239	Consistent Biallelic
SIRPB1	rs2253693	Adipose - Subcutaneous	chr20	1564821	1564822	0.05	0.05	0.05	0	1	22	0.05	0.05	100	Consistent Biallelic
SIRPB1	rs2253698	Adipose - Subcutaneous	chr20	1564970	1564971	0.06	0.06	0.06	0	1	18	0.06	0.06	119	Consistent Biallelic
SIRPB1	rs11697987	Adipose - Visceral (Omentum)	chr20	1563882	1563883	0.09	0.17	0.25	0.0809	2	12.5	0.13	0.21	340	Consistent Biallelic
SIRPB1	rs11698000	Adipose - Visceral (Omentum)	chr20	1564036	1564037	0.32	0.32	0.32	0	1	11	0.32	0.32	639	Consistent Biallelic
SIRPB1	rs149708397	Adipose - Visceral (Omentum)	chr20	1564539	1564540	0.5	0.5	0.5	0	1	13	0.5	0.5	1000	Strictly Monoallelic
SIRPB1	rs1535882	Adipose - Visceral (Omentum)	chr20	1619877	1619878	0.19	0.28	0.31	0.0527	3	16	0.23	0.3	560	Consistent Biallelic
SIRPB1	rs16995228	Adipose - Visceral (Omentum)	chr20	1565210	1565211	0	0.05	0.17	0.0623	5	11	0.04	0.13	100	Consistent Biallelic
SIRPB1	rs2243603	Adipose - Visceral (Omentum)	chr20	1566264	1566265	0	0.1	0.5	0.169	11	11	0.02	0.27	200	Consistent Biallelic
SIRPB1	rs2253693	Adipose - Visceral (Omentum)	chr20	1564821	1564822	0.03	0.13	0.39	0.116	17	13	0.09	0.27	259	Consistent Biallelic
SIRPB1	rs2253698	Adipose - Visceral (Omentum)	chr20	1564970	1564971	0.05	0.17	0.5	0.137	16	11	0.08	0.27	340	Consistent Biallelic
SIRPB1	rs45512895	Adipose - Visceral (Omentum)	chr20	1564882	1564883	0.06	0.17	0.2	0.0558	5	10	0.11	0.2	340	Consistent Biallelic
SIRPB1	rs6105340	Adipose - Visceral (Omentum)	chr20	1564988	1564989	0.06	0.13	0.21	0.0771	2	20	0.09	0.17	259	Consistent Biallelic
SIRPB1	rs62623705	Adipose - Visceral (Omentum)	chr20	1566158	1566159	0	0.02	0.08	0.0361	3	12	0.01	0.05	39	Consistent Biallelic
SIRPB1	rs11697987	Adrenal Gland	chr20	1563882	1563883	0.05	0.11	0.17	0.0575	2	19	0.08	0.14	219	Consistent Biallelic
SIRPB1	rs11698000	Adrenal Gland	chr20	1564036	1564037	0.07	0.12	0.17	0.05	2	19.5	0.09	0.14	239	Consistent Biallelic
SIRPB1	rs1535882	Adrenal Gland	chr20	1619877	1619878	0	0.05	0.06	0.0242	3	9	0.02	0.05	100	Consistent Biallelic
SIRPB1	rs16995228	Adrenal Gland	chr20	1565210	1565211	0	0.13	0.38	0.114	11	10	0.05	0.23	259	Consistent Biallelic
SIRPB1	rs2243603	Adrenal Gland	chr20	1566264	1566265	0.03	0.2	0.5	0.162	15	11	0.08	0.28	400	Consistent Biallelic
SIRPB1	rs2253693	Adrenal Gland	chr20	1564821	1564822	0	0.12	0.41	0.128	22	13	0.07	0.17	239	Consistent Biallelic
SIRPB1	rs2253698	Adrenal Gland	chr20	1564970	1564971	0	0.07	0.5	0.128	19	12	0.05	0.22	140	Consistent Biallelic
SIRPB1	rs45512895	Adrenal Gland	chr20	1564882	1564883	0.03	0.12	0.43	0.12	8	13.5	0.05	0.14	239	Consistent Biallelic
SIRPB1	rs6105340	Adrenal Gland	chr20	1564988	1564989	0.05	0.06	0.36	0.145	3	11	0.05	0.21	119	Consistent Biallelic
SIRPB1	rs62623705	Adrenal Gland	chr20	1566158	1566159	0.05	0.07	0.2	0.0616	4	11.5	0.05	0.11	140	Consistent Biallelic
SIRPB1	rs1535882	Artery - Coronary	chr20	1619877	1619878	0.05	0.11	0.17	0.0606	2	10	0.08	0.14	219	Consistent Biallelic
SIRPB1	rs16995228	Artery - Coronary	chr20	1565210	1565211	0.06	0.2	0.42	0.121	6	11.5	0.1	0.27	400	Consistent Biallelic
SIRPB1	rs2243603	Artery - Coronary	chr20	1566264	1566265	0	0	0	0	1	14	0	0	0	Strictly Biallelic
SIRPB1	rs2253693	Artery - Coronary	chr20	1564821	1564822	0.06	0.13	0.5	0.141	7	9	0.11	0.21	259	Consistent Biallelic
SIRPB1	rs2253698	Artery - Coronary	chr20	1564970	1564971	0.04	0.09	0.39	0.124	5	13	0.09	0.13	180	Consistent Biallelic
SIRPB1	rs45512895	Artery - Coronary	chr20	1564882	1564883	0.09	0.14	0.15	0.0265	3	17	0.11	0.14	280	Consistent Biallelic
SIRPB1	rs62623705	Artery - Coronary	chr20	1566158	1566159	0.07	0.12	0.28	0.0887	3	13	0.09	0.2	239	Consistent Biallelic
SIRPB1	rs11697987	Artery - Tibial	chr20	1563882	1563883	0.06	0.06	0.06	0	1	9	0.06	0.06	119	Consistent Biallelic
SIRPB1	rs16995228	Artery - Tibial	chr20	1565210	1565211	0.07	0.2	0.27	0.082	3	13	0.14	0.23	400	Consistent Biallelic
SIRPB1	rs2243603	Artery - Tibial	chr20	1566264	1566265	0.06	0.28	0.5	0.222	2	8.5	0.17	0.39	560	Consistent Biallelic
SIRPB1	rs2253693	Artery - Tibial	chr20	1564821	1564822	0.03	0.15	0.5	0.161	7	12	0.05	0.25	300	Consistent Biallelic
SIRPB1	rs2253698	Artery - Tibial	chr20	1564970	1564971	0	0.02	0.04	0.0192	2	10.5	0.01	0.03	39	Consistent Biallelic
SIRPB1	rs45512895	Artery - Tibial	chr20	1564882	1564883	0.08	0.23	0.38	0.148	2	13.5	0.15	0.3	460	Consistent Biallelic
SIRPB1	rs62623705	Artery - Tibial	chr20	1566158	1566159	0.14	0.14	0.14	0	1	11	0.14	0.14	280	Consistent Biallelic
SIRPB1	rs2253698	Bladder	chr20	1564970	1564971	0.28	0.28	0.28	0	1	9	0.28	0.28	560	Consistent Biallelic
SIRPB1	rs2243603	Brain - Hypothalamus	chr20	1566264	1566265	0.13	0.13	0.13	0	1	8	0.13	0.13	259	Consistent Biallelic
SIRPB1	rs2253693	Brain - Hypothalamus	chr20	1564821	1564822	0.5	0.5	0.5	0	1	9	0.5	0.5	1000	Strictly Monoallelic
SIRPB1	rs2243603	Brain - Substantia nigra	chr20	1566264	1566265	0.28	0.34	0.41	0.0657	2	10	0.31	0.38	680	Consistent Biallelic
SIRPB1	rs2253693	Brain - Substantia nigra	chr20	1564821	1564822	0.2	0.25	0.5	0.131	3	9	0.22	0.38	500	Consistent Biallelic
SIRPB1	rs11697987	Cells - Transformed fibroblasts	chr20	1563882	1563883	0	0.06	0.29	0.0528	68	53	0.02	0.1	119	Consistent Biallelic
SIRPB1	rs11698000	Cells - Transformed fibroblasts	chr20	1564036	1564037	0	0.08	0.5	0.0743	67	49	0.03	0.11	159	Consistent Biallelic
SIRPB1	rs138525987	Cells - Transformed fibroblasts	chr20	1597685	1597686	0.5	0.5	0.5	0	2	79	0.5	0.5	1000	Strictly Monoallelic
SIRPB1	rs149708397	Cells - Transformed fibroblasts	chr20	1564539	1564540	0.09	0.09	0.5	0.194	3	196	0.09	0.29	180	Consistent Biallelic
SIRPB1	rs1535882	Cells - Transformed fibroblasts	chr20	1619877	1619878	0	0.06	0.28	0.055	151	118	0.03	0.1	119	Consistent Biallelic
SIRPB1	rs16995228	Cells - Transformed fibroblasts	chr20	1565210	1565211	0	0.05	0.3	0.0499	93	208	0.02	0.09	100	Consistent Biallelic
SIRPB1	rs2243603	Cells - Transformed fibroblasts	chr20	1566264	1566265	0	0.06	0.5	0.149	99	215	0.03	0.11	119	Consistent Biallelic
SIRPB1	rs2253693	Cells - Transformed fibroblasts	chr20	1564821	1564822	0	0.07	0.22	0.0479	135	311	0.04	0.11	140	Consistent Biallelic
SIRPB1	rs2253698	Cells - Transformed fibroblasts	chr20	1564970	1564971	0	0.06	0.19	0.0437	149	252	0.03	0.09	119	Consistent Biallelic
SIRPB1	rs45512895	Cells - Transformed fibroblasts	chr20	1564882	1564883	0	0.06	0.25	0.0482	68	182	0.04	0.1	119	Consistent Biallelic
SIRPB1	rs6105340	Cells - Transformed fibroblasts	chr20	1564988	1564989	0	0.04	0.12	0.0342	23	300	0.02	0.06	79	Consistent Biallelic
SIRPB1	rs62623705	Cells - Transformed fibroblasts	chr20	1566158	1566159	0	0.06	0.2	0.0513	66	164.5	0.03	0.11	119	Consistent Biallelic
SIRPB1	rs16995228	Cervix - Ectocervix	chr20	1565210	1565211	0.38	0.38	0.38	0	1	8	0.38	0.38	759	Consistent Monoallelic
SIRPB1	rs2253693	Cervix - Ectocervix	chr20	1564821	1564822	0.25	0.25	0.25	0	1	8	0.25	0.25	500	Consistent Biallelic
SIRPB1	rs16995228	Colon - Sigmoid	chr20	1565210	1565211	0.09	0.09	0.09	0	1	17	0.09	0.09	180	Consistent Biallelic
SIRPB1	rs2253693	Colon - Sigmoid	chr20	1564821	1564822	0.08	0.08	0.08	0	1	12	0.08	0.08	159	Consistent Biallelic
SIRPB1	rs2253698	Colon - Sigmoid	chr20	1564970	1564971	0.23	0.23	0.23	0	1	11	0.23	0.23	460	Consistent Biallelic
SIRPB1	rs2243603	Colon - Transverse	chr20	1566264	1566265	0.25	0.25	0.25	0	1	8	0.25	0.25	500	Consistent Biallelic
SIRPB1	rs2253698	Colon - Transverse	chr20	1564970	1564971	0.1	0.1	0.1	0	1	10	0.1	0.1	200	Consistent Biallelic
SIRPB1	rs45512895	Colon - Transverse	chr20	1564882	1564883	0.13	0.13	0.13	0	1	8	0.13	0.13	259	Consistent Biallelic
SIRPB1	rs2253693	Esophagus - Mucosa	chr20	1564821	1564822	0.1	0.1	0.1	0	1	10	0.1	0.1	200	Consistent Biallelic
SIRPB1	rs2253693	Fallopian Tube	chr20	1564821	1564822	0.06	0.06	0.4	0.162	3	9	0.06	0.23	119	Consistent Biallelic
SIRPB1	rs2253698	Fallopian Tube	chr20	1564970	1564971	0.5	0.5	0.5	0	1	11	0.5	0.5	1000	Strictly Monoallelic
SIRPB1	rs6105340	Fallopian Tube	chr20	1564988	1564989	0.25	0.25	0.25	0	1	8	0.25	0.25	500	Consistent Biallelic
SIRPB1	rs16995228	Heart - Atrial Appendage	chr20	1565210	1565211	0.06	0.06	0.06	0	1	16	0.06	0.06	119	Consistent Biallelic
SIRPB1	rs2243603	Heart - Atrial Appendage	chr20	1566264	1566265	0.5	0.5	0.5	0	1	8	0.5	0.5	1000	Strictly Monoallelic
SIRPB1	rs2253698	Heart - Atrial Appendage	chr20	1564970	1564971	0.07	0.07	0.07	0	1	14	0.07	0.07	140	Consistent Biallelic
SIRPB1	rs6105340	Heart - Atrial Appendage	chr20	1564988	1564989	0.1	0.1	0.1	0	1	15	0.1	0.1	200	Consistent Biallelic
SIRPB1	rs16995228	Heart - Left Ventricle	chr20	1565210	1565211	0	0	0	0	1	8	0	0	0	Strictly Biallelic
SIRPB1	rs2253693	Heart - Left Ventricle	chr20	1564821	1564822	0.14	0.14	0.14	0	1	11	0.14	0.14	280	Consistent Biallelic
SIRPB1	rs2253698	Heart - Left Ventricle	chr20	1564970	1564971	0	0	0	0	1	14	0	0	0	Strictly Biallelic
SIRPB1	rs45512895	Heart - Left Ventricle	chr20	1564882	1564883	0.06	0.06	0.06	0	1	9	0.06	0.06	119	Consistent Biallelic
SIRPB1	rs16995228	Kidney - Cortex	chr20	1565210	1565211	0.17	0.17	0.17	0	1	9	0.17	0.17	340	Consistent Biallelic
SIRPB1	rs2253693	Kidney - Cortex	chr20	1564821	1564822	0.06	0.06	0.06	0	1	9	0.06	0.06	119	Consistent Biallelic
SIRPB1	rs2253698	Kidney - Cortex	chr20	1564970	1564971	0.13	0.13	0.13	0	1	8	0.13	0.13	259	Consistent Biallelic
SIRPB1	rs45512895	Kidney - Cortex	chr20	1564882	1564883	0.17	0.17	0.17	0	1	9	0.17	0.17	340	Consistent Biallelic
SIRPB1	rs2253693	Lung	chr20	1564821	1564822	0.23	0.26	0.28	0.0222	2	12	0.24	0.27	519	Consistent Biallelic
SIRPB1	rs2253698	Lung	chr20	1564970	1564971	0.17	0.17	0.17	0	1	15	0.17	0.17	340	Consistent Biallelic
SIRPB1	rs6105340	Lung	chr20	1564988	1564989	0.12	0.12	0.12	0	1	13	0.12	0.12	239	Consistent Biallelic
SIRPB1	rs11697987	Minor Salivary Gland	chr20	1563882	1563883	0	0.07	0.32	0.0941	21	12	0.03	0.13	140	Consistent Biallelic
SIRPB1	rs11698000	Minor Salivary Gland	chr20	1564036	1564037	0	0.11	0.38	0.0902	21	12	0.06	0.17	219	Consistent Biallelic
SIRPB1	rs138525987	Minor Salivary Gland	chr20	1597685	1597686	0.5	0.5	0.5	0	1	15	0.5	0.5	1000	Strictly Monoallelic
SIRPB1	rs149708397	Minor Salivary Gland	chr20	1564539	1564540	0.1	0.32	0.5	0.192	4	14	0.12	0.5	639	Consistent Biallelic
SIRPB1	rs1535882	Minor Salivary Gland	chr20	1619877	1619878	0	0.15	0.5	0.116	53	14	0.08	0.23	300	Consistent Biallelic
SIRPB1	rs16995228	Minor Salivary Gland	chr20	1565210	1565211	0	0.08	0.5	0.1	62	22.5	0.04	0.14	159	Consistent Biallelic
SIRPB1	rs2243603	Minor Salivary Gland	chr20	1566264	1566265	0	0.14	0.5	0.148	60	14	0.06	0.21	280	Consistent Biallelic
SIRPB1	rs2253693	Minor Salivary Gland	chr20	1564821	1564822	0	0.08	0.5	0.091	103	20	0.04	0.17	159	Consistent Biallelic
SIRPB1	rs2253698	Minor Salivary Gland	chr20	1564970	1564971	0	0.09	0.33	0.0785	96	19.5	0.04	0.16	180	Consistent Biallelic
SIRPB1	rs45512895	Minor Salivary Gland	chr20	1564882	1564883	0	0.1	0.33	0.0875	44	21.5	0.05	0.2	200	Consistent Biallelic
SIRPB1	rs6105340	Minor Salivary Gland	chr20	1564988	1564989	0	0.04	0.3	0.0828	11	17	0.02	0.09	79	Consistent Biallelic
SIRPB1	rs62623705	Minor Salivary Gland	chr20	1566158	1566159	0	0.1	0.32	0.0734	35	19	0.05	0.14	200	Consistent Biallelic
SIRPB1	rs1535882	Muscle - Skeletal	chr20	1619877	1619878	0.25	0.25	0.25	0	1	8	0.25	0.25	500	Consistent Biallelic
SIRPB1	rs2253693	Muscle - Skeletal	chr20	1564821	1564822	0.17	0.17	0.17	0	1	9	0.17	0.17	340	Consistent Biallelic
SIRPB1	rs2253698	Muscle - Skeletal	chr20	1564970	1564971	0	0	0	0	1	14	0	0	0	Strictly Biallelic
SIRPB1	rs16995228	Ovary	chr20	1565210	1565211	0.25	0.25	0.25	0	1	8	0.25	0.25	500	Consistent Biallelic
SIRPB1	rs2253693	Ovary	chr20	1564821	1564822	0.38	0.38	0.38	0	1	8	0.38	0.38	759	Consistent Monoallelic
SIRPB1	rs6105340	Ovary	chr20	1564988	1564989	0.17	0.17	0.17	0	1	24	0.17	0.17	340	Consistent Biallelic
SIRPB1	rs2253693	Pancreas	chr20	1564821	1564822	0.5	0.5	0.5	0	1	8	0.5	0.5	1000	Strictly Monoallelic
SIRPB1	rs16995228	Pituitary	chr20	1565210	1565211	0.13	0.13	0.13	0	1	8	0.13	0.13	259	Consistent Biallelic
SIRPB1	rs2243603	Skin - Sun Exposed (Lower leg)	chr20	1566264	1566265	0.13	0.13	0.13	0	1	8	0.13	0.13	259	Consistent Biallelic
SIRPB1	rs11697987	Spleen	chr20	1563882	1563883	0	0.17	0.23	0.0846	4	9.5	0.13	0.18	340	Consistent Biallelic
SIRPB1	rs11698000	Spleen	chr20	1564036	1564037	0.2	0.38	0.39	0.086	3	9	0.29	0.38	759	Consistent Biallelic
SIRPB1	rs1535882	Spleen	chr20	1619877	1619878	0.13	0.13	0.13	0	1	8	0.13	0.13	259	Consistent Biallelic
SIRPB1	rs16995228	Spleen	chr20	1565210	1565211	0	0.11	0.41	0.146	5	16	0.02	0.13	219	Consistent Biallelic
SIRPB1	rs2243603	Spleen	chr20	1566264	1566265	0.04	0.19	0.5	0.192	3	13	0.12	0.35	379	Consistent Biallelic
SIRPB1	rs2253693	Spleen	chr20	1564821	1564822	0.05	0.09	0.23	0.0607	8	11.5	0.06	0.12	180	Consistent Biallelic
SIRPB1	rs2253698	Spleen	chr20	1564970	1564971	0.13	0.14	0.33	0.0781	5	11	0.14	0.17	280	Consistent Biallelic
SIRPB1	rs45512895	Spleen	chr20	1564882	1564883	0.1	0.15	0.3	0.0746	5	13	0.12	0.22	300	Consistent Biallelic
SIRPB1	rs6105340	Spleen	chr20	1564988	1564989	0.04	0.04	0.04	0	1	13	0.04	0.04	79	Consistent Biallelic
SIRPB1	rs62623705	Spleen	chr20	1566158	1566159	0	0.23	0.28	0.102	5	11	0.13	0.25	460	Consistent Biallelic
SIRPB1	rs11697987	Stomach	chr20	1563882	1563883	0.06	0.1	0.31	0.0743	9	21	0.07	0.14	200	Consistent Biallelic
SIRPB1	rs11698000	Stomach	chr20	1564036	1564037	0	0.09	0.38	0.105	9	22	0.04	0.14	180	Consistent Biallelic
SIRPB1	rs138525987	Stomach	chr20	1597685	1597686	0.5	0.5	0.5	0	1	44	0.5	0.5	1000	Strictly Monoallelic
SIRPB1	rs149708397	Stomach	chr20	1564539	1564540	0.3	0.4	0.5	0.1	2	33	0.35	0.45	800	Consistent Monoallelic
SIRPB1	rs1535882	Stomach	chr20	1619877	1619878	0	0.09	0.38	0.0883	31	13	0.05	0.17	180	Consistent Biallelic
SIRPB1	rs16995228	Stomach	chr20	1565210	1565211	0.02	0.07	0.21	0.0554	16	45	0.05	0.14	140	Consistent Biallelic
SIRPB1	rs2243603	Stomach	chr20	1566264	1566265	0	0.09	0.5	0.144	29	31	0.07	0.11	180	Consistent Biallelic
SIRPB1	rs2253693	Stomach	chr20	1564821	1564822	0.01	0.08	0.3	0.0665	32	66	0.05	0.13	159	Consistent Biallelic
SIRPB1	rs2253698	Stomach	chr20	1564970	1564971	0	0.08	0.24	0.0683	30	59	0.03	0.15	159	Consistent Biallelic
SIRPB1	rs45512895	Stomach	chr20	1564882	1564883	0.02	0.11	0.23	0.0597	9	37	0.05	0.12	219	Consistent Biallelic
SIRPB1	rs6105340	Stomach	chr20	1564988	1564989	0.01	0.08	0.23	0.0608	7	39	0.07	0.09	159	Consistent Biallelic
SIRPB1	rs62623705	Stomach	chr20	1566158	1566159	0.02	0.07	0.32	0.102	9	28	0.03	0.16	140	Consistent Biallelic
SIRPB1	rs149708397	Testis	chr20	1564539	1564540	0.5	0.5	0.5	0	1	13	0.5	0.5	1000	Strictly Monoallelic
SIRPB1	rs16995228	Testis	chr20	1565210	1565211	0	0.06	0.13	0.0625	2	8	0.03	0.09	119	Consistent Biallelic
SIRPB1	rs2243603	Testis	chr20	1566264	1566265	0.5	0.5	0.5	0	1	13	0.5	0.5	1000	Strictly Monoallelic
SIRPB1	rs2253693	Testis	chr20	1564821	1564822	0	0.1	0.28	0.101	4	10.5	0.06	0.16	200	Consistent Biallelic
SIRPB1	rs2253698	Testis	chr20	1564970	1564971	0.13	0.15	0.17	0.0208	2	10	0.14	0.16	300	Consistent Biallelic
SIRPB1	rs11697987	Thyroid	chr20	1563882	1563883	0.17	0.17	0.17	0	1	9	0.17	0.17	340	Consistent Biallelic
SIRPB1	rs2253693	Uterus	chr20	1564821	1564822	0.05	0.15	0.25	0.0998	4	8.5	0.05	0.25	300	Consistent Biallelic
SIRPB1	rs2253698	Whole Blood	chr20	1564970	1564971	0	0	0	0	1	12	0	0	0	Strictly Biallelic
SPINK5	rs17107741	Adipose - Subcutaneous	chr5	148101821	148101822	0.5	0.5	0.5	0	1	8	0.5	0.5	1000	Strictly Monoallelic
SPINK5	rs17107741	Adipose - Visceral (Omentum)	chr5	148101821	148101822	0.03	0.03	0.03	0	1	19	0.03	0.03	59	Consistent Biallelic
SPINK5	rs17704908	Adipose - Visceral (Omentum)	chr5	148120052	148120053	0.06	0.17	0.28	0.111	2	13.5	0.11	0.22	340	Consistent Biallelic
SPINK5	rs17718737	Adipose - Visceral (Omentum)	chr5	148112897	148112898	0.17	0.25	0.5	0.142	3	12	0.21	0.38	500	Consistent Biallelic
SPINK5	rs2303063	Adipose - Visceral (Omentum)	chr5	148100463	148100464	0.5	0.5	0.5	0	1	8	0.5	0.5	1000	Strictly Monoallelic
SPINK5	rs2303064	Adipose - Visceral (Omentum)	chr5	148100516	148100517	0	0.1	0.38	0.141	4	14.5	0.06	0.18	200	Consistent Biallelic
SPINK5	rs2303065	Adipose - Visceral (Omentum)	chr5	148100548	148100549	0.5	0.5	0.5	0	1	9	0.5	0.5	1000	Strictly Monoallelic
SPINK5	rs2303067	Adipose - Visceral (Omentum)	chr5	148101391	148101392	0.5	0.5	0.5	0	1	10	0.5	0.5	1000	Strictly Monoallelic
SPINK5	rs2303070	Adipose - Visceral (Omentum)	chr5	148120327	148120328	0.06	0.25	0.5	0.182	3	13	0.15	0.38	500	Consistent Biallelic
SPINK5	rs2303071	Adipose - Visceral (Omentum)	chr5	148108803	148108804	0.25	0.31	0.38	0.0625	2	10	0.28	0.34	620	Consistent Biallelic
SPINK5	rs2400478	Adipose - Visceral (Omentum)	chr5	148131302	148131303	0.08	0.18	0.28	0.0972	2	10.5	0.13	0.23	360	Consistent Biallelic
SPINK5	rs28408445	Adipose - Visceral (Omentum)	chr5	148123954	148123955	0.17	0.17	0.17	0	1	21	0.17	0.17	340	Consistent Biallelic
SPINK5	rs3088193	Adipose - Visceral (Omentum)	chr5	148137198	148137199	0	0.14	0.38	0.155	3	8	0.07	0.26	280	Consistent Biallelic
SPINK5	rs33920397	Adipose - Visceral (Omentum)	chr5	148120106	148120107	0.02	0.13	0.41	0.136	5	9	0.06	0.17	259	Consistent Biallelic
SPINK5	rs34482796	Adipose - Visceral (Omentum)	chr5	148097987	148097988	0.25	0.25	0.25	0	1	8	0.25	0.25	500	Consistent Biallelic
SPINK5	rs4349706	Adipose - Visceral (Omentum)	chr5	148137034	148137035	0.05	0.31	0.5	0.169	4	14	0.19	0.42	620	Consistent Biallelic
SPINK5	rs6892205	Adipose - Visceral (Omentum)	chr5	148095822	148095823	0.38	0.38	0.38	0	1	8	0.38	0.38	759	Consistent Monoallelic
SPINK5	rs6896303	Adipose - Visceral (Omentum)	chr5	148101866	148101867	0.25	0.38	0.5	0.125	2	8	0.31	0.44	759	Consistent Biallelic
SPINK5	rs73794699	Adipose - Visceral (Omentum)	chr5	148137049	148137050	0.08	0.08	0.08	0	1	24	0.08	0.08	159	Consistent Biallelic
SPINK5	rs880687	Adipose - Visceral (Omentum)	chr5	148107113	148107114	0.5	0.5	0.5	0	2	8	0.5	0.5	1000	Strictly Monoallelic
SPINK5	rs17704908	Adrenal Gland	chr5	148120052	148120053	0.06	0.35	0.5	0.166	6	9	0.2	0.47	699	Consistent Biallelic
SPINK5	rs17718737	Adrenal Gland	chr5	148112897	148112898	0.17	0.17	0.17	0	1	24	0.17	0.17	340	Consistent Biallelic
SPINK5	rs2303063	Adrenal Gland	chr5	148100463	148100464	0.13	0.31	0.5	0.188	2	9	0.22	0.41	620	Consistent Biallelic
SPINK5	rs2303064	Adrenal Gland	chr5	148100516	148100517	0.29	0.29	0.29	0	1	24	0.29	0.29	579	Consistent Biallelic
SPINK5	rs2303065	Adrenal Gland	chr5	148100548	148100549	0	0.5	0.5	0.198	5	10	0.28	0.5	1000	Consistent Biallelic
SPINK5	rs2303067	Adrenal Gland	chr5	148101391	148101392	0.38	0.38	0.38	0	1	8	0.38	0.38	759	Consistent Monoallelic
SPINK5	rs2303070	Adrenal Gland	chr5	148120327	148120328	0.4	0.4	0.4	0	1	10	0.4	0.4	800	Consistent Monoallelic
SPINK5	rs2303071	Adrenal Gland	chr5	148108803	148108804	0.05	0.27	0.5	0.176	6	8.5	0.17	0.47	540	Consistent Biallelic
SPINK5	rs2400478	Adrenal Gland	chr5	148131302	148131303	0.25	0.38	0.5	0.125	2	14.5	0.31	0.44	759	Consistent Biallelic
SPINK5	rs28408445	Adrenal Gland	chr5	148123954	148123955	0.13	0.13	0.13	0	1	8	0.13	0.13	259	Consistent Biallelic
SPINK5	rs3088193	Adrenal Gland	chr5	148137198	148137199	0.17	0.4	0.5	0.124	4	9	0.32	0.44	800	Consistent Biallelic
SPINK5	rs33920397	Adrenal Gland	chr5	148120106	148120107	0.4	0.41	0.5	0.0452	3	10	0.4	0.45	819	Consistent Monoallelic
SPINK5	rs34482796	Adrenal Gland	chr5	148097987	148097988	0	0.23	0.5	0.204	3	11	0.11	0.36	460	Consistent Biallelic
SPINK5	rs4349706	Adrenal Gland	chr5	148137034	148137035	0.05	0.25	0.45	0.132	7	10	0.11	0.29	500	Consistent Biallelic
SPINK5	rs6892205	Adrenal Gland	chr5	148095822	148095823	0.1	0.5	0.5	0.189	3	10	0.3	0.5	1000	Consistent Biallelic
SPINK5	rs6896303	Adrenal Gland	chr5	148101866	148101867	0.39	0.41	0.43	0.0222	2	12	0.4	0.42	819	Consistent Monoallelic
SPINK5	rs73794699	Adrenal Gland	chr5	148137049	148137050	0.36	0.43	0.5	0.0714	2	13.5	0.39	0.46	860	Consistent Monoallelic
SPINK5	rs880687	Adrenal Gland	chr5	148107113	148107114	0.1	0.5	0.5	0.189	3	10	0.3	0.5	1000	Consistent Biallelic
SPINK5	rs3088193	Artery - Aorta	chr5	148137198	148137199	0.13	0.13	0.13	0	1	8	0.13	0.13	259	Consistent Biallelic
SPINK5	rs4349706	Artery - Aorta	chr5	148137034	148137035	0	0	0	0	1	8	0	0	0	Strictly Biallelic
SPINK5	rs2400478	Artery - Coronary	chr5	148131302	148131303	0.4	0.4	0.4	0	1	10	0.4	0.4	800	Consistent Monoallelic
SPINK5	rs3088193	Artery - Coronary	chr5	148137198	148137199	0.5	0.5	0.5	0	1	9	0.5	0.5	1000	Strictly Monoallelic
SPINK5	rs4349706	Artery - Coronary	chr5	148137034	148137035	0.5	0.5	0.5	0	1	11	0.5	0.5	1000	Strictly Monoallelic
SPINK5	rs73794699	Artery - Coronary	chr5	148137049	148137050	0.25	0.25	0.25	0	1	8	0.25	0.25	500	Consistent Biallelic
SPINK5	rs17718737	Artery - Tibial	chr5	148112897	148112898	0.17	0.17	0.17	0	1	9	0.17	0.17	340	Consistent Biallelic
SPINK5	rs2303063	Artery - Tibial	chr5	148100463	148100464	0.39	0.39	0.39	0	1	9	0.39	0.39	779	Consistent Monoallelic
SPINK5	rs2303064	Artery - Tibial	chr5	148100516	148100517	0.17	0.17	0.17	0	1	12	0.17	0.17	340	Consistent Biallelic
SPINK5	rs2303067	Artery - Tibial	chr5	148101391	148101392	0.4	0.4	0.4	0	1	10	0.4	0.4	800	Consistent Monoallelic
SPINK5	rs3088193	Artery - Tibial	chr5	148137198	148137199	0.39	0.39	0.39	0	1	9	0.39	0.39	779	Consistent Monoallelic
SPINK5	rs4349706	Artery - Tibial	chr5	148137034	148137035	0	0.14	0.28	0.139	2	8.5	0.07	0.21	280	Consistent Biallelic
SPINK5	rs6896303	Artery - Tibial	chr5	148101866	148101867	0.28	0.39	0.5	0.111	2	9.5	0.33	0.44	779	Consistent Monoallelic
SPINK5	rs73794699	Artery - Tibial	chr5	148137049	148137050	0.19	0.19	0.19	0	1	13	0.19	0.19	379	Consistent Biallelic
SPINK5	rs880687	Artery - Tibial	chr5	148107113	148107114	0.06	0.06	0.06	0	1	9	0.06	0.06	119	Consistent Biallelic
SPINK5	rs17704908	Bladder	chr5	148120052	148120053	0.4	0.4	0.4	0	1	60	0.4	0.4	800	Consistent Monoallelic
SPINK5	rs2303064	Bladder	chr5	148100516	148100517	0.41	0.41	0.41	0	1	34	0.41	0.41	819	Consistent Monoallelic
SPINK5	rs2303070	Bladder	chr5	148120327	148120328	0.48	0.48	0.48	0	1	63	0.48	0.48	959	Consistent Monoallelic
SPINK5	rs2303071	Bladder	chr5	148108803	148108804	0.41	0.41	0.41	0	1	32	0.41	0.41	819	Consistent Monoallelic
SPINK5	rs2400478	Bladder	chr5	148131302	148131303	0.47	0.47	0.47	0	1	60	0.47	0.47	939	Consistent Monoallelic
SPINK5	rs3088193	Bladder	chr5	148137198	148137199	0.44	0.44	0.44	0	1	31	0.44	0.44	879	Consistent Monoallelic
SPINK5	rs33920397	Bladder	chr5	148120106	148120107	0.43	0.43	0.43	0	1	43	0.43	0.43	860	Consistent Monoallelic
SPINK5	rs34482796	Bladder	chr5	148097987	148097988	0.46	0.46	0.46	0	1	27	0.46	0.46	920	Consistent Monoallelic
SPINK5	rs4349706	Bladder	chr5	148137034	148137035	0.43	0.43	0.43	0	1	55	0.43	0.43	860	Consistent Monoallelic
SPINK5	rs6892205	Bladder	chr5	148095822	148095823	0.38	0.38	0.38	0	1	24	0.38	0.38	759	Consistent Monoallelic
SPINK5	rs73794699	Bladder	chr5	148137049	148137050	0.48	0.48	0.48	0	1	51	0.48	0.48	959	Consistent Monoallelic
SPINK5	rs17704908	Brain - Amygdala	chr5	148120052	148120053	0.5	0.5	0.5	0	1	9	0.5	0.5	1000	Strictly Monoallelic
SPINK5	rs2303065	Brain - Amygdala	chr5	148100548	148100549	0.08	0.14	0.2	0.0583	2	11	0.11	0.17	280	Consistent Biallelic
SPINK5	rs2303067	Brain - Amygdala	chr5	148101391	148101392	0.17	0.17	0.17	0	1	9	0.17	0.17	340	Consistent Biallelic
SPINK5	rs2303071	Brain - Amygdala	chr5	148108803	148108804	0	0	0	0	1	8	0	0	0	Strictly Biallelic
SPINK5	rs2400478	Brain - Amygdala	chr5	148131302	148131303	0.2	0.2	0.2	0	1	10	0.2	0.2	400	Consistent Biallelic
SPINK5	rs73794699	Brain - Amygdala	chr5	148137049	148137050	0.38	0.38	0.38	0	1	8	0.38	0.38	759	Consistent Monoallelic
SPINK5	rs2303063	Brain - Cortex	chr5	148100463	148100464	0.08	0.08	0.08	0	1	12	0.08	0.08	159	Consistent Biallelic
SPINK5	rs2303071	Brain - Cortex	chr5	148108803	148108804	0.06	0.06	0.06	0	1	16	0.06	0.06	119	Consistent Biallelic
SPINK5	rs6892205	Brain - Cortex	chr5	148095822	148095823	0.17	0.17	0.17	0	1	9	0.17	0.17	340	Consistent Biallelic
SPINK5	rs6896303	Brain - Cortex	chr5	148101866	148101867	0.12	0.12	0.12	0	1	13	0.12	0.12	239	Consistent Biallelic
SPINK5	rs4349706	Brain - Frontal Cortex (BA9)	chr5	148137034	148137035	0.06	0.06	0.06	0	1	9	0.06	0.06	119	Consistent Biallelic
SPINK5	rs2303063	Cells - EBV-transformed lymphocytes	chr5	148100463	148100464	0.13	0.13	0.13	0	1	8	0.13	0.13	259	Consistent Biallelic
SPINK5	rs2303067	Cells - EBV-transformed lymphocytes	chr5	148101391	148101392	0.17	0.17	0.17	0	1	9	0.17	0.17	340	Consistent Biallelic
SPINK5	rs33920397	Cells - EBV-transformed lymphocytes	chr5	148120106	148120107	0.17	0.17	0.17	0	1	9	0.17	0.17	340	Consistent Biallelic
SPINK5	rs4349706	Cells - EBV-transformed lymphocytes	chr5	148137034	148137035	0.5	0.5	0.5	0	1	9	0.5	0.5	1000	Strictly Monoallelic
SPINK5	rs6892205	Cells - EBV-transformed lymphocytes	chr5	148095822	148095823	0.13	0.13	0.13	0	1	8	0.13	0.13	259	Consistent Biallelic
SPINK5	rs6896303	Cells - EBV-transformed lymphocytes	chr5	148101866	148101867	0.38	0.38	0.38	0	1	8	0.38	0.38	759	Consistent Monoallelic
SPINK5	rs880687	Cells - EBV-transformed lymphocytes	chr5	148107113	148107114	0.13	0.13	0.13	0	1	8	0.13	0.13	259	Consistent Biallelic
SPINK5	rs17704908	Cells - Transformed fibroblasts	chr5	148120052	148120053	0.1	0.1	0.1	0	1	10	0.1	0.1	200	Consistent Biallelic
SPINK5	rs2303070	Cells - Transformed fibroblasts	chr5	148120327	148120328	0.05	0.05	0.05	0	1	11	0.05	0.05	100	Consistent Biallelic
SPINK5	rs2303071	Cells - Transformed fibroblasts	chr5	148108803	148108804	0.17	0.17	0.17	0	1	9	0.17	0.17	340	Consistent Biallelic
[truncated: 3,668 more rows]

## Sheet: GTEx analysis for MZT2
gene_name	rs_id	tissue	Chrom	chromStart	chromEnd	minASE	medianASE	maxASE	std	donors	coverage	q1ASE	q3ASE	score	status
[truncated: 26,495 more rows]

[truncated: 9 more sheets: GTEx analysis for MZT3, GTEx analysis for MZT4, GTEx analysis for MZT5, GTEx analysis for MZT6, GTEx analysis for MZT7, GTEx analysis for MZT8, GTEx analysis for MZT9, GTEx analysis for MZT10, Genes subjected to A-to-I(G)]
