# Supplementary material for: Pervasive Inter-Individual Variation in Allele-Specific Expression in Monozygotic Twins
Source: Front Genet. 2019 Nov 26;10:1178. doi: 10.3389/fgene.2019.01178 (PMC6887657; doi:10.3389/fgene.2019.01178)
Supplement: Table S2 — Distribution of ASE sites by gene structure sequence context. Cross-reference of ASE sites disparities observed in the present study with the annotation features of the eSNV disparities found in the whole-genome sequencing study by Huang et al. 2019. [file Table_2.xlsx]

## Sheet: INDEX
Sheet Index
README
Table S2

## Sheet: README
Pervasive Inter-individual Variation in Allele-Specific Expression in Monozygotic Twins Ronaldo da Silva Francisco Junior;1,#,&,* Cristina dos Santos Ferreira;2,# Juan Carlo Santos e Silva;2 Douglas Terra Machado;2 Yasmmin Martins Cortes;1 Victor Ramos;3,¥ Gustavo Simões Carnivali;4 Ana Beatriz Garcia;2 Enrique Medina-Acosta2,** 1 Laboratório Nacional de Computação Científica, Petrópolis, RJ, Bra…
Table S2. Distribution of ASE sites by gene structure sequence context. Cross-reference of ASE sites disparities observed in the present study with the annotation features of the eSNV disparities found in the whole-genome sequencing study by Huang et al., 2019.

## Sheet: Table S2
Table S2. Distribution of ASE sites by gene structure sequence context. Cross-reference of ASE sites disparities observed in the present study with the annotation features of the SNV disparities observed in the whole-genome sequencing (WGS) study by Huang et al 2019
	Study by Huang et al., 2019 (WGS)				Present study (RNA-Seq)
Annotation type	DVMZT1	DVMZT2	DVMZT3	Mean number of discordant SNVs	DASEMZT1 (Fib)	DASEMZT1 (iPSC)	DASEMZT2	DASEMZT3	DASEMZT4	DASEMZT5	DASEMZT6	DASEMZT7	DASEMZT8	DASEMZT9	DASEMZT10	Mean number of eSNVs	Fold change
exonic (UTR excluded)	57	56	48	53.6667	9191	11843	9168	12220	10510	9140	9995	9322	9957	9508	10372	10111.5	188.412
intronic	3944	3744	4049	3912.33	4506	11752	5308	12788	10218	7537	7256	6086	8371	5846	8743	8037.36	2.05437
3´UTR	80	67	74	73.6667	16546	26756	16815	19594	17396	15975	17326	16922	15975	17385	17665	18032.3	244.782
5´UTR	18	10	12	13.3333	2768	3068	1719	2676	1971	1676	1806	1849	1676	1703	1813	2065.91	154.943
genes (intergenic excluded)	2787	2723	2848	2786	9952	11975	7688	8724	8148	7578	7811	7633	8048	7777	8110	8494.91	3.04914
intergenic	44561	36803	43685	41683	1290	5669	1400	3027	1717	1288	1941	1482	1468	1816	2359	2132.45	0.0511589
DVMZT: Discordant Variation in Monozygotic Twins (WGS)
DASEMZT: Discordant ASE sites in Monozygotic Twins (RNA-Seq)
